# Supplementary material for: Diversity patterns of bacteriophages infecting Aggregatibacter and Haemophilus species across clades and niches
Source: ISME J. 2019 Jun 14;13(10):2500–22. doi: 10.1038/s41396-019-0450-8 (PMC6776037; doi:10.1038/s41396-019-0450-8)
Supplement: Supplementary file 2 — File S1 [file 41396_2019_450_MOESM2_ESM.txt]

>H055-6_SuMu_C01_Hinf
GATTAAATCCCACCCAGTTTGCTTCCCAGTTACCAAACAAATATTTTGCTACGGCTTGTGTATCTTTATC
TTCAACAGATTTTTTCTCTGCTAAACGCATTTTGGCAACGTCTGCGGAATCAACTGGTACCCATCCAAAT
CCTGCAAGGTAGAATTCAGCGCGGCAGTGCTGACCGCCACTTACGTTTGCGATGCCTTGTTCATTTGCAC
TACCGAAGGCACCTTTTGAATATTTGCCCATTTTCTCTGCCGCACCTAAGCGAATACCAAAAATTTCACG
AGCAGGGATGCCTGCAGCACGAGCAAGTGCCACAAATACAGAATTAATATCGGTACATTTACCTTTTAAT
ACGCCAGTGGTAAGAATTTTTTCTACATCGCCGTCGCCACAACCTAATACAGAATTATCACGTTCCATAT
TTTTTACGATCCAGTGGTGAATAAGTTCTGCTTTTTTCAATGGATTAGTTTCTTTACCTAGGATTTTGTC
AGCAAATTCTTTCACAATGCCATCAGTTTTAATATGTGGAGTAGCTTTTAAGTATTCTTGTACATCCACG
GAATACTGAATATCTTTTGGCGGAGTATAATTCTCTAAAGCACCTTTCACCATCGGTTCACGGTCTTTTG
TTTCAATGACCATCGTGACTTTTAAATCACGCTTTTGTGCATCTTTATTCCAAGTGGCAAATAAGGTTTT
CGCTCCGTATTTATTGTTTTCTGTTACATAGGCATTCATGTAATTACCTTCAAAGTGAATCGATTTCACT
TGTTGGTATTCCCCATTAAATGGTAATGGAACCCATAAATTGGTTTGTCCTTGCGAGCCTTTTGGCACAA
CTAAATCATAGGTTTGCGTGAATTCGTAAAGATGGGCGTCTGTATTGTAGTTTGGAATATTAGTGTTTGC
ATGAGCTAACGAGCCACATGCAGAAAGCACCGCAACTGCGATAAGTTTCTTCATGAAAAGATCCTCTAGT
TAATAATAGTTAAACTTAACATATTAGATAAACTAACACGCCACTATGCTAACGGATTTTTAAATCCATA
GTCAATTTGTTATTCCAAAATTTATTAAAACATCAATCTACTAAAATACCCTATAAATAATATACCTATT
AATGATTAATTGATTTGGCTCAAGTAAAACTTCTATACAAAGATTATAATTAACTCGTTTTAGTTATTTT
TCAATCTGACTGTGGGGGAACGATATAATGAGTAACTTTAATCAAATAAGTCGCCGAGATTTTGTCAAGG
CGTCATCTGCGGGAGCTGCACTGGCAGTTTCAAATCTTACTTTACCTTTCAATGTAATGGCTAAAGAGAC
ACAACGCCTCAATGAAAATAATCAAGAACGTATTGTTTGGAGTGCTTGTACAGTAAACTGTGGTAGCCGT
TGTCCATTACGAATGCACGTAAAAGATAACCGAATCACTTATGTGGAAACCGATAATACGGGGACAGAAA
CATATAATCTTGATCATCAGGTTCGTGCTTGTCTACGTGGACGTTCTATGCGTCGTCGAGTATATAACCC
AGACCGTTTAAAATATCCAATGAAACGTATAGGTAAACGCGGAGAAGGCAAATTCAAACGAATCAGTTGG
GATGAGGCTTTAACTGAAATTGCAGACGCATTGAAACGCAATATCAAAAAATATGGCAATGAATCAATTT
ATTTAAACTATGGTACGGGAACACTCGGTGGCACAATGGCTAAATCTTGGCCACCTGCATCCACTATGAT
CGCTCGTTTTATGAATTGTATTGGTGGATATTTAAACCATTATGGTGATTACAGCACCGCACAAATTGCT
GTCGGTTTAGATTATACCTATGGTGGTGGTTGGGCATTGGGAAATGGAATGGCTGACATTGAAAACACCA
AATTAATAGTGTTATTCGGTAATAATCCTGCAGAAACTCGTATGAGTGGAGGTGGTTTAACTTATTGTAT
TGAACAAGCCAAAGCACGTTCCAATGCCAAAATGATTATTATCGATCCTCGTTATAATGATACTGGTGCA
GGGCGTGAAGATGAGTGGATCCCAATTCGTCCAGGCACTGATGCAGCCCTCGTTTCTGCCCTTGCTTATG
TAATGATTCAAGAAAATCTCGTGGATCAACCTTTCTTAGATAAATATTGTGTTGGTTATGATGAAAAAAC
ATTACCTACGGATGCCCCTAAAAATGGTCATTATAAAGCCTATATTTTAGGTTATGGTAATGATGGTATC
GCTAAAACTCCAGAATGGGCGGCTAAAATCACGGGTATTCCGGCGGAGAGAATTATTAAACTCGCACGTG
AAATTGGCAGCACAAAACCTGCCTTTATTTCTCAAGGTTGGGGACCTCAACGCCGTAGTAATGGAGAATT
GATTTCCCGTGCTATTGCGATGTTGCCAATCTTAACAGGTAATGTTGGAATTCACGGCGGTAACACTGGT
GCACGTGAAAGTGCGTATAGCATTCCATTTGTGCGGATGCCAACGCTAAAAAATCCTGTGAAAGCAAGCA
TTCCAATGTTTTTATGGACAGATGCAATTATTCGAGGCACAGAAATGACCGCACTTACAGATGGTATTCG
CGGTGTTGATAAATTATCGTCCCCAATTAAAGTAATTTGGAATTACGCAAGTAACTGTTTGATTAATCAA
CACGCACAAATCAATCGTACTCACGATATTTTACAAGATGATACGCAATGTGAAATGATCATTACTATTG
ATAATCATATGACATCTACTGCTAAATACAGTGATATTTTATTACCAGATTGTACAACTTCAGAACAAAT
GGATTTCGCTTTAGATGCCTTTGTATCCAATATGGCATATGTCATTTTTGCAGATCAAGTGATCAAACCA
TCTTTTGAATGCAGACCTATTTACGATATGTTGAGTGAGTTAGCTGAGAAAATGGGCGTAAAGGAAAAAT
TTACTGAAGGACGAACACAAGAAGAGTGGTTACGCCATATTTATGAGCAATCTCGAGAAAAATTACCTGA
ATTACCTACTTTTGAAGAATTTAGACAACAAGGTATTTTTAAAAAAGTTGATCCTAATGGCTTTAAAGTT
GCATACAAAGATTTCCGTGATAATCCAGAAGCCCATCCACTTCAAACGCCATCTGGCAAAATTGAAATTT
ATTCTTCTCGTCTAGCTGAAATAGCAAAAACTTGGAAATTAGCAGAAGATGACGTAATTCATCCCTTACC
TATTCACGCCCAAAGTTTTGAGCATTACGGTGATCCATTAATAGAAAAATATCCGTTACAACTAAGTGGT
TTTCACTATAAAGCGAGAACCCATTCAACTTATGGCAATGTGGATGTATTAAAAGCAGCTAATCCACAAG
AAGTTTGGATGAATCCTATTGATGCAGAACCTCGTAATATTAAAAATGGCGATATGATTCGTATCTTTAA
TGATCGAGGCGAAGTACATATTAATGTAAAAATTACACCCCGTATTATTCCGGGGGTTGTGGCATTAAGC
GAGGGGGCTTGGTATGCACCAGATAAAGATCGTATCGATCATTCAGGTTGCATTAATGTACTTACGACAC
AACGCCCATCACCGCTTGCGAAAGGTAATCCGCAACATTCTAATTTAGTTCAAGTGGAACGTTTGTAGGG
GGATAATTATGGAACAATATGGTTTTTATTTTGATTCTGAACGTTGCACAGGCTGTAAAACTTGTGAATT
AGCCTGTAAGGATTACAAAGATCTTGGCACAGAAGTCAATTTTCGTCGTATTTATGAATATACAGGTGGT
CAGTGGAATCAACAAGCAGATGGATGCTGGCATCAAAATATATTTGCTTATTATATGTCTATTTCTTGTA
ATCATTGTGCAGATCCTGCTTGTACAAAAGTTTGCCCAACTGGTGCAATGCACAAAAATGCAGATGGTTT
CGTGATCGTCAATGAAGAAATTTGTATCGGTTGTCGTTATTGTCATATGGCGTGTCCTTATGATGCACCG
CAATATGATGCACAAAAAGGCCATATGACAAAATGTGATGGATGTTATTCTCGCGTAAAATCAGGTCAAA
AACCGATTTGTGTTGATGCCTGCCCACTACGAGCGTTGGATTTCGCTCCTATTGATGAACTTCGAACAAA
ATATGGCACACAAGCCTCCATCGCACCACTACCACCGGCTGATATCACTCAACCAAATTTAGTGGTAAAA
CCCAATAAATACGCTCGTTTAAGTGGCGATACAAGTGGGTTCTTAGGAAACCCAAGAGAGGTGTAAGATG
AATACAGGATTATATGAACTGCCATTAGTATTTTTTACAGTTTTGGCACAAAGTGCGGTCGGTGCTTGGC
TTGTTTTCACATTTGTACTATTAAATGAGAAAAATACAAAAAGTCGCACTTATATTCATAAAGTAATGTT
TGTGATTTTGGCTTTACTAGGTATTGGATTTATTGCTTCCATTATGCATCTTGGCTTACCTATACGTGCA
TTTAATTCACTTAATCGAGTCGGCTCATCAATGATGAGTAATGAAATTGCCGCTGGTGCAATATTTTTCG
CATTATCAGGTTTCTACTGGCTGATTGCAATTTTAGGTAAAATGCCAGTTTCACTTGGAAATGTATGGCG
AATTGTGACCGCCCTTATCGGCATACTATTTATGTATGTAATGAATCAGGTTTACCATATTACAAGCATA
CCAACTTGGAATAATGCATTAACCTCTTGGTCATTCTACCTTACCGTTGTATTAGGTGGATTAACATTGA
GCTATGCGTTATTAATCCCTAATAAACAACGTGAATATCAGCTTCAGCATCTGCCAAGTTTATTCGCCAT
TGGGGTATCATTGGTCGCAATAGTAGCCATATATCAAGGCTTCAATTTACACAATATTCACAGTGCTATT
CAAAATGCCGCTGACCTCGTACCAAATTATGCCATAATGACCGTAACTCGCTTATGTTTACTTTCCATTG
TAGCTTTCCTCTTATTCCGAGTGAAAAACATAGGACTATTAGGTATTTCCGTTCTATTAACGTTAGTAGC
TGAAGGCATCGGTCGCGTATTATTTTATGGATTACATATGACTTACGGTATGGCGATTGGTGGTTAAATT
ATGTTGAGGCGTATAGCATACGCCTCAATTTTTAGAAACGTTAATTAGTAATATTTAACCAACCCTCATA
TCCCCATTCACTAATGACAAATTGTTTTCGGAGATACTATGCAAAATACTCTTCAACAAATTTCTATTTA
TGGGCGTTTACTCGGTGCAGTATTTTACTATGAGCCTAATGATGCACGACTTACTGATATTTTGACATTC
TTTCGCCAACCAAATTGGATGCAAGAATGGGAAATTTCATTTGATGTAAAAACACATAAAAAAATTACCG
CACTTATTGAAAAAGGGCTGCAACAAAATATCACTGAACAATATCAGTATTTATTTATTGGTCCAAATGA
ATTACCTACGCCACCTTGGGGATCTGTATATCTTGATCCTGAATGTGTTATTTTTGGTAATTCTCTCTTA
GCATTACGCGATTTCTTACAACAACATCAAATCGCATTTCAAACACAACAAGATGAACCAGAAGATCATA
TTGGCTTAATGCTAATGCTTGCTGCATATTTAGCAGAAAATCGACCGCACTTATTAATCAAATTTCTACG
TGAACACTTCTTAACTTGGGCGTATCATTTCCTTGAACAACTAAGCAAAATAGAAAATTCTGATTTTTAT
CAAGCTCTTGCATTACTTACCATAAAAACTTTACAACAATGGCAAGTAGATTTACATATTAATGTACCAA
CAGTAAGATTTTATTGATAATGAAAAACGAAGCCTATTATCAGGCTTATTTAAGCCACCATCACATTTCT
CGTAGAGGACTATTGCGTCATGTATTTCCAGCTACAAAATCAACAATAGAAAAAACGCAGTCTCGTCCTC
CCTTTTCAGCACGAGAAGATTTATTTTCCGCCGTCTGCAATGGTTGTGGGGAATGCGCTTCAGCTTGCCC
TAATGGTTTAATTCAACTAAAACAGCAACAAGCCACCCTTGAAATTGACTACGCACCTTGTGATTTGTGT
GGTAAATATGGGGTAGTGACAATATTTGCATAAGGAAAAAGAAAAAAATTGGTGGGAAAAAATTGGCTGA
AGCCCCTGTTTATGGGGCTTTGGCGTTTTTAGGGGGAAAGTTTATGCAAAAATGGAAAATGTTGGGGATT
GGGGGAAAATGGTCGAAAATTGGGTTTTATTTTGCATAAAAGTTGGCGATGAATTGTTAGGCTTTAAACA
TTTTTAAAAATTTAAAGTTCGTTTTAAAATGGGTTTAAAGGTTTTTAAATTTAGCTTTAAAATGGGGTGG
AAATTGCAGGAAGATGAGATAGAGGTGATGCATTTAAATGAGTTTTTATGGTTGTTTTGGTAAGAGCTAA
GAAAAAAGGCGGTTTCATGGGGCGAAATCGCCATTTTTATTAGTTTTTTGGCGTGTTTAAGTGAAATCTG
GGATTTTGGTGTGAGTGATTATGTCTAGATTTTACGGTGCTTTATTTAAAAATCTCGGTAACCACGTACG
ACTTGCCCGATCACAATCAGACTATTGGCTTGTTCAGCATCCAGTTCGATAGGAGTGTATTCTGTGTTTT
GGCTGATGAGTGTGATGCCGTTGTAGGTGATTTGCACTTTCTTCACTAGCATTGCACCTTCATTATTTAA
TACAAAGATTTTTCCGTCTTTTAATTCCTTTTTCGACCGATCTACAATAATCTCTTCGCCGTCTTTTAGC
GTTGGATACATGCTATCGCCACTTACTAAGAACATTGCACAGTCTTCCGCTTTTAAGCGACGTGAATCGA
GCCACGCCTTTTCTACTTTGGTGGTTTGATAAGGTTTATATTCATCGTTAAAACCACCGCCACCGGCTGA
AATTCGCACTTCTCGGCAGTCTTCAATCACAGAAAACGTTTCGTCATTACTTGCTATTAAATTAACCTCA
GATTTCTTTGCTTGTGGTTCTACTCCATCCATATTACCCACGCCAAGGGCTAACCAATCAAGGCTTACAC
CGCCTGCTTCTGTAATTTTAATCAAATTTGTTCTAGATGGATCCGCTTCTCCTTTTACCCATCGCGCAAG
AGATGCTTGTGCAACCCCAACTGCTCTTGCAAATTCACTGTAATTATTCTTAAAGCTCTTTTCAGCAATC
AATTTCATTCTATTTGAGAAGTTTTCATCGTAAATGTTAGGCTTGCTCATGTTTTACGGTTTCCTATTTC
ATTCATCTTCCGTAAAACAAATATCTAACGCATTGATTTTATTAAATATAAACCTTAAAGCGAAAATATT
TCGAATAAATTTTAGTTTTACGGTTGATTTGTTTAAAGTTTTACGGTTTAATACACGCATTGGATACATA
AAAGGAGGTGTATTTAATGAGTGTATTAAGCGACACAAAAAAAACCGCTATATGCGATTGGCATCGTGCG
GATATTTTGGCTGCGTTGCGTAAAAACGGGTGGTCTTTACGTTCTTTGGCTGAAGCTGGGAACGTGAGTT
ACAACACATTAAAGACCGCACTTGATAAACCCTATCCGAAAATGGAAAGACTTATCGCTAATGCGGTCGG
TGTTGCCCCTGAAGAAATTTGGGCTGCACGTTCTCAGGAACGAATTGAACGTAACCGAAAACCTGTTTTA
ACAAATAAGTTTTAATCTTAAAGGAATTTAAACGTAAAAGAAACAAAAAGGATTATTTATGAACGAAATT
TCTTTAAAAACACATTATCCGATAGCGGAATTATTAAAACTTAAACTTTTAAACATGCCTACTGCACATA
AAAATGCACTCGCATTGTTTGAACGTGAAAATGTGGAATGGCGTAAACGTGAAGGAAAAGGTGGGGGCAA
AGAATATGCTCTTTCATCAATGCCACAAGCCTTACAAGATGAAATTCGTAACAAATTTGCAGCTTCTATC
GTTAAAGCCAAACCCAAATCTCTTCCCGCCGATCTCCGTCAGGTGGAATTAAAAACTTTAACGGAAAAAC
AACGTGAAGTAGCTGGGGCAAGAATGGCGTTAGTTGCCCAAGTGGCACAGCTTGAACAAGCCCAACCTCG
TTACAAGGCGATTAAGTTTTTTTGTGAACAAATCAAACATGGTGGCATTTCTTCTGATTTGATGAGATTG
GTTGAAACCGCCAATAACAAGAAAGGAAAAAATCGCACTTTATCTGACCGCACTTTGAATCAATGGGTGT
TGGATTATGAAAAGGCGGATACCCCTGAAGAACGATTAAAAGCCCTCGCACCAATGCAACGGGTGGCGAA
AAAGGCTGAAGAAATTGTGTGGTTGCCTGACTTTTTGGCGATATATCGCCAAACCAATGGCATCAATGTG
GCAGAAGCCTATCACTATTTTCGGCTGGAATGGGATGCACGTTTTGCAGACGAGCCGTTACGTTTAGAAA
TGAAACCGAGTATTGACCAAGTTCGTGCTGCATTAGCGAAATTGCCAAAACACATTAAGGAAATTGGTCG
TAAGACGGGTTCTGAACTCCGCGCCCTTAACACTTATGTGAAACGCGACTGGAGCGTGTTGCAAGTAAAT
GATGTGTGGGTGGGTGATGGTCATGCGATGAAATTGAAAGTCGCCCATCCTGAACACGGTCGCCCTTTTA
TTCCTGAAGTAACGTTGATTATGGATGCCGCGTGCCGTTTTATTGTGGGTTGGTCGGCAAGTTTGGCGGA
AAACGTTCTCGCAGTGGCAGATGCTTTGCGTTATGGCGTGGAACGCTACGGCATACCCGCAATTTATTAC
TCCGATAACGGTGGTGGCGAGAAAAACTGGATACTTGATGGTGATATTACGGGGATGTTGCCACGTTTGG
GGATTAATCACCAAACAGGGATTCCAGGCAATCCACAAGGGCGTGGGATTATTGAGCGGGTGCATCAAAC
GATTTTATATCGTATCGCTCGCCAGTTTGAAACCTATCACGGCACAGGGGCAGACCGCGACACTATTCGA
CAAGTGAGCACAGCAGTGATTTCACTGGATAAAGCAAAGCGTAAAGGTGCGACACAGCTAACGCCAAAAC
AACAATGGGCAGTGGGTAAATTGCCAAGCTGGAATCAGTTTTTACAAGCCTGCCAAGAAGGCATTGATGA
ATACAACAATAAACACGAGCACAGAGAACTAGGGGGGATGACACCTGCACAAAAACGCCGTCAATTGATG
GAAAAAATGAACCCTGATGATTTGGTCTTTGTTACGCCCGTGGAAGCAAGGGATTTATTCCGCCCAAGTA
CATTACGTGTGGCACAACGTGGTTGGTTACAACTTTTCAATAATTATTACTTTAGCGCGAAATTGCTCGA
TGTTGATGGGCAAAAGGTGCAAGTGATGTTTGATATTCATGATCCAAGCCAAGTGATTGTGAGAAAGCAA
GACGGCACTTTTGTTTGTTATGCCGAATTAGATGGCAATAAACGTGATGCCTTCCCAATGCCATTTGTTG
AGAAAACACGTCAAGAGCGTCATGCACGCCGCGCTAAATTGAAACAAGAACAGCTTGATGAGATTAATGC
AGAACTTAACCCGATTATTACGATTGACCATCAGCAAGGTTTTGAACTGTTACGCACAAAACCGAAAGCT
AAACAGGAAGCTACCCCAATTTTCTTAACCAAAGCGGACAAAGAAGCGTGGGAACAAAGAAAAAAGTTAG
TGAATGAGTAAGGAGAGCAGTAATGAAAGCACAAGAATTAAAAGTGTTTATGGATGCGCACAAGATGAGC
CAAAAACAAGTGGCAACCTTGTTTGATGTATCCATTACAACAGTGAGCCAATATTTAAACGGTAAATACC
CGACTGATACCAAGTGGCTCGATGAAAAAGTGGATGAGTTGTTAGCACGCCATAAGGCGAAAGTGGTTGA
AGCGAAATACAACAATGCATTTGTCCCCACTCAAACAGCAAAGCGCGGTATGGAAATTATGCACTTTGCC
CACGCTGAGGGCGAAATTAATGTGATTTACGGTGCGGCAGGCTTAGGCAAAACACAAATGCTAAAACAAT
ATGCGAAAGAACATAGTTCAGCCATTTTGATTGAGGTTGATCCAAGTTGCACACCGAAAGTGTTACTACG
CAAGATTGCTGAAACTGTAGGGGCTACTAGTCGCGGTGTTAATAATGATGTTTTGGCAAGTATTGTGGAA
AAACTCAACGGTGCGGAACGTTTATTAATGATTGATGAAGCCGAGTTACTTTCTACCCGCTCTTTGGAAT
TTATCCGACGCATTCACGATTTAACGAATTGTGGCGTGATTTTAGCGGGTATGCCTCGCTTGTTGGTTAA
TTTAAAAGGGAAAAATAACGAACTGGCACAGCTTTATAGTCGAGTGGGATTTGCTTGTGACCTTGGTAAT
GCCCTACCTGATGACGATTTAGCCATGTTAGCGGAAAGTGCGCTTAATACGAGTGAATTTAATGCCCCTT
TATTGAAGGCCTGTAAAGGCAACGCACGCCGATTAAGTAAGTTAATGCGAGGTGTTGTGCGTTCGGCAGA
GATTAACGAAACCGAAATTAGCGCAGAGATGATTGAACAATACAGCAAAATGTTAATTAGTTAAGGAGAT
GACCATGTTACAAGCAAGAAAAAACAAACAATTAAACAAAAACAATGCCGTGATGTTGGCTTATTTAGAA
CAAGTAGAAAAAGCCGTGAGACGCTTAAATGAAATGGGGCTTACGGTAATTAATGTGCACTTTGAGAAGA
TAAGACCGACTGTGCGTGTGATGAATAATGCGGTAACAGAACAGTTAGAGAAAGACCAACGGGCTTATGT
GTATCACGTGGGGCGTGATGTGGGTCGATACCAAGAAGCGCAATTTACGGTGGAAGGTATCCGAGTGGTT
TGGCGAAAATATTTGAACTAGGAGGAGGAATGGCAACGCGTCGGCAAATTTATGCAGTCTATCGTGGCGA
AGAGAATTTGGGTGACGGGACTGCGAAAGAATTAGCAAAGAAACTCAATGTGAGCGAAAAAACGATTTAC
AGCTCGGCAACAGTCGCCCGATGTAAACGTGATAAAGGTAAGCGACTTGTAGTGATTAAGTTAGATAAAG
AGGAGCTCTAAATGAAGCAGATGATTGAAGGGAAAGAATACTGGCGTGATGCAAGAGGAAATTTAACCCC
AGCTGAGTTGGTAAAAGACATCGACAAAGCACGTGATGTGCTTGTGCGTGAATGGGTGGAAAAAGGTGTG
TCCTTAAATAAGGAGATGCGCAATTTTAAAGATGGCATTTTCGGCGATATTCAGGCGTTTATTGAACTTT
CGGCTGAAAAATATAATGCAAAAGTGGGCGGTAGTAAAGGCAATATCACACTTTATAGCTACGACGGCAA
ATACAAAATCCAACGTGCGATTAACGACCATTTGCAATTTGATGAACGTATCCAAGCGGCAAAAGTGTTG
ATTGATGAGTGCTTAAATGAATGGAGCGAAGGCTCTCGCCCTGAATTAAAAGCGTTAATTGAACGTGCGT
TTAATGTGGATAAAGAGGGAAACCTCAACACTTCACGGATTTTGGGATTACGTCGTGTTGATATTCAGGA
TGAACGCTGGCAAAACGCAATGCAGGCGATTAGCGAAAGCGTGCAAGTGGTGAGTAGTAAGGCTTATGTT
CGACTTTATGAACGTGTGGGCGAAACCGATCAGTATGCGCCGATTGCGTTAGATGTAGCGGGGGCTTAAA
GCTTATTTAAATGCCCTTTAAATCTCCCCTAGCCCCTCTTTACGAAAGAGGGGGGAATGAGATGAGGGGC
TTCATAATGAGCTTTAAACCAACAGGAGAACCTTATGAACAAAAACATCAACAAGTTTGATCGCTTTAAA
TATTACAGTGAACAAGCGGCAAACAGTGAACGTAGAGGCGAACTGCAAGACGCCAAAGAGCAATGGGCGA
TAGCAGAACTTAACGCACCTAACGCACGTAACCGAGAGTGGTGCAAACACCGCGCCGCGTTTTGTGAACG
AGTATTAAGAAGACCTTTTTAGGAGGATTTATGGCTGATTATATCGTGCGCCTTTATGGCGTAATTGAAG
TGAAAATGAAAGCGGAAACACTAGAACAAGCTATTGAGTTGTGTGATTTAAACACCGCTCCGCCATTAAC
CGGTTTAGTTGTGGAAATTGATTCAGTGATTGAAGGGGAGGAAGTATGAGTGAATTAACAAAAAATGATT
TAAAAATAGGTCGCTTTTACTCAGCTAAACGACCGCAACGTTTCGGTTTTTTCCGCTTACTTAACGACAG
AGAGATTATTTGGTTAAGCGATACCCACGTGAAATATGATAGCCCAAGTGTGAAATTTGGCGCGAAATAC
CCGATAGTGACTATCGAAAGATTTTTGAAATGGGTAAAAGAAGATGTAACAGAGCAAATGCCGAAAGATG
AATGGAGACGAGCAGGATGACAGAACAAGAAAAAGTGCGGTTGGATGAAATATTGCAACAAGCAGCAATG
CAGCTTGTTAAAGCACAAACCTATCTTCGCACAGGGCAAGCTCAATATGCTGCTGTTTATGTGGGAAATG
TACAGAATTTGTTGCCAGGGTTGAGAATGAGATTGGGGAAAGTATGAAAGTGCTAGATGAACATATCCTT
GAGTATATTTGGGATGAAACATTAGACCGTATTGCGCAAGGAACCTTAGTGAATTATATCGGTGGTAGCG
TTGGTACATATAGCGATGATCACGCAGAGAAAAGAGCAGAAGACTTTGCAATATTGGGTGTAAGCCAACT
TATTGCAGGCTCTGGATTAAGCGAAAGTCAATTTAGACGGCGGGTTAAAAAGCTTATGGAACAAGGTGTT
TTGTTGCAACGCATTGGGTCAAATAGCTTTGTGATTAACTCGGATGTGGTTAAAGACGCAGCGGTACACG
CCGCACGATGTTGGCGCGCAATCGGTGTGCCGTATGGTATGGACGATAGCGGTAAAGCCTTTAAAGCCTT
ATCTATTAACGCTCTGCCGAGAAGCATTTTTGAATTAAAGACCAATTGTTATCGGATTTTGAGAAGCCAA
TATCCCACTTATTAAAGGAGCAAATATGAGACCTGAATCTAGATATTTTAAATGCGCATTAAGCGTTGAG
CCTATTAAATCATTAGATGAGCAATGGCGAAAAGATAGAGAGCTCAGAGATAAAAAACTTGACGCTATTT
TTGACACTATCCCATTTTATGAATGTTAGAGAGGAAGTGAACGTAATATATTTGGAATTGTTTGTAGTTT
AGATAGCGATGAATTTGCCAAAATCAAAGAGGATAAGACCTATAAATTTGAAATAGTTGAAAATGAGAAA
GTTGTCATCACTGGCAATGGCAGAACAAAAGCCGGTAAGGCATTTAACGATAAAATCCAAAGCGTTAGAG
ATATTTTAAATCAATACCCAAGCTTTAATGATTTTATGCTACGAAAATTAAAACTTAATTGCTGGGTGCT
TGGCGCACGCACTGGTTATGTATCTGTATGCGGTGTTGCAAGTGACTACTTTATCGTTTCAATACCAGTT
AAATCAGAGGGCTTTGGTGGGGATGGCTTCCCGGCAATTCCGGAATGTTTAACAGAAATAAAACAAAGTG
AATTTTTAATGTTACAGGGGAAATAGATAATGAGTGAACAAATTTACGAATTTAAGAATGTAACCGATAT
TTTAGTGCTTGATGAAAAACAGTTTGAACGATTCTTAGCAGATTTCAAAGAATGGTTTCATTTTCAAAAA
CAAGCGAGAGCCGAAGCCGAAAAGCTTAGAGAACTTGGATTGAATATTACTCTAGCAGATGTGATTCGTT
GGAAAGATGATGACATGATTGGAGTGGGGAAAATTACGATTGATGTGCAAAAGGCACGAGATTATTAAAA
CCCATTTACAGCCCATTCAAATCTCCCCTAGCCCCTCTTTACGAAAGAGGGGAATAAGTTAGATGAAGTG
GGCTGAGTAATGTGTTTTATTAACTAAAGGAGCAACAATGTTAAAAGAAAGCGATTTACTTGAAGATCAT
GATTATGTATCAAATAACGTAAAAATATATAAAGGCAATTTAGTAAGCTGGAGACGTATTTTTAAAGTTA
ATCGTGCTAATGAAAGTGTGACATATTGTGAAATAAAATGGCTTAAAGATGGTTTAAAAGCGACATTGAA
AACAATATCAATCAAAGCATTTTTAAAATGGGCTGTTGCTGATGTAACTAAGGAGACGAAAGAATGAAAC
TATGTCGTTGCCCTATTTGCCACAGTGATATCCATTTGGATGCGTTGTTGGAAGATGATGCAGGGCGTGA
GATGTTGGGGTTAATATCCAATTTGGGTGGTCGTAATGCCCGTGCGTTGGTAAGTTATATTGGTTTGTTT
CGTCCTGAAAGATCGGCGTTATCTAATAGTCGGGCATTGAGATTAATGAAAGATGTGCTGGAGATGTATC
AACCCAGTCCGCTACTCGCTCATGCGTTGAATGAAACGGTGCAAGCGGTGATGAAAAACCGTCGGGAAAC
ACGCAATATTCAGGCGTTATCGAATCATAACTATTTGAAGAAAGTGTATGAAGGGGCGAAACCGTTGTTT
GCGGTGGTGCGTAATGAAGGCAAAGCTGAAATGCAAAGTGTTGCGGCGCAAGAAGAGGATCAACGTATGG
CAGCCATTCAATATATTGAACGTTATGCCGCTATTGGGCAGTTGCAATTTGTGGAAAATATGCCTGAGTT
TGCGGTTTGGAAAGCTTGGAAAGCGGAACAGGAGAAAGGCTATGTTGCGTAAAAATTTAATCGCCCAAAT
CCATATTGGGAAAAGCCAATTAGGTCTTGATGATGAAACCTATCGTCAATTATTGGTAAGTACAACGGGG
AAAATAAGTTGTACTGAAATGACGGAGAATGAATTGCAACAGGTGTTAAATATTATGGTGCAAAAGGGTT
TTAAATCCAGTCGTCATTTTTGGGGAAATCGTGCGGCACCACGTCAAGATAAGAAAATTTATTTGGCAAA
AATTACCGCACTTTTAGCAAAACATGGTTTACCGAAAGAATATGCCGATGGTATTGCGAAACGTTCGTTT
AAAGTGGATTTTGTGCATTGGTTGCAGCCGTGGCAGTTGAAAAAGGTGGTGCAGATGTTGGCAGTGTATG
ATCGGAATAAAAAAGCATTGTAAGATGAAATTATCAGGTGTAAATTAAAGGCTCTTTGGAGCCTTTTTTA
TTTGCTATGATAAAGTTTCTATCTAAATTATTTCAACGTTTCACTTCTAATTTTAATTCTAAGCCTAAAC
CTAAACCTAAACCTGAGGTTATAACAGAATACGAGCTACATAACTCTACAACTAATCTAGAATTACCTCG
CTTTACTGTATCTATTGAAATAGATAACCGCCCTAAACCTGAAGATCCTCAAGAAAAACGCCGTTTCAAA
GAAGCCTTTGAACAAATTACACATGACATTAAATTTATCAATATTGATAAAGATGATGTTTATGAGTTAC
TTTGGACGCATCGTATTGGAGGATTTTATCAGCTAGGAAAAGCTCTTAAAACTCGTGATATTTTAATGAA
TTGGTCGTGGTTTGATGAATGGTTAGAGCGATTTCAAAATATATCTATATATCCATATATGTGGAATAGT
TGGCTTGTTAAGGGGAAACTTTATCCTACCGACTTAGATGAAGCGACTAAGAAATTAACAGTTAAGAATA
TGAAAGATATTCTAGGGCGAAAGGGGTATCAAGAATATCCTAAACTTCGTGCTGAATTAGAAGTGTTTTT
CAAACAGAATATCGCTTATGAAGATTTACAGCCCGAGTTAAGGGATAGAATGATAGAAAAGGGCTGGAAG
GAGAATGATGAGTATCAAGAGTTGAAAATAGAGCTTCTATGTCATTCAGTTATTATGAGATCTTACGCCT
TAAGAGATTTTGAACGATATACTCCAGAATATTTATCATTTTTGGATGATAAATTTATAAAAAAGCCTAA
ACTATCCTTTGTCGGTGATGATGAGGAAGAGAGAATTGTTCAATCATTCATAATCTCTCCAATTAAAAAT
AATCAGGTTATTCAAATTCCTCCTTTTTTTCCTGGAGGAAGAGCTAATATTCGATACTTTTATCGCGAAA
ATCATAACGTATAACAATTTTTCAAAAAAAATTTCTGCAAAATACCGCCTTTTTAAAATTTCCGTGTGAG
AATTGCGTAAAACAATTTGCGGAGGTGTTTATGGTTGAATCTTTGGAAGATGTGGCTGAATTACTGCCTG
AAACGGTGCAGCAGATGGTGGATTTGGTGGGCTTTGCTGCGGTGGAAAAAATTATTACAAATTTTGGCGG
GGCTACCTTTCGATTTACTGATGGGATGCATTATTTTCCAAAACTCAAAGCACTCATTGGTTTGGAAAGT
GCGGTGAAATTACGAGAGGTTTTTCGTGGGGAGTGGCTGTATATTCCTCGTTGTCAAACGGCATTGCGTG
TGTTGCGTAATTATCGTTTTAAAGCCGATTATGATTATCTTACCCAGCATTTAAATAAATCAGGGCGTAT
GGCAATGCTTGAGCTTTGTCCGAAATATCAACTTTCTGATCGGAGTGGTTGGGAGATTTTGGCACAGGTG
CGCCATCCTGAAGAACCCCATAATCTTGCCTTGTTTTAGTGCTGAAACCGCTCCTCTCTTCTCTTTACTC
TGATTTTAAGACAATACCCTTAATCTCAATAGATTAAGGGTATTTTTTATGTCTACTTTAACTTTTCTAG
ATATTTTTAACCGCTTAATTGGGCATGAGGGCGGTTATGTTAATGACCCTCGCGACCCAGGCGGGGAAAC
CAATTGGGGGATTACTAAACGCACAGCTCAGGCAAATGGTTATCAAGGCAGTATGCGAGCAATGACGCGT
GATCAGGCTTTTAAAATCTACTACTCCGCCTTTTGGTTGCGTTATCAATGCGACAAGATGCCCGAAGCGG
TGGCTTTCCAGTTTTTTGATGCAGCGGTAAACCATGGATTAGGCAATGCAAGCCGTATGTTGCAACGTGC
GGTAAATGTGGCGGATGACGGTATTATTGGCAATATGACCATTACGGCGATTAAGAAGATGGCGATATCT
GATGTGATTATGCGTTTGAATGCAGAACGCCTAGAGTTTTATTGCAAACTTGGCACTTTTGCAACCTTTG
GTAAAGGCTGGGTGCGTCGTGTGGCGGGCAATCTTAAATATGGAGCAATCGACAATGAAGTTTAAATTTT
TAGGCGTGTTTAAACGTGTTTTTAATTGGTTTAAAAGCAATCGAAAACCTTTGAAATATCGACCGCACTT
TTACAGTAAAAATGCGTGGAGTTATGTATCTAGAGGGAAACCGACAGCAGCCGAAGTGATTATGTGGAGA
TTATGCCGATGAATAAGTTGCTTGAACTTTTTACCAATGTTGATGGCCGAGCCAGTACAACGGGATTTAT
TCAGTTTTTCGGCTTTTTGGTGATGGCGGGTGTACTGATTTATGCGGTCTATCTTGACCGTTCTACGGTC
ACTGATTTGTTTTTTTATTTTGCTTGTTTTTGTGGTGGTTCTGCTGCAACCAAAGGGGCAGTGATGGCTT
TTCAAGCCAAACAAGCAAAACCAGAAGAACCGATTACCGGTGAAACCTATGTGGAGCCAGAACAAACGGA
TAGATCAAGGGGGATTTGATGAGTATGCAGATTATTTTAGCGGGGCTCGGAATTTTCGCACTATTGGGTG
CGTATGTGATGTTTAAGCTGAAACATGCACACCGTGAGATTGAGCAGTTATTAAAAACCAATGCCCAGTT
GCAAACGCAAAAAGCCGTGGCTGAAACTCAAGTAAAACATTTTGAAGTGAGAAAGAAAAATGAAGAAAAC
ACTCGTAACACTAGCCGTGATGATGTCATTAACCGCCTGCAGCAATCAGGCGATCTCCGTGATTAATCCA
AGTTGCAGTGGATTTGGCATTATTACTGCCAGCAGACAAGATACCACGGAAACCTTGCGACAAATTGCGA
TACATAATGCGACCTATCGTGAGATTTGCACTAAAAGTAAGGAGTCAAAATGATTGACGATAAAGTGTTT
ATTGGGATTGGCACGACGTTGATTATGACATTAGTCGGCTGGGCGTGGAAATCGGTAAACGATAAAGTGG
CTGAAAATGAGCATGCGATTAAAGCCTTAGAAAAGCAAATGCAACAGGATTTTCAGAGTAAAGAGCTTGC
TGAAGTAAAAGATAAACACTTTGAAAGCATTTTGAAAGAGGTGCGCGATCAGTTGAAAGAAATCAATCAG
AAGTTAGATAAAAAGGTGGATAAGTGATGTTAGATCAACTTGCGGAAAAAGAAGAAATCACCGCCAAACT
GGATGAGATTTTATCTTTAAGCCGTACCGTCAATCACAAAATTGACCGTTTAGATGGACGGGTAGATGAA
ATTGATTCGCGCTTGGCAAAGGTAGAAGAAAGTTTGGCGAAATTAGGTGTGCGTGCTGCGGTTATTGGCG
GGTTAAGTGGCTTGGTCGTCTCTGTTGGGTTTGAGCTGATTAAAGCAAAATTCGGGGGTTAAGATGGCAC
ATGATGAAAAAACCAAGGCAGATGTGCGCCGTTATTATGTGTTTGATTGCTTAACGCTTGAATTAGCCGC
TGAAAAAGCAGGTGTATCTTACAACACGGCACGCCGCTGGAAACGTGAAGCTGAAGCTCGTGGCGATAAT
TGGGATAAAGTGCGTGATGCGAACACGATGGCTAGTGGCAAAGTAGAAGATGTAGCGCGCGGCATGCTGA
CTGCATTTGTGCTTTATTTTGAAAACACTATGGATGAGATTAAGCGCGCGGAAGAATTGCCTGTGAGTGA
AAAGGCGAAGTTGATTCAAGGCTTGGGCGATAGCTATTCGAAAATGGTGGCAAGCAGTAAACGGTTGTTG
CCGGAAGTGTCGGAATTGGCGACAGCGTGGAAAGTTATTGAGATGGTAACTAATCTGATCAAAACAAAAC
ACCCTGATTTATTACCAGCCTTTTTGTCAGTTTTAGATGATTTAGAAGGTATTGTTAAGCAGGAATTTAA
GTGATGGAAAAACAAAGTCAAACTATTGTGCACAAGCATTACTATTTCCGCTGGATTGTGCAATTTGTCT
GCATTGTATGTGCTTTTAAGTTAATGGCTGCCGGTATCAAAGGTTGGGGCTGGCTTTTATTTATTGCGGT
AATGTTATAGATGAAATACAAAGATTTCGAAAAACAGCTCGAACAACTACGTGCTGAATTACAGCGAAAT
ATCGAAGCGAATTTTGAAGGTTGGGATGATAAACCGCATGCGATTGCAGAGCGTCGTAAGAAAGTCTTAG
ATAAAGAAAAAGGGTTTGAATATTTTGTTCAAGCCTATTTTCCGCATTATGTACGTTCTCCACATAAATC
TCAGTTACACGAATATCTGTTTAAAAATCTTCCACTTTCGGTTGAAGAAACAGATAAATCCGTCCGACAA
GCTATTGCCGCACCCCGCGGTGAGGCAAAATCCACTATTTGTACGCAATTATTCCCACTTTGGTGCATGG
TTTGTAATTTAAAAAATTACATCATCATTGCTATGGATAGCCGTGACCAGTCTTATGGCATGCTAGAAGC
TATCAAAGTTGAAATTGAGTCAAATCCAAGACTCTCAATTGATTTTCCAGAAGTCGCGCCAGGTAAAGTT
TGGCGTGCAGGTGCGATTTTGACCGCAAAAGGACAAAAAATCGAAGCCGTAGGTGCAGGGCAAAAATTAC
GTGGTCGTCGTCATGGTGCATATCGTCCTGATCTTGTTGTTTTGGATGATATTGAAAACGATGAAACAGT
GCAAACACCGGAGCAACGCAATAAGTTGCACAACTGGATTTTAAATGCAGTGTTAAAACTTGGCGCACCT
GGTGAAAAGTTTGATGTTATTTATGTGGGAACTATTCTTCATTATGACAGCGTCTTAAATCGGATATTGA
GTACAAAAGGCTGGCGACGAGTACGTTTTAAAGCAATTTTACGTATGCCGGACAATATGGCGTTATGGGA
CGAATGGGAAAATATTTATCTTTCCGAAGATGGCGACGATGACACGCTTTCTGATTTGTTCTATCAACAA
CATAAAGCAGAAATGGACGCCGGTGCAGTCGTTTCTTGGCTTGCCCGTCCGATTCTGTATTTAATGAAGA
TTCGTGCATCAGATGGACATGCCTCTTTTGATTCGGAATACCAAAATGATCCGGTCAGTGGAGATGACGC
CATTTTTGCCAACAGTCTTCAATATTGGACGGAATTACCTAATAACTTGATTTATTTTGGTGCGGTTGAC
CCATCACTAGGTAAAGCCGGTGCAAGCCGTGACCCGTCCGCGATTTTGGTTGGCGGCTATCATAGAGAAA
CTGGCAAACTGTATGTGGTCGAAGCGCAGATTAAAAAGCGTTTGCCCGATTTAATTATTGAAGATGTGAT
TCGTTTACATACGCAATATAACTGCCATCGCTGGTTTGTAGAGACCGTACAATTCCAAGAATTTTTAAAA
ACCGAGTTGGTTAAACGGTCTGCAGCGCGTGGAAAACCTGTGCCAGCTACGGCAACAAAACCAAATAGCG
ACAAAATGCTTCGCATTGAGAGCTTGCAACCGCATATTGCCAACGGGTTAATTTTATTACATCGCTCACA
ATCCACTCTTGAGTCACAGTTGAGACACTTTCCGAAAGCGGATCATGATGATGGCCCGGATGCGCTGGAA
ATGTTGTGGCGTAATGCAGTGGATAGTTCGGCAGCGATTGAGTGGATTGGGTTAAATCAACTGAATGAGA
TTGAATCAGATGAATACGAAGATGAAGACGATCTTTATTCAATATGGAAACATTAAAGGCGGATTAAATG
GGATTTATTGATAAGGTTAAAAATCTTTTAAAAGGTAATGAAACAGAGCCAACACAAACCGATGATGCGG
AAGTAACTGCAACGGGGCGTGTATTAGATGATCACCCCTCTGCAAAAATTACGCCTTCAAAATTAAAGCA
GATTTTAGAGGATGCCGAAAACGGTGATATTCAGGCGCAGCATCAACTTTTCATGGATATTGAAGAGCAA
GATAGCAGCATTGCCGCCAATATGATGACACGTAAGCGTTCAGTGCTTACGCTAGATTGGCGTATTGTTG
AACCACGTAATGCGACACCAGCGGAAGAAAAATTGCAAGCCGAGATTGATGAGTTATTTTATCAATATCC
CAATCTTGAAGACTTATTTATAGATTTAATGGATGCTGTAGGACACGGTTTTTCCGCGTTAGAAATTCAA
TGGGCTCAGGTGGATGGCAAATGGATTCCAAAAGGCTTTAAACCTTGTCCTCAGTCTTGGTTTAAATTGG
ATAAAGAGGATAGTTTATTATTACGCACGCCAGCGAATCAAATGGGCGAGCCTTTACGTCCTTTTGGCTG
GGTGGTGCATCGCCATAAATCTCGTTCGACACAGTTAGCTCGTGATGGCTTATATCGCACATTGGCATGG
CTTTATATGTATAAGCATTATTCTGTGCGTGATTTTGCCGAGTTTTTAGAGCTTTATGGCATGCCGATTC
GCATTGGTAAATATGGTGCTGGTGCCACTAATGCGGAGAAACGCACATTATTGCGTGCGTTGGCTGAAAT
TGGGCATAACGCGGCAGGCATTATGCCTGAATCGATGAAGATTGAACTGCATAATGTCGCTAATGCAGGT
GCTGCATCGGGTAATAATCCATTTTTACAAATGGTTGATTGGTGCGAGAAATCTATCGCTCGGTTGATTT
TGGGGCAAACCTTAACATCGGGGGCGGATGGTAAAAGCTCCACCAATGCGTTAGGTAATGTGCATAATGA
AGTGCGTCGTGATTTGATGATTAGCGATGCGAAACAGATTGCGCAAACCATTACTCAACAAATCATTTTG
CCGTATTTGCAAATTAATGTTGATCCGAATATTGCGCCACATCGTATCCCTTATTTTGAGTTTGACACAA
AAGAATATGAAGATTTATCGGTCTTTGCAGAAGCCATCCCTAAACTTACCGGCATTGGCGTGCAGATTTC
TGAAAGTTGGGTGCGGGATAAATTAGGAATTCCTGAACCGCAGGAAGGCGAACTGATTTTAAGCACATCG
CAAGGCGAGAAAACGGACGAAAAAACGACCGCACTTTCTGCCGTATTTAACCACGGCAAAGACTGTTCTT
GCGGTTGTCGTGCTGCTGCGTTGTCGGCGCAGAATGGTAAAAAGGACGAACAAGATGAACTGGACGGTTT
AATTGATGATGCACTGGCAAATGCGGATTTTAATCAACAGCTTGATCCTATGATGAAACAAATTGTAGGC
GTGGTTATGGCAAGTGAAAGCTATGACGAAGCACAGGAAAAACTGATCGCACTTTATCCTGATTTAACCA
GTGAAAGCCATCAAGCCTATTTGACAAGTGCGGTATTTTTAGCTGATTTATTAGGAGCAGTCAATGCCGA
GCGCACCTAAGTTTGCCATTGGTGTAGAACCCAAACAAGCCATTGAGTTTTTGCGCCAAAAGAAAATGCT
TGCCAGCAAGGTGTTAGTAAAAGAAATGCAGGATAGCGCATTGGCACGTGCCACGACGATTGCGCGCTTA
ACAAGTCTTGATATGACAAAGGATATTTACCAATCTTTAGAAACCGCTATGCGTGAGGGCAAAGGCTTTC
ACGCTTGGAAAAAAGAACTGGTGAGTGAATTTGAACGTAAAGGCTGGATTTTTGGGAAAGATCCGTCTAT
TCGTGGTATTGATGGGCATTTACTGGCAGATCCAAAAACAGGGGAATATTTTGGCACGCCGCGTCGGTTA
AATACGATTTATCGTGTCAATATGCAGTCAGCTTATTCGGCTGCGCGTTATCAACGCTTGCGTGATAACG
TGGATAATCGCCCTTATTGGCAATATTCTGCCGTGGGGGATGCACGTACTCGCCCTGCCCATTTAGCATT
GAGCGGTAAGGTGTATCGTTATGATGATCCGTTTTGGGCGACATTCTATCCGCCTAATGGGTTTAATTGT
CGCTGTACGGTGATTGCGTTAGGCGATAGAGATTTGAAACGCCGTGGGATTGATAAGCCTGACGATAGTT
CTGAATTTTTGGTGGAAGTAGAACGCCCTGCGGATAAGCAAGGTAATCGTGAAAAGACGGTAGGGTTTAA
ATTACCTGATGGCACGGTACGTGTGACAGATAAAGGCTTTGATTACAATGTAGGGCGATTAAACTACAAG
CCTAATTTGGATCTTTATCCGGAAAAGCTGGCGCATGCGTTTGCGAAGGTTGAGATGAAAGGTGGGGAGT
TTAAGCACGATTTTGAATTTTTGGCAAAGCATGTGACGGAGATGAAACAAACGCTCAGCCCTGAAGGAAA
AAAACTCACTGCTGATCAAATGTTACAGGTGCGTGATAGCCTTACCAAAAATTTTAAATTTGCAGCAGGT
GTCTTGAGTGCGGAAAGTAAGGATTTATTGAAAAGCAAAACTGGCACAGTGTGGCTTTCTGATGATACTT
TAATTAAGCAATTTAATAGTCGTGATGGGCAAGATTTTGGGATTGATGAGTATGAGGCGTTGCCAGATAT
CATCAATGCTCCAGATAAAATTGTAGTCGATGAACTAGGATACCAATTTTATAAGGATGTTAAGGGTAAG
AAACTGCTTGCAGTATTGAAAGTTTTAAGCAAAGAACCAGAAATTTTTGTTCAGTCGTTTAGATTAGTGA
GTGATAAGCAATGGAGAAAGGCATTTAAAGAATAAGCCACTAGGCGGGGCTCGAACCCACCGCACACAGT
CCCGAGTCTATTTCACCTCTTCGCCCGCGATCTTCGAGATTCATCGCTTTTCTAGTGGCTTTGGTAAATA
TACCCCTTTAAAATTTAAAAATCAACGATTATGATAGACATTGAAATCAATAATGCGCAAGAAGTTACCG
CCTTGCTTGAACGATTAGCGCAAGCTACAGCACATCGTGCGCCTTTAATGCGTAGCATTGCAGGAACAAT
GGAATCGGCTGTCACGCAGAACTTTGAAGTGGGTGGTCGTCCTGAGTGGAAGAAATTAAAGCTTCGCCAA
GGTACGCCTTTGGTGGATACTGAAAACTTAATGGAGAGCATCACTTCTGAATATAATAACAATGAAGCCA
TTGTAGGGACGAATGAGCCTTACGCAGCTATCCATCAATTCGGGGGTAAAGCTGGACGAGGTCGTAAAGT
AGAGATTCCGGCACGTCCTTTTTTGGCTTTAACACCTCAAGATGAGGCAGATATTTTGGAAGATATACAA
GACTACTTCCAACGCTTAATTAAATAAATCAGAAAATCGCCCTAAATCGCCCGTAGGGCGATTTTTTACT
TTTAGGGTATAAGAATCTTTAAATTTTTAAAACAATTTAAAACGGTTTTAAAGCGTTTTAAAATGGGTTT
GGGTTGTTTTCAATCATTCAATCTTTCACGTCTTTAATCTGAGGCTTGTTCCTCATTGTCTAAAATTTCA
AATGATTTGGTTGCGCTGAAGCCAGTCATCTCTTGTTATCTCGTTCAATTCGATATTCTGCCATCCTAGA
TTGAGTTTTTAAGGATGGTTTCAGATGAAATTAACAGTTGCCGCTTGTAGTTTTGAAATTGATAAGGCGA
AGTATGGTCGTATCCAACTTTTACCTTATGGCAAATTTCGCGCCACAGACGGCAGACCAACCGATGTGGA
GGCATGGTATGTAACAGATACAAATGGCGCGGATGTGGTGGCGTTGGCAAATAATCAACGCAATCCCCTT
CCTATTGACTATGAACACCAAATTATTCACTCCCTAAAAAACGGCAAAGAAGCACCGAGTGCGGGCTGGA
TGGAATATTTCTATTTTACCCCACAAGGGATTTTTGCTGATGTGCGTTGGACTGATAAAGCCGCGGACTA
TATCAAAAATGGCGAATATCGTTATATCTCGGCTGTGTTTGCTTACGACACAGACGGCTATATTCGCAAG
ATCTTTCATGCTGCATTAACCAATACGCCTGCTTTAGATGGCATGGAGGAAGCAATGGTGGCAGCCAGCG
TGAATTTGTTACAAGAGGACAATCCAATGGATAAAAAATTATTGGCAGCATTATGCGCACTGTTTGCTTT
AAAAGCAGATGCAAGTGAAGCTGATATTACGGAGAAAGTGACCGCACTTTCGGCAGCTAAAGGCGATAGC
CCTGTGGACGTGTTAGATGTTTACGCAAAATTAGCTGAAAAAGAACAATCAGTGGCAGCGTTATCTACGC
AAGTGGGCAACCCTGATCCAGCTAAATTTGTGCCAGTCGAACAGGTAGCCGCATTACAGGCTGATTTTAA
TGCGCTTAAAACATCTGTAGAAGCGGACAAGAAAGCGGCATTAATCACAGCGGCATTATCGCAAGGTAAA
CTGGCTCCTGCATTAAAAGATTGGGCGCAAAGTTTATCTGTTGAAGCATTAAGTGCTTATTTAGAAAAAG
CACCTGCAATGGCCGCATTAAGTGGTAAGCCACAAGCAAAAGGCGATCCAGAGCAGAAAGTGGTGGCGTT
AAGTGCTGCAGAGAGTGCCGCAGCAAAAGCGTTAGGCTTAAGCGAAAAAGATTATATGGCAACCTATAAG
GAGCAAAAATAATGGATAAATTCAAAAAATCGGAACTTTTAAAAGCCCTTGATGAAGCCTTTAAAAAAGA
CTTTGCGAGCGGTTTAAACGTGATTAATCCTCAATGGTCAGAAATTGCTATGAAAATTGCAAGTTCTACC
GAAACCAATACTTACGGTTGGTTAGGGCATTTCCCAAAATTGCAAGAATGGGTGGGTAAACGTCGTTTAC
GCAAAATGCAAGCGCAAGGTATGCAAGTATCGAATAAGTTGTTTGAAAGCACTGTTGCTATCCCTCGCAC
CAATATTGAAGACGACCAGGTCGGCTTATTTAGTCCGATGGTAAAACAAATGGGACAAAGTGCGGCGGAA
TTACCTGATGATTTAGTATTTGGCTTAATTAAACAAGGTAAAAGCACCCTTTGCTATGACGGGCAGAATT
TCTTTGATGACGATCATCCTGTTTTTGCGGAAGTCGATGGCACAGGAAATCAAACCACGCAAAGTAATAT
TACCAAAGGCAGTGCAGCAGGAAAACCAGCGTTTTATTTGTTGGATACGACGAATGCCGTGAAGCCATTT
ATTTGGCAAGAACGCTTAACCCCTGAAATTGAGACGAAATTTGATCCGTCTAAATCCGATACGGTATTTA
TGGAAGATACCTATATTTGGGGCGTGCGTGCGCGTGGTAATGCAGGTTTTGCATTCTGGCAACTTGCTCA
TCGTGTGGAAGACAGCGAATTAACTGAAGAGGTCTTAATGGGCGTGTTGGCAAAAATGAAATCCTTAAAA
GGCGATGGCGGCAAGTTGTTAAATATTCGTCCGAATATCTTATTAGTGCCACCTGCACTTGAATATACAG
CAAAACGTTTAGTGGAAGCCGATATTATCAACGGTACCAGCAATGTGTTGAAAGGGACGCTTAAAGTGAT
GGTGTCTTCACAGATTGTGGAGTAATCCGTCTCTTTCCTTGCCTTCCCTCGCTTGCGAGGGAAGGCAAGA
AATGACTAGGAGGAAGTTATGGCAAAGAAACAGAAAAACAAGACAGACGATGAAGTGAAAACCGATTCTG
CGGAAAACACCACAGAAACCGACCGCACTTTAGACGAGTTGGATGACACGCCCAAAGGTAGTGATGCGAT
TCATCCTATTGCCTATGCGGTGACGTTACGTGCAATTCATCCGCAAGCCTCTTATGGTCGCTGTGGTTAT
CGTTTTAACAAAGAAAGTGCGGTGGAAATTCCAGTTGAAAACTTGACGGGTGAGCAAGTCATTATGCTTG
CTGAAGATCCCTGGTTAGAACTTATTCCCATCTGCGATAAATAAGGATGAGTGATGCATTACGCCAGTGC
AGAAGATTTTGTGTTACGCGTAGGGGAAGTGCAAGCCATTGAACTGACCGACCGTGATTTGACTGGGCAA
GTTAATGACAATTTGCTTGATGTTGCATTGTCTGATAGCTCAAGCCAAATTGATGGTTATTTGGCAGCAC
GTTATACCCTCCCTCTTGTGAGTGTGCCACAAAACTTGGTGCGACTTTGTTGTGATTTAGCTCGTTATCG
TTTAGCGAGTATGTCTCATGTGACGATTACAGAAGAAATCATTACACGCTATAAATTAAGTTTAAAAGAA
CTTGAGGATATCAGTGTGGGTAAGATTTCGCTGGGGTTGCCGCCTACAGAGAATAATGATGCCAACGAAC
ACGACAATGGTGTGATTTTTACTAATCCGAAAAACAGGATTTTTGCGCGTGATCACTCAAATTGAAAATG
CCCTTGTAGAACGCCTACAGCGTGGCTTAGGGCATTTAGTCAATACCGTTAAAAGCTACGGTGGCGAGCT
CGATGATGAAAGTCTTGGAACATCACGTTTGCCGATGTGTTTAGTCACTTTTGGGGGCGCACGTATCGAA
CGTATGGGCACTAATTTGAAGCGTCATCAATCCACAGCAAACTTTGTCATTATCGTGGCAGTAAATAGCT
TGCGTAGCAATATTGCTGCACGACAAGGCGGAGCGGATAAACGAGAGGTGGGCGTTAATCAGTTGATTAC
AGCAGTACGCCGTTTGTTAGATGCGCAAACCTTAGGGCAATTAGTCAAGCCATTGAAACCGACAAGGGTG
CGTACGCTCTTTAATAATGCCACTTTTAAAGGTGGGGCGATAACGGCTTATGCGATTGAATATGACGCAG
TCTATGAGGATTTAAGCCCATTAGAAGATGGTCGTTATCCTGAAATGACGCAGGATAGCAAAAATCCTGA
TTATTTGTTTACGCATTATCATGGTGAGATATCGCCACCAGATCCGATGTTAGAACGTATTGGTAACAAC
ATTTATGACCCAATAAGCGGTGCCAAAGTGCCGTTTGAGGTGGAGACAGTAGATGAAAAATAAACTTACT
ATTGATGAAATCAAAGGCGTAATTGCCCAAGAGGAATATGTTTTCAAGGGCACTTTAACGCTTTGTATCC
TCACATTAAAAAATGGCTTTTTTGTAACTGGTGAAAGCGCGTGTCTTGATATTAGCAATTACGATCAGGA
GACAGGCAAAAAAATAGCTTTTGAACGTGCCTTAAACAAAATCTGGGAGCTTGAAGGCTATCTATTAAAA
CAACGCTTATTTGAATCTACCACTGATTGGAGACGATAGATGAAAGTGAAAGCAGCAATAGGCATTAAGG
TGCCGATGGAACATCAGCCTTATACCTATATTGAACAAGTACCGGTAGAGGTAGAGCCGTCGATTTATTA
TCAACGTCGTATTAATGATGGCGATTTGATTGTAATCACAGAAACACGTTCTCGTAAAGAAAAGGAGAAA
GACAATGGCTGAAATGAATATTGATTTTGATAATATTCCGACGAGTCTTCGTAAACCGGGTGTTTATACA
GAATACAACTCACGCAATGCAGTGAGTACTTTGCCAACAAATGAGCAAAACGTCTTAATTGTGGCACCAA
TGTTAAATGCAACAAAAGCATTTAGCGCACCGACACCGATTTATTCGGATGTAGATGCAAAAAATACATT
TGGTGCTGGGTCTTGGGCTCACTTAATGGCGCGTATTGCTATCCAAAATAATGCCCTGATCCGTTTAACG
GTGATTGGTTTAAAAGAGAGTGATTCAGGTGTGGCGGCAACTGGCACCATTACGCTAACAGGCACAGCAA
GCAATGCAGGGGTGCTTAAAGTTATCATTGGTGGTCTTGATTATGCGGTGGCAATCGCTAAATCGGAAAC
TGCTGCCAACATTGCCGCCCGTTTAAATGCAGTGATTAATGCGGGGGAATATTGTCCTGTCAGTACAACA
GTCAATGAAGGTACTGTTACGCTTACTGCAAAATGTAAAGGCGAAATTGGCAATGAGATTAGTGTCAATG
CCACATTAAGCGTAAATGATATGGCAGTGAATGTTTCTGCCCTTGCAAATGGTGCCGAAAATGCCGATTT
AGCAGCGGCATTAGCATCTGTAGCTGGTCAGCATTATCACGTGATTATCTCCCCTTTTGCGGATGATAAA
AATGCGAAAGCCTTGCGCGAACATTTAGAGTCGGTAGCAAGTCCTGTTGAGAAAAAACCGGGTGTTGGCG
TATTAGGTTTTAATGGCACATTGGCAAGCGGTACCACTTATACCGAGAAAATTAATGCTAACCGTATTAC
AGTGGGTTGGTATAAAGGGGCGGTGGAATCTAATGCCTTAATCGCTGCGGGATATGGGGCGGTTATTGCA
GGCGAAGAAGACCCAGCTAAACCGTTAAATACGCTGGAGATTAAAGGTTTAACCCCTGTTGATGCCACTC
AAACACCGTTAAAAACCGAAGTCAATCAGGCGTTATTCCACGGTTTAACCCCTATTACAGTGGTCAATAA
TCGTGTGCAAATTATGCGTGCAATTACGACTTATACCAAGTCACCGGCGAATGTAGATGATCCTGCGTGG
TTAGACTTAACCACAATTCGCACACTTGATTATACGCGTAAAGCCATTGAACAGCGTATTGAGTTACGTT
TCCCTCGTGCGAAATTATCTAATCGTACCCCACCAAAAGTGCGGTCAGAAATCCTTGATGTGCTCTATCG
TTTAGAGCAACAAGAGATCTTAGAAAATGTGGATGCGAACAAGGGTAAATTGCTTGTTGTGCGCAATGGC
AAAGATCCAAATCGTTTAGATACGGCAATTCCAGCTGATGTGGTAAATGGCTTACACGTTGTCGCTAACC
GAATTGATTTAATTTTATAGGGGGCGTAAATGGAAAAATATGCAGGTTCGGCTGTGCTTGAAGTGGACGG
CACGGAAATTGAAATCACTGATTTAAACGTGACAAAACAAACTGGGCGTAAATTAGTCAAAACCATGAAC
TCTGAAGGGCGTGCACGTGGTTTTGCCAAAGGCATTGCGACTTGGGAATTATCATTGACGGCAGCAATGC
CAGTGGATGGTTCGGAAATTGATTGGGCTGGTATCAGTGATGCGAAAATCACGGTATATCCGCTTAATCA
AGAAGATAAGCGCACGTCCTATCTTGGCTGCTTTACTACGCAAGTAGGCGAGAAATACACGGTGGATAAC
GAAGCCGTTATTGATATCCAGATGAATGCACTTAAAGAGGTAAAAGAATAATGCGTTTACTTCTTGGTAT
CTCTTATGAAGACAAGCGTTATTTTGACTTTGGCGTGCGATTACTAACCTTGGGTGGCGAATGTGCTGCC
CTTGAGAAAGTCGCCGAGCTTGGTTTAGATGAGAAAGAAAACCTCACGAAAGCGGAGCAAATGCTCGTGG
ACTTGGCTTATTTATCTGAACAGCTTGATATTATCGGTATTGCGCAAGATAAGCTCACGCCACAGTTTTT
ACTGGATAACCTTGCCACGGATGATTATGTGCTGATTACGCAAGCTATCGCAAAACTGCGAAAAAAGCAC
ATCGACGCTGGGGAAAACCCGAGCAAAGCCGAAACCGAATAAAACAACATTACGGTGTGTTTGATGCCGA
GAAGAATTACCGAAGTGCGGTCATTTTATTGGCTAAATTTGGGTTTACTGCTGAAGAAGTACGGGCAATG
TGTCATGCCGAAGTTGCTGCGTGGGTGGCAAGTTGGCAACATTCGCAAGGTATTAAAACTCAGTCAGAAA
AAGGCAACACGGTGCATTACAACCTTATGCGTCGTAAAAATAAGGGGGCGTAAGCCCCTTTTTTTGTGGA
TTTAAAATGAGTTTAAAGAGGGTTTAAAAATGGCTGAGTTGAATTTAGCGTTGAAGCTGAAAGCGCAAGA
CCAAGCAAGTCGTGTGTTTCGACGAGCGCAATCGCAGATTACGCAAAGCACACGTGCTATGGCGCAAGCA
CGTGAAAGGTTAGGCGTGCGAAGTGAACATAAAATCCAACAAGAAATTAATCATACCATTGCCGCTTATA
ACCGATTGAAACGCAGCGGTACGGCAACCAGCCGAGAATTAGCGCGTGCGGCTGAAGCGACGCGCTCAAA
AATTGCTGGGCTTAATTCGGAAATGGGGAAAACCACGTGGGGGCAACGATTAGGCAATGTTGGAACTGCC
ATTGCTAGTGTGGGCGCAGGCATGGCGGCTGGAGCTATGGTAATGGCGCAACCCATGAAAAAGGAAATGG
ACTATGACCGACGCTTGGCTATGGTATCCAATACTGCCTTCTCCGACCGCGACGTAGCTGGGCGAATTGC
AGGAAAGAAAGAATTACATGATGCGGTGAAAAGTGCGGTAGAAACTGGAGGAGGGACGAAAGAAGAAGCC
TTGGGTGCGTTAGATAAGTTATTAGCCTCCGGTACTGTGAAAGCTGAAACCGCAATGAAGTTATTGCCTA
CTTTACAAAAAGGTGCGGTGGCAACAGGTGCAAGTACAGAAGATTTATCGGCGATTGCAATTTCCGCTAT
GCAGCAATTTGGCATCAGCGAAGATCAAATTGGTGCGGTATTAGATAAGGCTGTGGCTGCTGGGCAAGCG
GGTAACTTTGAACTTGCCGATATGGCACGTTGGCTTCCACAACAAATGGCGGCAGCTAAATCGGCTGGGC
TTTCGGGCATGGATGGCTTTGAAGCATTATTAGTCGCAAACCAACAAGCGCGTGTTACCGCAGGGACAAG
TGATGAAGCAGGTAATAACCTGGTTAATTTACTCGCCAAACTTACGTCTAAAGAGACTGCAGATCGTTTT
TCTAAATTAGAAATTAAAGGCAAAGATGGCAAAACCCACGGCATTGATTTTATTAAATCCATGGAGAATG
AGAAGAAACAAGGTAAAAATTCTATTGAGGCCTTTGGTTCTATTATGGATATGGTCGTAGGAGAAGACAA
ACGTTATCAAGCCTTAAAAGCAAAATTGAAAACAGCCAAAAAAGAAGAACAGCAAGCCTTAATAGAACAA
ATGACAAACTTAGTAGAAGGTACGGCCATTGGGCAGATTATTTCTGACCGTCAAGCCTTGATGGCACTTC
TTGGGATTCGAAACAATGTTGAACTAGGCAAGCAAGTAAAAGAAGAAGTCACGAATTCTGACGGTGCTAC
AGATAAGTCCCATAAAGTTGTGATGTCAACTAGCAGTGCAAAAGTAGAACAAGCTAAAAATGCAGTTGAA
TTTGCACAAATGGAAGGCATGAAAAGTTTTAATAATGCACTTGGCGATGCGGCTACAAAACTGGCTGAAT
ATGCGAAAGCCTATCCTGATTTAACCTCTACACTGACTACAGCAGGCACCGTTATTACAGCATTAAGTAC
GGCTGCGATTGCGGCTAGTGGTGCATTAGCATTATTGGGAGTTAAACGAGGCGGAATTGGGCTTAGTGAT
GTAGCAGATGTTGCTGGCAATCTAGGAAAAGGGAAAAACGGTTTAAAAATTAAAGGGGGCGGTAAGTTAG
GCAGTATTCTTAGTGCAGGGGTGCTTTTTACTAGTGGTTTAATGATTGCTGGAGAACAACGTACAACGGA
AGAAGCGAAGGCTGAAGAAAAAGCCGAAGCCAAAACTGTGCAAGAAAAGCAGTTAGAAAACCAATTTTAT
GCCAATGCTTACGGTGGCAATAAACCGACCACAACCCATTACGCACCGCAAGGTTTCGGTTATAACAAAA
ATTCAGTCTGGGGGACGGCTTCTCGCTCGGGCGAAGTGGCTGAAATTGCACGTAAAGATGAAGTTGCCGC
TTTACGTCTTGAGCGAGGCACACTCACGCAAGCCCAATATGATGGGCGCACGCGCCAAAGTGCGGTAAAA
ATTGCGGACATTCGCAATCAGGAGAAAGGCTATTCAGGCTTAGCTGTAGCGGCTAATGACACCGACTCCG
CTTTAAGTCGCACGTTGGGAGATTTATCTAGCTTGGCTAACTATCAAGCGGATTTTCAGCATTTTGGGCA
AACCATTAGCGACGGATTAAAAACCGCCATTGAAAGCCAAAATTTTACAATTCAAAATCAAATTAAGATT
GATATGGATGGGCGACCTGTTTATGAAGGGGTTGCTGAAAATATCTATCAATCAATGAAACGGGGGTAAC
TATGGGTTGGACAATGCCTGTGCAACGTGCAAGTTTTCGCGGCGTGCGTTTCGATGTACTTTCGGTGGAT
GATGATGTCTATCGCTCGACCATTGAGCATGCTTATCCTTTCGTCAATGGCGCAGACGTGGAAGATTTGG
GATTAAATCCATTAACCGTGCGTATGCAAGCTGTATTTTATGGGACAGGCTATTACACGGACTTTAAGAA
GTTTTTAAGCGTGCTACAAAAATCAGGGGCGGCAACATTAGTGCATCCGATTCGTGGGCGTTTGCAAAAT
ATGATTTGCACTGGGGCGAGTTTTCATCACGAAGCAGAAATGATTGATTATGTGGCGTTAGATTTGACTT
TTATCGAATCTACGCCAGCTAAACCGATTTTTGTCTTTAATTATTCCCTATTGGCAAAAATAGATGCCTT
ACTGACTGAATTAGAAAACGTTGTTGATGATGCGATGGCATTGTATGGCGAATTTATGGAGATTGTTGCC
TTTTCCGCTAATACAAAATCACGTTTGTTGGGTGTTTATGGCGCATTATTTGGCTGTTTTGAGCAAGTGC
GCGGGTTATTTGATTTTGACAAAACCAAGTATGGTGTGTCGCCTGTCGTGACACAAGATAACTTTAAAGC
AAAATCTAGCCGTGCTGTGCGTGATTTGGTGACAATGATTGATTCGGGGTTGCGCCAAATTGCTGCGCGC
AAGGACTTAACTACCCGAGCAAAATTTGATGAGGTACTCCGCACAATACGTCAAATTAAGCATATCCCTG
CTGATTTGGTGAGTGGTAAGAATATTAAATCTGCCAAAGAACAAGTGGCATTGAAATCATTAACGACCTC
TTTTAGTAAGGATGATACTGAATCTGTGCATTTAATGATGCAGTTAGCCTCTAGTGTTGCTTTGTTGCGT
ATTGCTACTGAATTGGTAGAGGACGATGATTTATTGCCACAGGATATTGATTACATCACGACTCAAGTGC
GGTCACAAATTATGGATAATTTACAATTGTTACGCAAACAAGCAGACGACGAACATCGTGGGGAAAATAT
CACGGTATTAAGCACGCCTAATACGAGTTTTTATATGGCTGCGCACAATACGGCAGAGCAATTACGCAAT
AAAGCGCATAAGTTTACTCAACTTGCCCTTGCGGCAATTAATCGTAAACCGCCTTTAATGGTGCGTGAGG
TGCCATTTAGCGGTACTGTGCAACAAATTGCACATGCATTTTATCAGGATTACAAACGTGCAGATGAATT
ATTAAGATTGAATCCGCAGATCCGTTATCCGAATTTTGTTGAGCGTGGGGAGTGGTTAAACAGCTATGTC
AAATAATTACCCTTATGAAAATGATGTTACGCTGGAAGTGGACGGTAAAGCCCACAATAGCTGGAAAAGT
TATGATATTGATAGTGACTTTTTAATCCCTGCCGATGCCTTTAAATTTGATTTGGGCGTGCCTTCAAATA
GTACGGTTTTACCTGACTTTTCGGGGGCTGAAGTGAAAGTGCGCATTAATGGCGAGCTGGTAATGACAGG
CATCGTGGATACGACACAGCATACTATTAGTAAAACTAACCGCACTTATAGCCTCAATGGGCGTGACCGT
GCAAGTATCCTTGTGGATTGCTCTGCCCCCATTACCAATGTGAAAGGCTTGACTGTGTTAGATGCGGTAA
AAAAAATTGTTGAACCACTTGGTATTAAAAAAGTGGCATTGCGTGCGGAAAATAATCCAACATTAGATAA
AGTCGATATTGACGTAGGCGAAACAGCTTGGAATGCGGCAATGCGTTGTGCGAACTTGGCAGGCTTGCAC
TTGTGGTTTGAGCCAAATGGAGAGCTAATTGTGGGCGGTGCGGATTACAGCACACCACCTGTGGCGACCT
TGTGTTGCATGAAAGACGGTAAGCGAAACAACTTTGAGCAGTCGGATTTAACGTTTGATGTATCAAATCG
GTTTAGCGAAGTCACTTTTCTTGCACAAAGCCACGGCAAGCAAGGACAAGATAACAAAAATGATCTGAAA
TGGGTTTATCACGATCCTGAAATGACTACCTACAAGCCGAAAACTGTGGTGGTATCTGATGTGGATAACT
TGGAAGCCTTGCAAAAATGGGCGAAAAAATACATTGCGGATAGTATGCTAGAAGGTTTTACCCTTACTAT
CGTTGTACCCGATCACAAAATGCAAGACGGTACATTATGGCAACCAGGGCAACGTGTGCATGTAATTTGC
GAGGAATATGCTATTGATGCCATTTTCTTTTTAATGGGGCGACGTTTTATGCTGAGCCGAAACGCTGGCA
CACAAACGGAACTACGCTTTAAACAAGACGGCATTTGGACACCAGACGCTTACAACGCAAAAGCAGAAAA
AGCACGTAAGCGTAAGGGCAAGAAATTAATGGCTACTAACGGACATGGCAGCTGGGTGGCTGCGAATTAA
GGGGACAAAATGAGACGATTAAGCCAAGCCATTCAACAAAAGGCGCAAGGTGCGGCAGAGGAAATCCGTC
AAGCCTTTCGCGGTGTGCTGCACTTAGTGAAAAGTGCGGACAATATTCAAAAAGTTCAGGCTTCAGGGCT
TGCGGATGAAACCTTGCAAGATGTGGAGTTGATGCAGCAGTTTGGCTTTACTTCTGTGCCTCCAGCAAAT
ACGCAAGCAGTGATTTTACCCATTGGCGGACAAACTACCCACGGCATTGTGATTGCGACTGAGAATGGAT
CTTTTCGCGTGAAAAATCTGCAAGGTGGCGAAGTGGCCGTTTATGATGAAAGTGGCTCTAGCATTGTATT
AAAAAAGGGGCGGTTAATTGAGATTGATTGTGATGTATTAAAGATTAACGCTGCAACAAAAGTGGATATA
TCAAGTCCACTGGTTGAAACCGATCAGGTCTTTACTGCCCAAGGGCAAATCAATGGTAATGGTGGTATGG
CTGTGCAAGGTGGCAGTGGCGCGAGCTTTACTGGTAATGTACAGCAAAGTGGTGGTAGCTTTACGACCGA
CGGCGACGTGGAAGCTGGTACAATTTCGTTAAGGAACCACAAACATACTGGCGATAGCGGAGGAAAAACC
AGTAAACCTGAATAATCTAACCTTAAAGGAGATGCTGAAACCCTGCATCTCCTTTCTTTTTACCTCTTAT
CTTATCCTGTCAATATGGACAGAGAGATCAGCCCGCTTACCGGGGACTATACAAGTAAACAAATCAGTAC
GCTTGCCAATGCAGCGTATATCAGATTGACCACACCATTAGGCTCTTGGTGGGCAGATGGGCGTGTAGGC
TCTCTGCTCCATCTTATTCCGCGCGAAAAAGATTTGTCTCGCATAGGTTTAATTGCACAACAATATGCCG
AAGAAGCCTTGCAACCCTTGATTGATGATGGACGTGCGGACGAAATTATTGTCAATCATACCCAACCACA
TAACGGTGTATTGATTTTAGATATATCCATCCGAGATAACCGGGGCGAAACCTATCATTTTAAACACCCA
GTAAAAGTCATTTAAAAAGGGTTTAAACCATGTTTATTGTGCCGAGTTTAGAAGATATTCGCCAAGCGAT
TTTGCGCGATGTGCAGTCATTAGAGCCGAGTGCTGATGTGAGCATAGATAGTGACTATTATGCACGTGCC
AGTAGCCTTTCTGCCGTAGCGGAAGGTATTTACGCTCATCAAAAATGGATTATTAAACAATTTTTTCCCG
ATACTGCCGATACAGATTTTCTTGAAAAACATGCGGGTTTGCGTGGTATTCGCCGTCGTAATGCGACTTA
TGCCAGTGGCCGTGGCGCAACAGTGACAGGTACCCCTGATGCAGTACTTAAAGCGGGATTACAAATTAAA
ACAGACGATAACCGATTTTATGAAACCACCGAAAGTGCGGTGATTTCTGCAAGCGGTTCTGCCGTTGTTG
CCGTGCGAAGTCTTGCGACGGGTGCCAGCCAAAATATTAAAACTGCGATAAAAGCAAACTTTATGGCAGC
ACCTTTAGGCGTGCAATCCGATGTGGTGCTAAATGATGTAATTGGTGCAACGGATGCAGAAAGCGATGCG
TCTTTGCTCGAACGTTTGCTTGAGATTATTCGCCGACCACCTGCTGGGGGCAATCGTTATGACTATCGTA
CATGGGCATTATCGGTGGATGGCGTGGATGCTGCTTATGTTTACCCATTGCGTCGTGGGCTTGGTACGGT
AGATATTGCGATCACATCAAATAACGATGTGCCAAGCGATGAAACAATACGTCGCTGCCAAGAATATATT
GACGATGTGCGTCCAGTAACCGCTCGTGAAAGCAAAGTCGTGAAACCTGATGTAACAAAAGTCAATTTTA
ATATTCAGGTAAAAATCAGTGGCGTGACCTTACCCGAAATTAAGGCAGCGATTTCTACCGCACTTGCGGA
TTATTTTAATACGCTAATCCCAGGCGATGATTTGATTGTGTCGCAATGTGAAGCGGTAGTAAATAACTTG
GTCGGTGTGGTTGATCGTAAGTTTACGGCACCTATCACTAATCTAAAAGCGGATGTGCGTACAAAAATTG
AGTGGTTTCGGTTAGGTCAAATCACCGTTACGGAGATGGCATGATGCAAACTGACCACAAAAAGGTGTTA
GCAAAACTTTATCCGCCTGTTTCATACGACGTAAATGGAGAGCGTTTTTTAGCACAGTGTGAGGTGGATG
GTAATGCCTTTGACCGATTACAAAAAAGTGCGGTGGATTTATTGCAAATTATTGAACCTTCCACCTCCAA
TACGATGTTGTCCGATTGGGAACGTTTATGCGGCATAAAAACAGATTATAGCAATAACTATCAAGCACGA
GTAAAACGTGTTATTGCCAAGTTAAATGCGATTGGGGGATTATCCATTCCCTATTTTAAACGGATTGCGG
AAAGTATTGGATATCGCATCGAAATTAAAGAGTTTTCTCCCCTTGCGAATGACTTACCAACGACGGGAGA
TTTGGTTCAATTCCGCAACGAAGAGCGTGATAACTTGATTTTTATGTGGCGAGTATCGGTGCTTAATGGG
GATGACAATATTGTGTATTTTCGCGCAGGTAGCTCCTTTGCGGGTAATCATTTAGTGGAATTTGGCGACC
CAATTATTGAGGAGTTCTTCCGAGATTTAAAACCTGCACATACTTACTGTTATTTTGCTTATCAAACAGG
ATCTTAATATATGAAAAGTTTAATGCCTCAAATTGATTCCAATGATGGCCTTTTTCACAATGGTAATCCA
GCAACAGGCGAACAAGGCACTCGAGTAACCGATACGTGGCTTAATAATTTGCAAGACCGAGTACGCGATG
TACAAGCGGAAGCGCATTATGTGTTGCAAAAAGCGGGGTTTACCCCGAAGGCAGAAACACAAACGCAGTT
ATATCAAGCGATTGTGAAGATTATTGATGACAACCGTAAATCCGCCAGCACAACGCAAAAAGGCGAAGTT
CAGCTTAGTTCGTCCACTAACAGCGACAGCGAAACCAAAGCGGCAACCTCAAAAGCGGTTAAAACCGCCT
ATGACAAAGCAGTAGAAGCTAAAACTACCGCAGATGGAAAGGTTGGTTTAAGTGGTAACGAAAGCATTAA
CGGCGAGAAAACCTTTGAAAATCGTATTGTGGCAAAAAGGAATATCCGTATTTCAGACAACCCGCATTAT
GCTTCATACGGAGACCATTTAAATATCGGGGCAAACAATGGCGATTGCTGGTTCGAATATAAATCAAGCA
ACCGAGAGATTGGCACACTTCGTATGCACGCTAACGGCGATTTTACCTACAAACGTAATAAAATCTACCA
CGAGGGGGCAAAACCGCAATTTAATACGGATATTGAAGACAAGCCTGATACACTTGCAGGCTATGGTATT
AGGAATTTTAAAGTAGAACAAGGGCAAGGCGATGCCAATGGCTATAAAACCGATGGCAATTATTACTTAG
CAAGCGGTCAAAATCTTCCTGAAAATGGGGAATGGCATATTGAAGTAGTTAGCGGTGGAGCAACAAATGC
GGTGCGTCAAATTGCACGTAAAGCGAATGATAACAAAATCAAAACACGCTTTTTTAATGGCTCAAATTGG
TCAGAATGGAAAGATGCAAGCGGCGACGGTGTGCCTATTGGTGCCGTAGTGTCATTTCCCCGTGCGGTAA
CTAATCCCGTTGGTTTTTTACGTGCTGATGGTTCAACATTCAGCCAACAAACCTTTCCCGATTTATACCG
CACTTTGGGCGACAGCAACCAACTTCCTGATTTAACCCGTAGCGATGTGGGCATGACGGCTTATTTTGCC
GTGGATAATATCCCTGCAGGCTGGATTGCCTTTGACGAGATTGCCACCCAAGTTACCGAACAACGTTACC
CCGAATTATATCGCCACTTAGTCGGCAAATATGGCTCAATTGATAGTGTACCTAAAGTAGCAGATAGATT
TTTGCGTAATGCGGGGAATGGCTTGTCTGTGGGGCAAATACAAGAGGATGAGTTAAAACGACATGTGCAT
AGAGTACCGATAGACTACGATTCTTGGTTTAATCACTCAAGTCAAGGACGGAATAATTCGTATTTTGATT
ATACAACATTTGCTCAGTCTTCAGATTTGTGGAGCACCCTTGGTTATGACAATGCAGATGGAGATAATGG
CTTTGTGTCTCCAAAAGACACCTCTCAAATGGCAACAGGTGGCGATGAAACTCGCCCTAAATCTCTCGTG
CTAAAACTTTGCATCAAAGCCCTTAATAGTTTTGATGATGTGGTCTTTTGGATTAAATCCCACGGCAAGG
TAACTAATGCTGGTGCACTTGATGCAGGGCGATTAGCGCAAGGATTACAAAATAAAGCAGAACGTAATCA
TACGCACACGGTTAGTCAGATTACGGATTTTAATCAGTCTGTAAGAGAAATCGTTACACAATCCATCACT
CAAGGGTTTACTCAAAATCTAGCCGAAACAGGATGGTGTAAATTGCCAAATGGAATGATTTTACAATGGG
GGAAATTTAACAAAGGACATGGCTTTGTATCCAACGAACAACGCCTTGTTACATTCCCAATCACTTTTCC
TAATAAGGTACTTTTTGTTGGGCTTACAGAATTTACGAATGTGTGGTCGTATAGCACAACAGTAGAAAAT
CGACAACGCATGACAAATAGTGGGTTCTATGTAATTAGCCAACGCAATGACAGTATGTATTTTGCATTAG
GATTTTAACGGAGAAAGCTTATGTATTACTACGATAAAAAAACAAATGGGTTCTTAGTACAAGGTGTAAA
TTTAATTCCTGAGGGTGCTATTAATATTACTGATGAGTATTATCAGCAATTGTTAAGCGGACAATCTCAA
GGCAAGCAAATCATTGTAGATAAAGCGGGCAATCCTATCTTAATTGACCAGCAACCTAGCGCAGCACACC
AGTTAAATCTTGACACACTCACGTGGGAAATTTCAGCTGAAAAACAAACCGCACTTTTAGCCGAAACCCA
AACTCGCCTTGTTGCCAACATCGATAAGCACACGGCAAAAATTTACAGCACTTGGACGAGGTTTGAATCT
GAGTACCGTGAACGCCAAGCTGCTGCAGAAGCCTTTAAAGCAGCAAATTATGAGGGCGAGTGCAGTCGAT
ATATCTCAGACTTTGCGCAACGAGCAAGACTGGATAACAAGACCGCCACAAACCTGATTTTGACACAAGC
GGCAGGACTCGAAAAACTGCAGGTTGAATTAGCTAATCAACGTATGCGCAAATATGAACTTAAAGCCCCT
AATCTCACGCTTGAGCAACTGCAATCAATCCATGATGACATTATCAAGCAGATGGATAACTTGATGGAGG
AATATCAAAATGGCTAAGGTCTATTTGGCGATGTACAAACACAAACGAGACTGGCGCAAAGAGCCAGTCA
AAGCGATAGCCGACCGCATTACTCGATTTTGCACAAAGGGCAAATACTCGCACTGCGAGATTGCCATTGA
GCGTATTGAGTTTGGCAATGGGCATCATTATGAGCATGCGACAGTATATGACTGCTACTCCTCATCAGTA
CAAGATGGCGGCGTACGTTGCAAACAGATTGATGTGTCCGATAACACCAAATGGGATTTAATCCCACTTG
ACGGTGTGACTGAAGAACAAATCAAAGCCTATTTTGACCGCACTTCAGGCAAGAAATATGACTGGTGGGG
TGCGCTAGGAATCGTACTTGGAATCAAACAAAAACGCTCAAAATATTTTTGTAGCGAATGGTGTTTTAAT
GCGATTTGCGGTAGCGAGAATGGTTGGCGGTTTAGCCCGAATCAACTTGCCGTAATGTTCAATAAAAGAA
GAATTTAA
>H049-6_SuMu_C01_Hinf
TGCTGGCATCAAAATATATTTGCTTATTATATGTCTATTTCTTGTAATCATTGT
GCAGATCCTGCTTGTACAAAAGTTTGCCCAACTGGTGCAATGCACAAAAATGCAGATGGTTTCGTGATCG
TCAATGAAGAAATTTGTATCGGTTGTCGTTATTGTCATATGGCGTGTCCTTATGATGCACCGCAATATGA
TGCACAAAAAGGCCATATGACAAAATGTGATGGATGTTATTCTCGCGTAAAATCAGGTCAAAAACCGATT
TGTGTTGATGCCTGCCCACTACGAGCGTTGGATTTCGCTCCTATTGATGAACTTCGAACAAAATATGGCA
CACAAGCCTCCATCGCACCACTACCACCGGCTGATATCACTCAACCAAATTTAGTGGTAAAACCCAATAA
ATACGCTCGTTTAAGTGGCGATACAAGTGGGTTCTTAGGAAACCCAAGAGAGGTGTAAGATGAATACAGG
ATTATATGAACTGCCATTAGTATTTTTTACAGTTTTGGCACAAAGTGCGGTCGGTGCTTGGCTTGTTTTC
ACATTTGTACTATTAAATGAGAAAAATACAAAAAGTCGCACTTATATTCATAAAGTAATGTTTGTGATTT
TGGCTTTACTAGGTATTGGATTTATTGCTTCCATTATGCATCTTGGCTTACCTATACGTGCATTTAATTC
ACTTAATCGAGTCGGCTCATCAATGATGAGTAATGAAATTGCCGCTGGTGCAATATTTTTCGCATTATCA
GGTTTCTACTGGCTGATTGCAATTTTAGGTAAAATGCCAGTTTCACTTGGAAATGTATGGCGAATTGTGA
CCGCCCTTATCGGCATACTATTTATGTATGTAATGAATCAGGTTTACCATATTACAAGCATACCAACTTG
GAATAATGCATTAACCTCTTGGTCATTCTACCTTACCGTTGTATTAGGTGGATTAACATTGAGCTATGCG
TTATTAATCCCTAATAAACAACGTGAATATCAGCTTCAGCATCTGCCAAGTTTATTCGCCATTGGGGTAT
CATTGGTCGCAATAGTAGCCATATATCAAGGCTTCAATTTACACAATATTCACAGTGCTATTCAAAATGC
CGCTGACCTCGTACCAAATTATGCCATAATGACCGTAACTCGCTTATGTTTACTTTCCATTGTAGCTTTC
CTCTTATTCCGAGTGAAAAACATAGGACTATTAGGTATTTCCGTTCTATTAACGTTAGTAGCTGAAGGCA
TCGGTCGCGTATTATTTTATGGATTACATATGACTTACGGTATGGCGATTGGTGGTTAAATTATGTTGAG
GCGTATAGCATACGCCTCAATTTTTAGAAACGTTAATTAGTAATATTTAACCAACCCTCATATCCCCATT
CACTAATGACAAATTGTTTTCGGAGATACTATGCAAAATACTCTTCAACAAATTTCTATTTATGGGCGTT
TACTCGGTGCAGTATTTTACTATGAGCCTAATGATGCACGACTTACTGATATTTTGACATTCTTTCGCCA
ACCAAATTGGATGCAAGAATGGGAAATTTCATTTGATGTAAAAACACATAAAAAAATTACCGCACTTATT
GAAAAAGGGCTGCAACAAAATATCACTGAACAATATCAGTATTTATTTATTGGTCCAAATGAATTACCTA
CGCCACCTTGGGGATCTGTATATCTTGATCCTGAATGTGTTATTTTTGGTAATTCTCTCTTAGCATTACG
CGATTTCTTACAACAACATCAAATCGCATTTCAAACACAACAAGATGAACCAGAAGATCATATTGGCTTA
ATGCTAATGCTTGCTGCATATTTAGCAGAAAATCGACCGCACTTATTAATCAAATTTCTACGTGAACACT
TCTTAACTTGGGCGTATCATTTCCTTGAACAACTAAGCAAAATAGAAAATTCTGATTTTTATCAAGCTCT
TGCATTACTTACCATAAAAACTTTACAACAATGGCAAGTAGATTTACATATTAATGTACCAACAGTAAGA
TTTTATTGATAATGAAAAACGAAGCCTATTATCAGGCTTATTTAAGCCACCATCACATTTCTCGTAGAGG
ACTATTGCGTCATGTATTTCCAGCTACAAAATCAACAATAGAAAAAACGCAGTCTCGTCCTCCCTTTTCA
GCACGAGAAGATTTATTTTCCGCCGTCTGCAATGGTTGTGGGGAATGCGCTTCAGCTTGCCCTAATGGTT
TAATTCAACTAAAACAGCAACAAGCCACCCTTGAAATTGACTACGCACCTTGTGATTTGTGTGGTAAATA
TGGGGTAGTGACAATATTTGCATAAGGAAAAAGAAAAAAATTGGTGGGAAAAAATTGGCTGAAGCCCCTG
TTTATGGGGCTTTGGCGTTTTTAGGGGGAAAGTTTATGCAAAAATGGAAAATGTTGGGGATTGGGGGAAA
ATGGTCGAAAATTGGGTTTTATTTTGCATAAAAGTTGGCGATGAATTGTTAGGCTTTAAACATTTTTAAA
AATTTAAAGTTCGTTTTAAAATGGGTTTAAAGGTTTTTAAATTTAGCTTTAAAATGGGGTGGAAATTGCA
GGAAGATGAGATAGAGGTGATGCATTTAAATGAGTTTTTATGGTTGTTTTGGTAAGAGCTAAGAAAAAAG
GCGGTTTCATGGGGCGAAATCGCCATTTTTATTAGTTTTTTGGCGTGTTTAAGTGAAATCTGGGATTTTG
GTGTGAGTGATTATGTCTAGATTTTACGGTGCTTTATTTAAAAATCTCGGTAACCACGTACGACTTGCCC
GATCACAATCAGACTATTGGCTTGTTCAGCATCCAGTTCGATAGGAGTGTATTCTGTGTTTTGGCTGATG
AGTGTGATGCCGTTGTAGGTGATTTGCACTTTCTTCACTAGCATTGCACCTTCATTATTTAATACAAAGA
TTTTTCCGTCTTTTAATTCCTTTTTCGACCGATCTACAATAATCTCTTCGCCGTCTTTTAGCGTTGGATA
CATGCTATCGCCACTTACTAAGAACATTGCACAGTCTTCCGCTTTTAAGCGACGTGAATCGAGCCACGCC
TTTTCTACTTTGGTGGTTTGATAAGGTTTATATTCATCGTTAAAACCACCGCCACCGGCTGAAATTCGCA
CTTCTCGGCAGTCTTCAATCACAGAAAACGTTTCGTCATTACTTGCTATTAAATTAACCTCAGATTTCTT
TGCTTGTGGTTCTACTCCATCCATATTACCCACGCCAAGGGCTAACCAATCAAGGCTTACACCGCCTGCT
TCTGTAATTTTAATCAAATTTGTTCTAGATGGATCCGCTTCTCCTTTTACCCATCGCGCAAGAGATGCTT
GTGCAACCCCAACTGCTCTTGCAAATTCACTGTAATTATTCTTAAAGCTCTTTTCAGCAATCAATTTCAT
TCTATTTGAGAAGTTTTCATCGTAAATGTTAGGCTTGCTCATGTTTTACGGTTTCCTATTTCATTCATCT
TCCGTAAAACAAATATCTAACGCATTGATTTTATTAAATATAAACCTTAAAGCGAAAATATTTCGAATAA
ATTTTAGTTTTACGGTTGATTTGTTTAAAGTTTTACGGTTTAATACACGCATTGGATACATAAAAGGAGG
TGTATTTAATGAGTGTATTAAGCGACACAAAAAAAACCGCTATATGCGATTGGCATCGTGCGGATATTTT
GGCTGCGTTGCGTAAAAACGGGTGGTCTTTACGTTCTTTGGCTGAAGCTGGGAACGTGAGTTACAACACA
TTAAAGACCGCACTTGATAAACCCTATCCGAAAATGGAAAGACTTATCGCTAATGCGGTCGGTGTTGCCC
CTGAAGAAATTTGGGCTGCACGTTCTCAGGAACGAATTGAACGTAACCGAAAACCTGTTTTAACAAATAA
GTTTTAATCTTAAAGGAATTTAAACGTAAAAGAAACAAAAAGGATTATTTATGAACGAAATTTCTTTAAA
AACACATTATCCGATAGCGGAATTATTAAAACTTAAACTTTTAAACATGCCTACTGCACATAAAAATGCA
CTCGCATTGTTTGAACGTGAAAATGTGGAATGGCGTAAACGTGAAGGAAAAGGTGGGGGCAAAGAATATG
CTCTTTCATCAATGCCACAAGCCTTACAAGATGAAATTCGTAACAAATTTGCAGCTTCTATCGTTAAAGC
CAAACCCAAATCTCTTCCCGCCGATCTCCGTCAGGTGGAATTAAAAACTTTAACGGAAAAACAACGTGAA
GTAGCTGGGGCAAGAATGGCGTTAGTTGCCCAAGTGGCACAGCTTGAACAAGCCCAACCTCGTTACAAGG
CGATTAAGTTTTTTTGTGAACAAATCAAACATGGTGGCATTTCTTCTGATTTGATGAGATTGGTTGAAAC
CGCCAATAACAAGAAAGGAAAAAATCGCACTTTATCTGACCGCACTTTGAATCAATGGGTGTTGGATTAT
GAAAAGGCGGATACCCCTGAAGAACGATTAAAAGCCCTCGCACCAATGCAACGGGTGGCGAAAAAGGCTG
AAGAAATTGTGTGGTTGCCTGACTTTTTGGCGATATATCGCCAAACCAATGGCATCAATGTGGCAGAAGC
CTATCACTATTTTCGGCTGGAATGGGATGCACGTTTTGCAGACGAGCCGTTACGTTTAGAAATGAAACCG
AGTATTGACCAAGTTCGTGCTGCATTAGCGAAATTGCCAAAACACATTAAGGAAATTGGTCGTAAGACGG
GTTCTGAACTCCGCGCCCTTAACACTTATGTGAAACGCGACTGGAGCGTGTTGCAAGTAAATGATGTGTG
GGTGGGTGATGGTCATGCGATGAAATTGAAAGTCGCCCATCCTGAACACGGTCGCCCTTTTATTCCTGAA
GTAACGTTGATTATGGATGCCGCGTGCCGTTTTATTGTGGGTTGGTCGGCAAGTTTGGCGGAAAACGTTC
TCGCAGTGGCAGATGCTTTGCGTTATGGCGTGGAACGCTACGGCATACCCGCAATTTATTACTCCGATAA
CGGTGGTGGCGAGAAAAACTGGATACTTGATGGTGATATTACGGGGATGTTGCCACGTTTGGGGATTAAT
CACCAAACAGGGATTCCAGGCAATCCACAAGGGCGTGGGATTATTGAGCGGGTGCATCAAACGATTTTAT
ATCGTATCGCTCGCCAGTTTGAAACCTATCACGGCACAGGGGCAGACCGCGACACTATTCGACAAGTGAG
CACAGCAGTGATTTCACTGGATAAAGCAAAGCGTAAAGGTGCGACACAGCTAACGCCAAAACAACAATGG
GCAGTGGGTAAATTGCCAAGCTGGAATCAGTTTTTACAAGCCTGCCAAGAAGGCATTGATGAATACAACA
ATAAACACGAGCACAGAGAACTAGGGGGGATGACACCTGCACAAAAACGCCGTCAATTGATGGAAAAAAT
GAACCCTGATGATTTGGTCTTTGTTACGCCCGTGGAAGCAAGGGATTTATTCCGCCCAAGTACATTACGT
GTGGCACAACGTGGTTGGTTACAACTTTTCAATAATTATTACTTTAGCGCGAAATTGCTCGATGTTGATG
GGCAAAAGGTGCAAGTGATGTTTGATATTCATGATCCAAGCCAAGTGATTGTGAGAAAGCAAGACGGCAC
TTTTGTTTGTTATGCCGAATTAGATGGCAATAAACGTGATGCCTTCCCAATGCCATTTGTTGAGAAAACA
CGTCAAGAGCGTCATGCACGCCGCGCTAAATTGAAACAAGAACAGCTTGATGAGATTAATGCAGAACTTA
ACCCGATTATTACGATTGACCATCAGCAAGGTTTTGAACTGTTACGCACAAAACCGAAAGCTAAACAGGA
AGCTACCCCAATTTTCTTAACCAAAGCGGACAAAGAAGCGTGGGAACAAAGAAAAAAGTTAGTGAATGAG
TAAGGAGAGCAGTAATGAAAGCACAAGAATTAAAAGTGTTTATGGATGCGCACAAGATGAGCCAAAAACA
AGTGGCAACCTTGTTTGATGTATCCATTACAACAGTGAGCCAATATTTAAACGGTAAATACCCGACTGAT
ACCAAGTGGCTCGATGAAAAAGTGGATGAGTTGTTAGCACGCCATAAGGCGAAAGTGGTTGAAGCGAAAT
ACAACAATGCATTTGTCCCCACTCAAACAGCAAAGCGCGGTATGGAAATTATGCACTTTGCCCACGCTGA
GGGCGAAATTAATGTGATTTACGGTGCGGCAGGCTTAGGCAAAACACAAATGCTAAAACAATATGCGAAA
GAACATAGTTCAGCCATTTTGATTGAGGTTGATCCAAGTTGCACACCGAAAGTGTTACTACGCAAGATTG
CTGAAACTGTAGGGGCTACTAGTCGCGGTGTTAATAATGATGTTTTGGCAAGTATTGTGGAAAAACTCAA
CGGTGCGGAACGTTTATTAATGATTGATGAAGCCGAGTTACTTTCTACCCGCTCTTTGGAATTTATCCGA
CGCATTCACGATTTAACGAATTGTGGCGTGATTTTAGCGGGTATGCCTCGCTTGTTGGTTAATTTAAAAG
GGAAAAATAACGAACTGGCACAGCTTTATAGTCGAGTGGGATTTGCTTGTGACCTTGGTAATGCCCTACC
TGATGACGATTTAGCCATGTTAGCGGAAAGTGCGCTTAATACGAGTGAATTTAATGCCCCTTTATTGAAG
GCCTGTAAAGGCAACGCACGCCGATTAAGTAAGTTAATGCGAGGTGTTGTGCGTTCGGCAGAGATTAACG
AAACCGAAATTAGCGCAGAGATGATTGAACAATACAGCAAAATGTTAATTAGTTAAGGAGATGACCATGT
TACAAGCAAGAAAAAACAAACAATTAAACAAAAACAATGCCGTGATGTTGGCTTATTTAGAACAAGTAGA
AAAAGCCGTGAGACGCTTAAATGAAATGGGGCTTACGGTAATTAATGTGCACTTTGAGAAGATAAGACCG
ACTGTGCGTGTGATGAATAATGCGGTAACAGAACAGTTAGAGAAAGACCAACGGGCTTATGTGTATCACG
TGGGGCGTGATGTGGGTCGATACCAAGAAGCGCAATTTACGGTGGAAGGTATCCGAGTGGTTTGGCGAAA
ATATTTGAACTAGGAGGAGGAATGGCAACGCGTCGGCAAATTTATGCAGTCTATCGTGGCGAAGAGAATT
TGGGTGACGGGACTGCGAAAGAATTAGCAAAGAAACTCAATGTGAGCGAAAAAACGATTTACAGCTCGGC
AACAGTCGCCCGATGTAAACGTGATAAAGGTAAGCGACTTGTAGTGATTAAGTTAGATAAAGAGGAGCTC
TAAATGAAGCAGATGATTGAAGGGAAAGAATACTGGCGTGATGCAAGAGGAAATTTAACCCCAGCTGAGT
TGGTAAAAGACATCGACAAAGCACGTGATGTGCTTGTGCGTGAATGGGTGGAAAAAGGTGTGTCCTTAAA
TAAGGAGATGCGCAATTTTAAAGATGGCATTTTCGGCGATATTCAGGCGTTTATTGAACTTTCGGCTGAA
AAATATAATGCAAAAGTGGGCGGTAGTAAAGGCAATATCACACTTTATAGCTACGACGGCAAATACAAAA
TCCAACGTGCGATTAACGACCATTTGCAATTTGATGAACGTATCCAAGCGGCAAAAGTGTTGATTGATGA
GTGCTTAAATGAATGGAGCGAAGGCTCTCGCCCTGAATTAAAAGCGTTAATTGAACGTGCGTTTAATGTG
GATAAAGAGGGAAACCTCAACACTTCACGGATTTTGGGATTACGTCGTGTTGATATTCAGGATGAACGCT
GGCAAAACGCAATGCAGGCGATTAGCGAAAGCGTGCAAGTGGTGAGTAGTAAGGCTTATGTTCGACTTTA
TGAACGTGTGGGCGAAACCGATCAGTATGCGCCGATTGCGTTAGATGTAGCGGGGGCTTAAAGCTTATTT
AAATGCCCTTTAAATCTCCCCTAGCCCCTCTTTACGAAAGAGGGGGGAATGAGATGAGGGGCTTCATAAT
GAGCTTTAAACCAACAGGAGAACCTTATGAACAAAAACATCAACAAGTTTGATCGCTTTAAATATTACAG
TGAACAAGCGGCAAACAGTGAACGTAGAGGCGAACTGCAAGACGCCAAAGAGCAATGGGCGATAGCAGAA
CTTAACGCACCTAACGCACGTAACCGAGAGTGGTGCAAACACCGCGCCGCGTTTTGTGAACGAGTATTAA
GAAGACCTTTTTAGGAGGATTTATGGCTGATTATATCGTGCGCCTTTATGGCGTAATTGAAGTGAAAATG
AAAGCGGAAACACTAGAACAAGCTATTGAGTTGTGTGATTTAAACACCGCTCCGCCATTAACCGGTTTAG
TTGTGGAAATTGATTCAGTGATTGAAGGGGAGGAAGTATGAGTGAATTAACAAAAAATGATTTAAAAATA
GGTCGCTTTTACTCAGCTAAACGACCGCAACGTTTCGGTTTTTTCCGCTTACTTAACGACAGAGAGATTA
TTTGGTTAAGCGATACCCACGTGAAATATGATAGCCCAAGTGTGAAATTTGGCGCGAAATACCCGATAGT
GACTATCGAAAGATTTTTGAAATGGGTAAAAGAAGATGTAACAGAGCAAATGCCGAAAGATGAATGGAGA
CGAGCAGGATGACAGAACAAGAAAAAGTGCGGTTGGATGAAATATTGCAACAAGCAGCAATGCAGCTTGT
TAAAGCACAAACCTATCTTCGCACAGGGCAAGCTCAATATGCTGCTGTTTATGTGGGAAATGTACAGAAT
TTGTTGCCAGGGTTGAGAATGAGATTGGGGAAAGTATGAAAGTGCTAGATGAACATATCCTTGAGTATAT
TTGGGATGAAACATTAGACCGTATTGCGCAAGGAACCTTAGTGAATTATATCGGTGGTAGCGTTGGTACA
TATAGCGATGATCACGCAGAGAAAAGAGCAGAAGACTTTGCAATATTGGGTGTAAGCCAACTTATTGCAG
GCTCTGGATTAAGCGAAAGTCAATTTAGACGGCGGGTTAAAAAGCTTATGGAACAAGGTGTTTTGTTGCA
ACGCATTGGGTCAAATAGCTTTGTGATTAACTCGGATGTGGTTAAAGACGCAGCGGTACACGCCGCACGA
TGTTGGCGCGCAATCGGTGTGCCGTATGGTATGGACGATAGCGGTAAAGCCTTTAAAGCCTTATCTATTA
ACGCTCTGCCGAGAAGCATTTTTGAATTAAAGACCAATTGTTATCGGATTTTGAGAAGCCAATATCCCAC
TTATTAAAGGAGCAAATATGAGACCTGAATCTAGATATTTTAAATGCGCATTAAGCGTTGAGCCTATTAA
ATCATTAGATGAGCAATGGCGAAAAGATAGAGAGCTCAGAGATAAAAAACTTGACGCTATTTTTGACACT
ATCCCATTTTATGAATGTTAGAGAGGAAGTGAACGTAATATATTTGGAATTGTTTGTAGTTTAGATAGCG
ATGAATTTGCCAAAATCAAAGAGGATAAGACCTATAAATTTGAAATAGTTGAAAATGAGAAAGTTGTCAT
CACTGGCAATGGCAGAACAAAAGCCGGTAAGGCATTTAACGATAAAATCCAAAGCGTTAGAGATATTTTA
AATCAATACCCAAGCTTTAATGATTTTATGCTACGAAAATTAAAACTTAATTGCTGGGTGCTTGGCGCAC
GCACTGGTTATGTATCTGTATGCGGTGTTGCAAGTGACTACTTTATCGTTTCAATACCAGTTAAATCAGA
GGGCTTTGGTGGGGATGGCTTCCCGGCAATTCCGGAATGTTTAACAGAAATAAAACAAAGTGAATTTTTA
ATGTTACAGGGGAAATAGATAATGAGTGAACAAATTTACGAATTTAAGAATGTAACCGATATTTTAGTGC
TTGATGAAAAACAGTTTGAACGATTCTTAGCAGATTTCAAAGAATGGTTTCATTTTCAAAAACAAGCGAG
AGCCGAAGCCGAAAAGCTTAGAGAACTTGGATTGAATATTACTCTAGCAGATGTGATTCGTTGGAAAGAT
GATGACATGATTGGAGTGGGGAAAATTACGATTGATGTGCAAAAGGCACGAGATTATTAAAACCCATTTA
CAGCCCATTCAAATCTCCCCTAGCCCCTCTTTACGAAAGAGGGGAATAAGTTAGATGAAGTGGGCTGAGT
AATGTGTTTTATTAACTAAAGGAGCAACAATGTTAAAAGAAAGCGATTTACTTGAAGATCATGATTATGT
ATCAAATAACGTAAAAATATATAAAGGCAATTTAGTAAGCTGGAGACGTATTTTTAAAGTTAATCGTGCT
AATGAAAGTGTGACATATTGTGAAATAAAATGGCTTAAAGATGGTTTAAAAGCGACATTGAAAACAATAT
CAATCAAAGCATTTTTAAAATGGGCTGTTGCTGATGTAACTAAGGAGACGAAAGAATGAAACTATGTCGT
TGCCCTATTTGCCACAGTGATATCCATTTGGATGCGTTGTTGGAAGATGATGCAGGGCGTGAGATGTTGG
GGTTAATATCCAATTTGGGTGGTCGTAATGCCCGTGCGTTGGTAAGTTATATTGGTTTGTTTCGTCCTGA
AAGATCGGCGTTATCTAATAGTCGGGCATTGAGATTAATGAAAGATGTGCTGGAGATGTATCAACCCAGT
CCGCTACTCGCTCATGCGTTGAATGAAACGGTGCAAGCGGTGATGAAAAACCGTCGGGAAACACGCAATA
TTCAGGCGTTATCGAATCATAACTATTTGAAGAAAGTGTATGAAGGGGCGAAACCGTTGTTTGCGGTGGT
GCGTAATGAAGGCAAAGCTGAAATGCAAAGTGTTGCGGCGCAAGAAGAGGATCAACGTATGGCAGCCATT
CAATATATTGAACGTTATGCCGCTATTGGGCAGTTGCAATTTGTGGAAAATATGCCTGAGTTTGCGGTTT
GGAAAGCTTGGAAAGCGGAACAGGAGAAAGGCTATGTTGCGTAAAAATTTAATCGCCCAAATCCATATTG
GGAAAAGCCAATTAGGTCTTGATGATGAAACCTATCGTCAATTATTGGTAAGTACAACGGGGAAAATAAG
TTGTACTGAAATGACGGAGAATGAATTGCAACAGGTGTTAAATATTATGGTGCAAAAGGGTTTTAAATCC
AGTCGTCATTTTTGGGGAAATCGTGCGGCACCACGTCAAGATAAGAAAATTTATTTGGCAAAAATTACCG
CACTTTTAGCAAAACATGGTTTACCGAAAGAATATGCCGATGGTATTGCGAAACGTTCGTTTAAAGTGGA
TTTTGTGCATTGGTTGCAGCCGTGGCAGTTGAAAAAGGTGGTGCAGATGTTGGCAGTGTATGATCGGAAT
AAAAAAGCATTGTAAGATGAAATTATCAGGTGTAAATTAAAGGCTCTTTGGAGCCTTTTTTATTTGCTAT
GATAAAGTTTCTATCTAAATTATTTCAACGTTTCACTTCTAATTTTAATTCTAAGCCTAAACCTAAACCT
AAACCTGAGGTTATAACAGAATACGAGCTACATAACTCTACAACTAATCTAGAATTACCTCGCTTTACTG
TATCTATTGAAATAGATAACCGCCCTAAACCTGAAGATCCTCAAGAAAAACGCCGTTTCAAAGAAGCCTT
TGAACAAATTACACATGACATTAAATTTATCAATATTGATAAAGATGATGTTTATGAGTTACTTTGGACG
CATCGTATTGGAGGATTTTATCAGCTAGGAAAAGCTCTTAAAACTCGTGATATTTTAATGAATTGGTCGT
GGTTTGATGAATGGTTAGAGCGATTTCAAAATATATCTATATATCCATATATGTGGAATAGTTGGCTTGT
TAAGGGGAAACTTTATCCTACCGACTTAGATGAAGCGACTAAGAAATTAACAGTTAAGAATATGAAAGAT
ATTCTAGGGCGAAAGGGGTATCAAGAATATCCTAAACTTCGTGCTGAATTAGAAGTGTTTTTCAAACAGA
ATATCGCTTATGAAGATTTACAGCCCGAGTTAAGGGATAGAATGATAGAAAAGGGCTGGAAGGAGAATGA
TGAGTATCAAGAGTTGAAAATAGAGCTTCTATGTCATTCAGTTATTATGAGATCTTACGCCTTAAGAGAT
TTTGAACGATATACTCCAGAATATTTATCATTTTTGGATGATAAATTTATAAAAAAGCCTAAACTATCCT
TTGTCGGTGATGATGAGGAAGAGAGAATTGTTCAATCATTCATAATCTCTCCAATTAAAAATAATCAGGT
TATTCAAATTCCTCCTTTTTTTCCTGGAGGAAGAGCTAATATTCGATACTTTTATCGCGAAAATCATAAC
GTATAACAATTTTTCAAAAAAAATTTCTGCAAAATACCGCCTTTTTAAAATTTCCGTGTGAGAATTGCGT
AAAACAATTTGCGGAGGTGTTTATGGTTGAATCTTTGGAAGATGTGGCTGAATTACTGCCTGAAACGGTG
CAGCAGATGGTGGATTTGGTGGGCTTTGCTGCGGTGGAAAAAATTATTACAAATTTTGGCGGGGCTACCT
TTCGATTTACTGATGGGATGCATTATTTTCCAAAACTCAAAGCACTCATTGGTTTGGAAAGTGCGGTGAA
ATTACGAGAGGTTTTTCGTGGGGAGTGGCTGTATATTCCTCGTTGTCAAACGGCATTGCGTGTGTTGCGT
AATTATCGTTTTAAAGCCGATTATGATTATCTTACCCAGCATTTAAATAAATCAGGGCGTATGGCAATGC
TTGAGCTTTGTCCGAAATATCAACTTTCTGATCGGAGTGGTTGGGAGATTTTGGCACAGGTGCGCCATCC
TGAAGAACCCCATAATCTTGCCTTGTTTTAGTGCTGAAACCGCTCCTCTCTTCTCTTTACTCTGATTTTA
AGACAATACCCTTAATCTCAATAGATTAAGGGTATTTTTTATGTCTACTTTAACTTTTCTAGATATTTTT
AACCGCTTAATTGGGCATGAGGGCGGTTATGTTAATGACCCTCGCGACCCAGGCGGGGAAACCAATTGGG
GGATTACTAAACGCACAGCTCAGGCAAATGGTTATCAAGGCAGTATGCGAGCAATGACGCGTGATCAGGC
TTTTAAAATCTACTACTCCGCCTTTTGGTTGCGTTATCAATGCGACAAGATGCCCGAAGCGGTGGCTTTC
CAGTTTTTTGATGCAGCGGTAAACCATGGATTAGGCAATGCAAGCCGTATGTTGCAACGTGCGGTAAATG
TGGCGGATGACGGTATTATTGGCAATATGACCATTACGGCGATTAAGAAGATGGCGATATCTGATGTGAT
TATGCGTTTGAATGCAGAACGCCTAGAGTTTTATTGCAAACTTGGCACTTTTGCAACCTTTGGTAAAGGC
TGGGTGCGTCGTGTGGCGGGCAATCTTAAATATGGAGCAATCGACAATGAAGTTTAAATTTTTAGGCGTG
TTTAAACGTGTTTTTAATTGGTTTAAAAGCAATCGAAAACCTTTGAAATATCGACCGCACTTTTACAGTA
AAAATGCGTGGAGTTATGTATCTAGAGGGAAACCGACAGCAGCCGAAGTGATTATGTGGAGATTATGCCG
ATGAATAAGTTGCTTGAACTTTTTACCAATGTTGATGGCCGAGCCAGTACAACGGGATTTATTCAGTTTT
TCGGCTTTTTGGTGATGGCGGGTGTACTGATTTATGCGGTCTATCTTGACCGTTCTACGGTCACTGATTT
GTTTTTTTATTTTGCTTGTTTTTGTGGTGGTTCTGCTGCAACCAAAGGGGCAGTGATGGCTTTTCAAGCC
AAACAAGCAAAACCAGAAGAACCGATTACCGGTGAAACCTATGTGGAGCCAGAACAAACGGATAGATCAA
GGGGGATTTGATGAGTATGCAGATTATTTTAGCGGGGCTCGGAATTTTCGCACTATTGGGTGCGTATGTG
ATGTTTAAGCTGAAACATGCACACCGTGAGATTGAGCAGTTATTAAAAACCAATGCCCAGTTGCAAACGC
AAAAAGCCGTGGCTGAAACTCAAGTAAAACATTTTGAAGTGAGAAAGAAAAATGAAGAAAACACTCGTAA
CACTAGCCGTGATGATGTCATTAACCGCCTGCAGCAATCAGGCGATCTCCGTGATTAATCCAAGTTGCAG
TGGATTTGGCATTATTACTGCCAGCAGACAAGATACCACGGAAACCTTGCGACAAATTGCGATACATAAT
GCGACCTATCGTGAGATTTGCACTAAAAGTAAGGAGTCAAAATGATTGACGATAAAGTGTTTATTGGGAT
TGGCACGACGTTGATTATGACATTAGTCGGCTGGGCGTGGAAATCGGTAAACGATAAAGTGGCTGAAAAT
GAGCATGCGATTAAAGCCTTAGAAAAGCAAATGCAACAGGATTTTCAGAGTAAAGAGCTTGCTGAAGTAA
AAGATAAACACTTTGAAAGCATTTTGAAAGAGGTGCGCGATCAGTTGAAAGAAATCAATCAGAAGTTAGA
TAAAAAGGTGGATAAGTGATGTTAGATCAACTTGCGGAAAAAGAAGAAATCACCGCCAAACTGGATGAGA
TTTTATCTTTAAGCCGTACCGTCAATCACAAAATTGACCGTTTAGATGGACGGGTAGATGAAATTGATTC
GCGCTTGGCAAAGGTAGAAGAAAGTTTGGCGAAATTAGGTGTGCGTGCTGCGGTTATTGGCGGGTTAAGT
GGCTTGGTCGTCTCTGTTGGGTTTGAGCTGATTAAAGCAAAATTCGGGGGTTAAGATGGCACATGATGAA
AAAACCAAGGCAGATGTGCGCCGTTATTATGTGTTTGATTGCTTAACGCTTGAATTAGCCGCTGAAAAAG
CAGGTGTATCTTACAACACGGCACGCCGCTGGAAACGTGAAGCTGAAGCTCGTGGCGATAATTGGGATAA
AGTGCGTGATGCGAACACGATGGCTAGTGGCAAAGTAGAAGATGTAGCGCGCGGCATGCTGACTGCATTT
GTGCTTTATTTTGAAAACACTATGGATGAGATTAAGCGCGCGGAAGAATTGCCTGTGAGTGAAAAGGCGA
AGTTGATTCAAGGCTTGGGCGATAGCTATTCGAAAATGGTGGCAAGCAGTAAACGGTTGTTGCCGGAAGT
GTCGGAATTGGCGACAGCGTGGAAAGTTATTGAGATGGTAACTAATCTGATCAAAACAAAACACCCTGAT
TTATTACCAGCCTTTTTGTCAGTTTTAGATGATTTAGAAGGTATTGTTAAGCAGGAATTTAAGTGATGGA
AAAACAAAGTCAAACTATTGTGCACAAGCATTACTATTTCCGCTGGATTGTGCAATTTGTCTGCATTGTA
TGTGCTTTTAAGTTAATGGCTGCCGGTATCAAAGGTTGGGGCTGGCTTTTATTTATTGCGGTAATGTTAT
AGATGAAATACAAAGATTTCGAAAAACAGCTCGAACAACTACGTGCTGAATTACAGCGAAATATCGAAGC
GAATTTTGAAGGTTGGGATGATAAACCGCATGCGATTGCAGAGCGTCGTAAGAAAGTCTTAGATAAAGAA
AAAGGGTTTGAATATTTTGTTCAAGCCTATTTTCCGCATTATGTACGTTCTCCACATAAATCTCAGTTAC
ACGAATATCTGTTTAAAAATCTTCCACTTTCGGTTGAAGAAACAGATAAATCCGTCCGACAAGCTATTGC
CGCACCCCGCGGTGAGGCAAAATCCACTATTTGTACGCAATTATTCCCACTTTGGTGCATGGTTTGTAAT
TTAAAAAATTACATCATCATTGCTATGGATAGCCGTGACCAGTCTTATGGCATGCTAGAAGCTATCAAAG
TTGAAATTGAGTCAAATCCAAGACTCTCAATTGATTTTCCAGAAGTCGCGCCAGGTAAAGTTTGGCGTGC
AGGTGCGATTTTGACCGCAAAAGGACAAAAAATCGAAGCCGTAGGTGCAGGGCAAAAATTACGTGGTCGT
CGTCATGGTGCATATCGTCCTGATCTTGTTGTTTTGGATGATATTGAAAACGATGAAACAGTGCAAACAC
CGGAGCAACGCAATAAGTTGCACAACTGGATTTTAAATGCAGTGTTAAAACTTGGCGCACCTGGTGAAAA
GTTTGATGTTATTTATGTGGGAACTATTCTTCATTATGACAGCGTCTTAAATCGGATATTGAGTACAAAA
GGCTGGCGACGAGTACGTTTTAAAGCAATTTTACGTATGCCGGACAATATGGCGTTATGGGACGAATGGG
AAAATATTTATCTTTCCGAAGATGGCGACGATGACACGCTTTCTGATTTGTTCTATCAACAACATAAAGC
AGAAATGGACGCCGGTGCAGTCGTTTCTTGGCTTGCCCGTCCGATTCTGTATTTAATGAAGATTCGTGCA
TCAGATGGACATGCCTCTTTTGATTCGGAATACCAAAATGATCCGGTCAGTGGAGATGACGCCATTTTTG
CCAACAGTCTTCAATATTGGACGGAATTACCTAATAACTTGATTTATTTTGGTGCGGTTGACCCATCACT
AGGTAAAGCCGGTGCAAGCCGTGACCCGTCCGCGATTTTGGTTGGCGGCTATCATAGAGAAACTGGCAAA
CTGTATGTGGTCGAAGCGCAGATTAAAAAGCGTTTGCCCGATTTAATTATTGAAGATGTGATTCGTTTAC
ATACGCAATATAACTGCCATCGCTGGTTTGTAGAGACCGTACAATTCCAAGAATTTTTAAAAACCGAGTT
GGTTAAACGGTCTGCAGCGCGTGGAAAACCTGTGCCAGCTACGGCAACAAAACCAAATAGCGACAAAATG
CTTCGCATTGAGAGCTTGCAACCGCATATTGCCAACGGGTTAATTTTATTACATCGCTCACAATCCACTC
TTGAGTCACAGTTGAGACACTTTCCGAAAGCGGATCATGATGATGGCCCGGATGCGCTGGAAATGTTGTG
GCGTAATGCAGTGGATAGTTCGGCAGCGATTGAGTGGATTGGGTTAAATCAACTGAATGAGATTGAATCA
GATGAATACGAAGATGAAGACGATCTTTATTCAATATGGAAACATTAAAGGCGGATTAAATGGGATTTAT
TGATAAGGTTAAAAATCTTTTAAAAGGTAATGAAACAGAGCCAACACAAACCGATGATGCGGAAGTAACT
GCAACGGGGCGTGTATTAGATGATCACCCCTCTGCAAAAATTACGCCTTCAAAATTAAAGCAGATTTTAG
AGGATGCCGAAAACGGTGATATTCAGGCGCAGCATCAACTTTTCATGGATATTGAAGAGCAAGATAGCAG
CATTGCCGCCAATATGATGACACGTAAGCGTTCAGTGCTTACGCTAGATTGGCGTATTGTTGAACCACGT
AATGCGACACCAGCGGAAGAAAAATTGCAAGCCGAGATTGATGAGTTATTTTATCAATATCCCAATCTTG
AAGACTTATTTATAGATTTAATGGATGCTGTAGGACACGGTTTTTCCGCGTTAGAAATTCAATGGGCTCA
GGTGGATGGCAAATGGATTCCAAAAGGCTTTAAACCTTGTCCTCAGTCTTGGTTTAAATTGGATAAAGAG
GATAGTTTATTATTACGCACGCCAGCGAATCAAATGGGCGAGCCTTTACGTCCTTTTGGCTGGGTGGTGC
ATCGCCATAAATCTCGTTCGACACAGTTAGCTCGTGATGGCTTATATCGCACATTGGCATGGCTTTATAT
GTATAAGCATTATTCTGTGCGTGATTTTGCCGAGTTTTTAGAGCTTTATGGCATGCCGATTCGCATTGGT
AAATATGGTGCTGGTGCCACTAATGCGGAGAAACGCACATTATTGCGTGCGTTGGCTGAAATTGGGCATA
ACGCGGCAGGCATTATGCCTGAATCGATGAAGATTGAACTGCATAATGTCGCTAATGCAGGTGCTGCATC
GGGTAATAATCCATTTTTACAAATGGTTGATTGGTGCGAGAAATCTATCGCTCGGTTGATTTTGGGGCAA
ACCTTAACATCGGGGGCGGATGGTAAAAGCTCCACCAATGCGTTAGGTAATGTGCATAATGAAGTGCGTC
GTGATTTGATGATTAGCGATGCGAAACAGATTGCGCAAACCATTACTCAACAAATCATTTTGCCGTATTT
GCAAATTAATGTTGATCCGAATATTGCGCCACATCGTATCCCTTATTTTGAGTTTGACACAAAAGAATAT
GAAGATTTATCGGTCTTTGCAGAAGCCATCCCTAAACTTACCGGCATTGGCGTGCAGATTTCTGAAAGTT
GGGTGCGGGATAAATTAGGAATTCCTGAACCGCAGGAAGGCGAACTGATTTTAAGCACATCGCAAGGCGA
GAAAACGGACGAAAAAACGACCGCACTTTCTGCCGTATTTAACCACGGCAAAGACTGTTCTTGCGGTTGT
CGTGCTGCTGCGTTGTCGGCGCAGAATGGTAAAAAGGACGAACAAGATGAACTGGACGGTTTAATTGATG
ATGCACTGGCAAATGCGGATTTTAATCAACAGCTTGATCCTATGATGAAACAAATTGTAGGCGTGGTTAT
GGCAAGTGAAAGCTATGACGAAGCACAGGAAAAACTGATCGCACTTTATCCTGATTTAACCAGTGAAAGC
CATCAAGCCTATTTGACAAGTGCGGTATTTTTAGCTGATTTATTAGGAGCAGTCAATGCCGAGCGCACCT
AAGTTTGCCATTGGTGTAGAACCCAAACAAGCCATTGAGTTTTTGCGCCAAAAGAAAATGCTTGCCAGCA
AGGTGTTAGTAAAAGAAATGCAGGATAGCGCATTGGCACGTGCCACGACGATTGCGCGCTTAACAAGTCT
TGATATGACAAAGGATATTTACCAATCTTTAGAAACCGCTATGCGTGAGGGCAAAGGCTTTCACGCTTGG
AAAAAAGAACTGGTGAGTGAATTTGAACGTAAAGGCTGGATTTTTGGGAAAGATCCGTCTATTCGTGGTA
TTGATGGGCATTTACTGGCAGATCCAAAAACAGGGGAATATTTTGGCACGCCGCGTCGGTTAAATACGAT
TTATCGTGTCAATATGCAGTCAGCTTATTCGGCTGCGCGTTATCAACGCTTGCGTGATAACGTGGATAAT
CGCCCTTATTGGCAATATTCTGCCGTGGGGGATGCACGTACTCGCCCTGCCCATTTAGCATTGAGCGGTA
AGGTGTATCGTTATGATGATCCGTTTTGGGCGACATTCTATCCGCCTAATGGGTTTAATTGTCGCTGTAC
GGTGATTGCGTTAGGCGATAGAGATTTGAAACGCCGTGGGATTGATAAGCCTGACGATAGTTCTGAATTT
TTGGTGGAAGTAGAACGCCCTGCGGATAAGCAAGGTAATCGTGAAAAGACGGTAGGGTTTAAATTACCTG
ATGGCACGGTACGTGTGACAGATAAAGGCTTTGATTACAATGTAGGGCGATTAAACTACAAGCCTAATTT
GGATCTTTATCCGGAAAAGCTGGCGCATGCGTTTGCGAAGGTTGAGATGAAAGGTGGGGAGTTTAAGCAC
GATTTTGAATTTTTGGCAAAGCATGTGACGGAGATGAAACAAACGCTCAGCCCTGAAGGAAAAAAACTCA
CTGCTGATCAAATGTTACAGGTGCGTGATAGCCTTACCAAAAATTTTAAATTTGCAGCAGGTGTCTTGAG
TGCGGAAAGTAAGGATTTATTGAAAAGCAAAACTGGCACAGTGTGGCTTTCTGATGATACTTTAATTAAG
CAATTTAATAGTCGTGATGGGCAAGATTTTGGGATTGATGAGTATGAGGCGTTGCCAGATATCATCAATG
CTCCAGATAAAATTGTAGTCGATGAACTAGGATACCAATTTTATAAGGATGTTAAGGGTAAGAAACTGCT
TGCAGTATTGAAAGTTTTAAGCAAAGAACCAGAAATTTTTGTTCAGTCGTTTAGATTAGTGAGTGATAAG
CAATGGAGAAAGGCATTTAAAGAATAAGCCACTAGGCGGGGCTCGAACCCACCGCACACAGTCCCGAGTC
TATTTCACCTCTTCGCCCGCGATCTTCGAGATTCATCGCTTTTCTAGTGGCTTTGGTAAATATACCCCTT
TAAAATTTAAAAATCAACGATTATGATAGACATTGAAATCAATAATGCGCAAGAAGTTACCGCCTTGCTT
GAACGATTAGCGCAAGCTACAGCACATCGTGCGCCTTTAATGCGTAGCATTGCAGGAACAATGGAATCGG
CTGTCACGCAGAACTTTGAAGTGGGTGGTCGTCCTGAGTGGAAGAAATTAAAGCTTCGCCAAGGTACGCC
TTTGGTGGATACTGAAAACTTAATGGAGAGCATCACTTCTGAATATAATAACAATGAAGCCATTGTAGGG
ACGAATGAGCCTTACGCAGCTATCCATCAATTCGGGGGTAAAGCTGGACGAGGTCGTAAAGTAGAGATTC
CGGCACGTCCTTTTTTGGCTTTAACACCTCAAGATGAGGCAGATATTTTGGAAGATATACAAGACTACTT
CCAACGCTTAATTAAATAAATCAGAAAATCGCCCTAAATCGCCCGTAGGGCGATTTTTTACTTTTAGGGT
ATAAGAATCTTTAAATTTTTAAAACAATTTAAAACGGTTTTAAAGCGTTTTAAAATGGGTTTGGGTTGTT
TTCAATCATTCAATCTTTCACGTCTTTAATCTGAGGCTTGTTCCTCATTGTCTAAAATTTCAAATGATTT
GGTTGCGCTGAAGCCAGTCATCTCTTGTTATCTCGTTCAATTCGATATTCTGCCATCCTAGATTGAGTTT
TTAAGGATGGTTTCAGATGAAATTAACAGTTGCCGCTTGTAGTTTTGAAATTGATAAGGCGAAGTATGGT
CGTATCCAACTTTTACCTTATGGCAAATTTCGCGCCACAGACGGCAGACCAACCGATGTGGAGGCATGGT
ATGTAACAGATACAAATGGCGCGGATGTGGTGGCGTTGGCAAATAATCAACGCAATCCCCTTCCTATTGA
CTATGAACACCAAATTATTCACTCCCTAAAAAACGGCAAAGAAGCACCGAGTGCGGGCTGGATGGAATAT
TTCTATTTTACCCCACAAGGGATTTTTGCTGATGTGCGTTGGACTGATAAAGCCGCGGACTATATCAAAA
ATGGCGAATATCGTTATATCTCGGCTGTGTTTGCTTACGACACAGACGGCTATATTCGCAAGATCTTTCA
TGCTGCATTAACCAATACGCCTGCTTTAGATGGCATGGAGGAAGCAATGGTGGCAGCCAGCGTGAATTTG
TTACAAGAGGACAATCCAATGGATAAAAAATTATTGGCAGCATTATGCGCACTGTTTGCTTTAAAAGCAG
ATGCAAGTGAAGCTGATATTACGGAGAAAGTGACCGCACTTTCGGCAGCTAAAGGCGATAGCCCTGTGGA
CGTGTTAGATGTTTACGCAAAATTAGCTGAAAAAGAACAATCAGTGGCAGCGTTATCTACGCAAGTGGGC
AACCCTGATCCAGCTAAATTTGTGCCAGTCGAACAGGTAGCCGCATTACAGGCTGATTTTAATGCGCTTA
AAACATCTGTAGAAGCGGACAAGAAAGCGGCATTAATCACAGCGGCATTATCGCAAGGTAAACTGGCTCC
TGCATTAAAAGATTGGGCGCAAAGTTTATCTGTTGAAGCATTAAGTGCTTATTTAGAAAAAGCACCTGCA
ATGGCCGCATTAAGTGGTAAGCCACAAGCAAAAGGCGATCCAGAGCAGAAAGTGGTGGCGTTAAGTGCTG
CAGAGAGTGCCGCAGCAAAAGCGTTAGGCTTAAGCGAAAAAGATTATATGGCAACCTATAAGGAGCAAAA
ATAATGGATAAATTCAAAAAATCGGAACTTTTAAAAGCCCTTGATGAAGCCTTTAAAAAAGACTTTGCGA
GCGGTTTAAACGTGATTAATCCTCAATGGTCAGAAATTGCTATGAAAATTGCAAGTTCTACCGAAACCAA
TACTTACGGTTGGTTAGGGCATTTCCCAAAATTGCAAGAATGGGTGGGTAAACGTCGTTTACGCAAAATG
CAAGCGCAAGGTATGCAAGTATCGAATAAGTTGTTTGAAAGCACTGTTGCTATCCCTCGCACCAATATTG
AAGACGACCAGGTCGGCTTATTTAGTCCGATGGTAAAACAAATGGGACAAAGTGCGGCGGAATTACCTGA
TGATTTAGTATTTGGCTTAATTAAACAAGGTAAAAGCACCCTTTGCTATGACGGGCAGAATTTCTTTGAT
GACGATCATCCTGTTTTTGCGGAAGTCGATGGCACAGGAAATCAAACCACGCAAAGTAATATTACCAAAG
GCAGTGCAGCAGGAAAACCAGCGTTTTATTTGTTGGATACGACGAATGCCGTGAAGCCATTTATTTGGCA
AGAACGCTTAACCCCTGAAATTGAGACGAAATTTGATCCGTCTAAATCCGATACGGTATTTATGGAAGAT
ACCTATATTTGGGGCGTGCGTGCGCGTGGTAATGCAGGTTTTGCATTCTGGCAACTTGCTCATCGTGTGG
AAGACAGCGAATTAACTGAAGAGGTCTTAATGGGCGTGTTGGCAAAAATGAAATCCTTAAAAGGCGATGG
CGGCAAGTTGTTAAATATTCGTCCGAATATCTTATTAGTGCCACCTGCACTTGAATATACAGCAAAACGT
TTAGTGGAAGCCGATATTATCAACGGTACCAGCAATGTGTTGAAAGGGACGCTTAAAGTGATGGTGTCTT
CACAGATTGTGGAGTAATCCGTCTCTTTCCTTGCCTTCCCTCGCTTGCGAGGGAAGGCAAGAAATGACTA
GGAGGAAGTTATGGCAAAGAAACAGAAAAACAAGACAGACGATGAAGTGAAAACCGATTCTGCGGAAAAC
ACCACAGAAACCGACCGCACTTTAGACGAGTTGGATGACACGCCCAAAGGTAGTGATGCGATTCATCCTA
TTGCCTATGCGGTGACGTTACGTGCAATTCATCCGCAAGCCTCTTATGGTCGCTGTGGTTATCGTTTTAA
CAAAGAAAGTGCGGTGGAAATTCCAGTTGAAAACTTGACGGGTGAGCAAGTCATTATGCTTGCTGAAGAT
CCCTGGTTAGAACTTATTCCCATCTGCGATAAATAAGGATGAGTGATGCATTACGCCAGTGCAGAAGATT
TTGTGTTACGCGTAGGGGAAGTGCAAGCCATTGAACTGACCGACCGTGATTTGACTGGGCAAGTTAATGA
CAATTTGCTTGATGTTGCATTGTCTGATAGCTCAAGCCAAATTGATGGTTATTTGGCAGCACGTTATACC
CTCCCTCTTGTGAGTGTGCCACAAAACTTGGTGCGACTTTGTTGTGATTTAGCTCGTTATCGTTTAGCGA
GTATGTCTCATGTGACGATTACAGAAGAAATCATTACACGCTATAAATTAAGTTTAAAAGAACTTGAGGA
TATCAGTGTGGGTAAGATTTCGCTGGGGTTGCCGCCTACAGAGAATAATGATGCCAACGAACACGACAAT
GGTGTGATTTTTACTAATCCGAAAAACAGGATTTTTGCGCGTGATCACTCAAATTGAAAATGCCCTTGTA
GAACGCCTACAGCGTGGCTTAGGGCATTTAGTCAATACCGTTAAAAGCTACGGTGGCGAGCTCGATGATG
AAAGTCTTGGAACATCACGTTTGCCGATGTGTTTAGTCACTTTTGGGGGCGCACGTATCGAACGTATGGG
CACTAATTTGAAGCGTCATCAATCCACAGCAAACTTTGTCATTATCGTGGCAGTAAATAGCTTGCGTAGC
AATATTGCTGCACGACAAGGCGGAGCGGATAAACGAGAGGTGGGCGTTAATCAGTTGATTACAGCAGTAC
GCCGTTTGTTAGATGCGCAAACCTTAGGGCAATTAGTCAAGCCATTGAAACCGACAAGGGTGCGTACGCT
CTTTAATAATGCCACTTTTAAAGGTGGGGCGATAACGGCTTATGCGATTGAATATGACGCAGTCTATGAG
GATTTAAGCCCATTAGAAGATGGTCGTTATCCTGAAATGACGCAGGATAGCAAAAATCCTGATTATTTGT
TTACGCATTATCATGGTGAGATATCGCCACCAGATCCGATGTTAGAACGTATTGGTAACAACATTTATGA
CCCAATAAGCGGTGCCAAAGTGCCGTTTGAGGTGGAGACAGTAGATGAAAAATAAACTTACTATTGATGA
AATCAAAGGCGTAATTGCCCAAGAGGAATATGTTTTCAAGGGCACTTTAACGCTTTGTATCCTCACATTA
AAAAATGGCTTTTTTGTAACTGGTGAAAGCGCGTGTCTTGATATTAGCAATTACGATCAGGAGACAGGCA
AAAAAATAGCTTTTGAACGTGCCTTAAACAAAATCTGGGAGCTTGAAGGCTATCTATTAAAACAACGCTT
ATTTGAATCTACCACTGATTGGAGACGATAGATGAAAGTGAAAGCAGCAATAGGCATTAAGGTGCCGATG
GAACATCAGCCTTATACCTATATTGAACAAGTACCGGTAGAGGTAGAGCCGTCGATTTATTATCAACGTC
GTATTAATGATGGCGATTTGATTGTAATCACAGAAACACGTTCTCGTAAAGAAAAGGAGAAAGACAATGG
CTGAAATGAATATTGATTTTGATAATATTCCGACGAGTCTTCGTAAACCGGGTGTTTATACAGAATACAA
CTCACGCAATGCAGTGAGTACTTTGCCAACAAATGAGCAAAACGTCTTAATTGTGGCACCAATGTTAAAT
GCAACAAAAGCATTTAGCGCACCGACACCGATTTATTCGGATGTAGATGCAAAAAATACATTTGGTGCTG
GGTCTTGGGCTCACTTAATGGCGCGTATTGCTATCCAAAATAATGCCCTGATCCGTTTAACGGTGATTGG
TTTAAAAGAGAGTGATTCAGGTGTGGCGGCAACTGGCACCATTACGCTAACAGGCACAGCAAGCAATGCA
GGGGTGCTTAAAGTTATCATTGGTGGTCTTGATTATGCGGTGGCAATCGCTAAATCGGAAACTGCTGCCA
ACATTGCCGCCCGTTTAAATGCAGTGATTAATGCGGGGGAATATTGTCCTGTCAGTACAACAGTCAATGA
AGGTACTGTTACGCTTACTGCAAAATGTAAAGGCGAAATTGGCAATGAGATTAGTGTCAATGCCACATTA
AGCGTAAATGATATGGCAGTGAATGTTTCTGCCCTTGCAAATGGTGCCGAAAATGCCGATTTAGCAGCGG
CATTAGCATCTGTAGCTGGTCAGCATTATCACGTGATTATCTCCCCTTTTGCGGATGATAAAAATGCGAA
AGCCTTGCGCGAACATTTAGAGTCGGTAGCAAGTCCTGTTGAGAAAAAACCGGGTGTTGGCGTATTAGGT
TTTAATGGCACATTGGCAAGCGGTACCACTTATACCGAGAAAATTAATGCTAACCGTATTACAGTGGGTT
GGTATAAAGGGGCGGTGGAATCTAATGCCTTAATCGCTGCGGGATATGGGGCGGTTATTGCAGGCGAAGA
AGACCCAGCTAAACCGTTAAATACGCTGGAGATTAAAGGTTTAACCCCTGTTGATGCCACTCAAACACCG
TTAAAAACCGAAGTCAATCAGGCGTTATTCCACGGTTTAACCCCTATTACAGTGGTCAATAATCGTGTGC
AAATTATGCGTGCAATTACGACTTATACCAAGTCACCGGCGAATGTAGATGATCCTGCGTGGTTAGACTT
AACCACAATTCGCACACTTGATTATACGCGTAAAGCCATTGAACAGCGTATTGAGTTACGTTTCCCTCGT
GCGAAATTATCTAATCGTACCCCACCAAAAGTGCGGTCAGAAATCCTTGATGTGCTCTATCGTTTAGAGC
AACAAGAGATCTTAGAAAATGTGGATGCGAACAAGGGTAAATTGCTTGTTGTGCGCAATGGCAAAGATCC
AAATCGTTTAGATACGGCAATTCCAGCTGATGTGGTAAATGGCTTACACGTTGTCGCTAACCGAATTGAT
TTAATTTTATAGGGGGCGTAAATGGAAAAATATGCAGGTTCGGCTGTGCTTGAAGTGGACGGCACGGAAA
TTGAAATCACTGATTTAAACGTGACAAAACAAACTGGGCGTAAATTAGTCAAAACCATGAACTCTGAAGG
GCGTGCACGTGGTTTTGCCAAAGGCATTGCGACTTGGGAATTATCATTGACGGCAGCAATGCCAGTGGAT
GGTTCGGAAATTGATTGGGCTGGTATCAGTGATGCGAAAATCACGGTATATCCGCTTAATCAAGAAGATA
AGCGCACGTCCTATCTTGGCTGCTTTACTACGCAAGTAGGCGAGAAATACACGGTGGATAACGAAGCCGT
TATTGATATCCAGATGAATGCACTTAAAGAGGTAAAAGAATAATGCGTTTACTTCTTGGTATCTCTTATG
AAGACAAGCGTTATTTTGACTTTGGCGTGCGATTACTAACCTTGGGTGGCGAATGTGCTGCCCTTGAGAA
AGTCGCCGAGCTTGGTTTAGATGAGAAAGAAAACCTCACGAAAGCGGAGCAAATGCTCGTGGACTTGGCT
TATTTATCTGAACAGCTTGATATTATCGGTATTGCGCAAGATAAGCTCACGCCACAGTTTTTACTGGATA
ACCTTGCCACGGATGATTATGTGCTGATTACGCAAGCTATCGCAAAACTGCGAAAAAAGCACATCGACGC
TGGGGAAAACCCGAGCAAAGCCGAAACCGAATAAAACAACATTACGGTGTGTTTGATGCCGAGAAGAATT
ACCGAAGTGCGGTCATTTTATTGGCTAAATTTGGGTTTACTGCTGAAGAAGTACGGGCAATGTGTCATGC
CGAAGTTGCTGCGTGGGTGGCAAGTTGGCAACATTCGCAAGGTATTAAAACTCAGTCAGAAAAAGGCAAC
ACGGTGCATTACAACCTTATGCGTCGTAAAAATAAGGGGGCGTAAGCCCCTTTTTTTGTGGATTTAAAAT
GAGTTTAAAGAGGGTTTAAAAATGGCTGAGTTGAATTTAGCGTTGAAGCTGAAAGCGCAAGACCAAGCAA
GTCGTGTGTTTCGACGAGCGCAATCGCAGATTACGCAAAGCACACGTGCTATGGCGCAAGCACGTGAAAG
GTTAGGCGTGCGAAGTGAACATAAAATCCAACAAGAAATTAATCATACCATTGCCGCTTATAACCGATTG
AAACGCAGCGGTACGGCAACCAGCCGAGAATTAGCGCGTGCGGCTGAAGCGACGCGCTCAAAAATTGCTG
GGCTTAATTCGGAAATGGGGAAAACCACGTGGGGGCAACGATTAGGCAATGTTGGAACTGCCATTGCTAG
TGTGGGCGCAGGCATGGCGGCTGGAGCTATGGTAATGGCGCAACCCATGAAAAAGGAAATGGACTATGAC
CGACGCTTGGCTATGGTATCCAATACTGCCTTCTCCGACCGCGACGTAGCTGGGCGAATTGCAGGAAAGA
AAGAATTACATGATGCGGTGAAAAGTGCGGTAGAAACTGGAGGAGGGACGAAAGAAGAAGCCTTGGGTGC
GTTAGATAAGTTATTAGCCTCCGGTACTGTGAAAGCTGAAACCGCAATGAAGTTATTGCCTACTTTACAA
AAAGGTGCGGTGGCAACAGGTGCAAGTACAGAAGATTTATCGGCGATTGCAATTTCCGCTATGCAGCAAT
TTGGCATCAGCGAAGATCAAATTGGTGCGGTATTAGATAAGGCTGTGGCTGCTGGGCAAGCGGGTAACTT
TGAACTTGCCGATATGGCACGTTGGCTTCCACAACAAATGGCGGCAGCTAAATCGGCTGGGCTTTCGGGC
ATGGATGGCTTTGAAGCATTATTAGTCGCAAACCAACAAGCGCGTGTTACCGCAGGGACAAGTGATGAAG
CAGGTAATAACCTGGTTAATTTACTCGCCAAACTTACGTCTAAAGAGACTGCAGATCGTTTTTCTAAATT
AGAAATTAAAGGCAAAGATGGCAAAACCCACGGCATTGATTTTATTAAATCCATGGAGAATGAGAAGAAA
CAAGGTAAAAATTCTATTGAGGCCTTTGGTTCTATTATGGATATGGTCGTAGGAGAAGACAAACGTTATC
AAGCCTTAAAAGCAAAATTGAAAACAGCCAAAAAAGAAGAACAGCAAGCCTTAATAGAACAAATGACAAA
CTTAGTAGAAGGTACGGCCATTGGGCAGATTATTTCTGACCGTCAAGCCTTGATGGCACTTCTTGGGATT
CGAAACAATGTTGAACTAGGCAAGCAAGTAAAAGAAGAAGTCACGAATTCTGACGGTGCTACAGATAAGT
CCCATAAAGTTGTGATGTCAACTAGCAGTGCAAAAGTAGAACAAGCTAAAAATGCAGTTGAATTTGCACA
AATGGAAGGCATGAAAAGTTTTAATAATGCACTTGGCGATGCGGCTACAAAACTGGCTGAATATGCGAAA
GCCTATCCTGATTTAACCTCTACACTGACTACAGCAGGCACCGTTATTACAGCATTAAGTACGGCTGCGA
TTGCGGCTAGTGGTGCATTAGCATTATTGGGAGTTAAACGAGGCGGAATTGGGCTTAGTGATGTAGCAGA
TGTTGCTGGCAATCTAGGAAAAGGGAAAAACGGTTTAAAAATTAAAGGGGGCGGTAAGTTAGGCAGTATT
CTTAGTGCAGGGGTGCTTTTTACTAGTGGTTTAATGATTGCTGGAGAACAACGTACAACGGAAGAAGCGA
AGGCTGAAGAAAAAGCCGAAGCCAAAACTGTGCAAGAAAAGCAGTTAGAAAACCAATTTTATGCCAATGC
TTACGGTGGCAATAAACCGACCACAACCCATTACGCACCGCAAGGTTTCGGTTATAACAAAAATTCAGTC
TGGGGGACGGCTTCTCGCTCGGGCGAAGTGGCTGAAATTGCACGTAAAGATGAAGTTGCCGCTTTACGTC
TTGAGCGAGGCACACTCACGCAAGCCCAATATGATGGGCGCACGCGCCAAAGTGCGGTAAAAATTGCGGA
CATTCGCAATCAGGAGAAAGGCTATTCAGGCTTAGCTGTAGCGGCTAATGACACCGACTCCGCTTTAAGT
CGCACGTTGGGAGATTTATCTAGCTTGGCTAACTATCAAGCGGATTTTCAGCATTTTGGGCAAACCATTA
GCGACGGATTAAAAACCGCCATTGAAAGCCAAAATTTTACAATTCAAAATCAAATTAAGATTGATATGGA
TGGGCGACCTGTTTATGAAGGGGTTGCTGAAAATATCTATCAATCAATGAAACGGGGGTAACTATGGGTT
GGACAATGCCTGTGCAACGTGCAAGTTTTCGCGGCGTGCGTTTCGATGTACTTTCGGTGGATGATGATGT
CTATCGCTCGACCATTGAGCATGCTTATCCTTTCGTCAATGGCGCAGACGTGGAAGATTTGGGATTAAAT
CCATTAACCGTGCGTATGCAAGCTGTATTTTATGGGACAGGCTATTACACGGACTTTAAGAAGTTTTTAA
GCGTGCTACAAAAATCAGGGGCGGCAACATTAGTGCATCCGATTCGTGGGCGTTTGCAAAATATGATTTG
CACTGGGGCGAGTTTTCATCACGAAGCAGAAATGATTGATTATGTGGCGTTAGATTTGACTTTTATCGAA
TCTACGCCAGCTAAACCGATTTTTGTCTTTAATTATTCCCTATTGGCAAAAATAGATGCCTTACTGACTG
AATTAGAAAACGTTGTTGATGATGCGATGGCATTGTATGGCGAATTTATGGAGATTGTTGCCTTTTCCGC
TAATACAAAATCACGTTTGTTGGGTGTTTATGGCGCATTATTTGGCTGTTTTGAGCAAGTGCGCGGGTTA
TTTGATTTTGACAAAACCAAGTATGGTGTGTCGCCTGTCGTGACACAAGATAACTTTAAAGCAAAATCTA
GCCGTGCTGTGCGTGATTTGGTGACAATGATTGATTCGGGGTTGCGCCAAATTGCTGCGCGCAAGGACTT
AACTACCCGAGCAAAATTTGATGAGGTACTCCGCACAATACGTCAAATTAAGCATATCCCTGCTGATTTG
GTGAGTGGTAAGAATATTAAATCTGCCAAAGAACAAGTGGCATTGAAATCATTAACGACCTCTTTTAGTA
AGGATGATACTGAATCTGTGCATTTAATGATGCAGTTAGCCTCTAGTGTTGCTTTGTTGCGTATTGCTAC
TGAATTGGTAGAGGACGATGATTTATTGCCACAGGATATTGATTACATCACGACTCAAGTGCGGTCACAA
ATTATGGATAATTTACAATTGTTACGCAAACAAGCAGACGACGAACATCGTGGGGAAAATATCACGGTAT
TAAGCACGCCTAATACGAGTTTTTATATGGCTGCGCACAATACGGCAGAGCAATTACGCAATAAAGCGCA
TAAGTTTACTCAACTTGCCCTTGCGGCAATTAATCGTAAACCGCCTTTAATGGTGCGTGAGGTGCCATTT
AGCGGTACTGTGCAACAAATTGCACATGCATTTTATCAGGATTACAAACGTGCAGATGAATTATTAAGAT
TGAATCCGCAGATCCGTTATCCGAATTTTGTTGAGCGTGGGGAGTGGTTAAACAGCTATGTCAAATAATT
ACCCTTATGAAAATGATGTTACGCTGGAAGTGGACGGTAAAGCCCACAATAGCTGGAAAAGTTATGATAT
TGATAGTGACTTTTTAATCCCTGCCGATGCCTTTAAATTTGATTTGGGCGTGCCTTCAAATAGTACGGTT
TTACCTGACTTTTCGGGGGCTGAAGTGAAAGTGCGCATTAATGGCGAGCTGGTAATGACAGGCATCGTGG
ATACGACACAGCATACTATTAGTAAAACTAACCGCACTTATAGCCTCAATGGGCGTGACCGTGCAAGTAT
CCTTGTGGATTGCTCTGCCCCCATTACCAATGTGAAAGGCTTGACTGTGTTAGATGCGGTAAAAAAAATT
GTTGAACCACTTGGTATTAAAAAAGTGGCATTGCGTGCGGAAAATAATCCAACATTAGATAAAGTCGATA
TTGACGTAGGCGAAACAGCTTGGAATGCGGCAATGCGTTGTGCGAACTTGGCAGGCTTGCACTTGTGGTT
TGAGCCAAATGGAGAGCTAATTGTGGGCGGTGCGGATTACAGCACACCACCTGTGGCGACCTTGTGTTGC
ATGAAAGACGGTAAGCGAAACAACTTTGAGCAGTCGGATTTAACGTTTGATGTATCAAATCGGTTTAGCG
AAGTCACTTTTCTTGCACAAAGCCACGGCAAGCAAGGACAAGATAACAAAAATGATCTGAAATGGGTTTA
TCACGATCCTGAAATGACTACCTACAAGCCGAAAACTGTGGTGGTATCTGATGTGGATAACTTGGAAGCC
TTGCAAAAATGGGCGAAAAAATACATTGCGGATAGTATGCTAGAAGGTTTTACCCTTACTATCGTTGTAC
CCGATCACAAAATGCAAGACGGTACATTATGGCAACCAGGGCAACGTGTGCATGTAATTTGCGAGGAATA
TGCTATTGATGCCATTTTCTTTTTAATGGGGCGACGTTTTATGCTGAGCCGAAACGCTGGCACACAAACG
GAACTACGCTTTAAACAAGACGGCATTTGGACACCAGACGCTTACAACGCAAAAGCAGAAAAAGCACGTA
AGCGTAAGGGCAAGAAATTAATGGCTACTAACGGACATGGCAGCTGGGTGGCTGCGAATTAAGGGGACAA
AATGAGACGATTAAGCCAAGCCATTCAACAAAAGGCGCAAGGTGCGGCAGAGGAAATCCGTCAAGCCTTT
CGCGGTGTGCTGCACTTAGTGAAAAGTGCGGACAATATTCAAAAAGTTCAGGCTTCAGGGCTTGCGGATG
AAACCTTGCAAGATGTGGAGTTGATGCAGCAGTTTGGCTTTACTTCTGTGCCTCCAGCAAATACGCAAGC
AGTGATTTTACCCATTGGCGGACAAACTACCCACGGCATTGTGATTGCGACTGAGAATGGATCTTTTCGC
GTGAAAAATCTGCAAGGTGGCGAAGTGGCCGTTTATGATGAAAGTGGCTCTAGCATTGTATTAAAAAAGG
GGCGGTTAATTGAGATTGATTGTGATGTATTAAAGATTAACGCTGCAACAAAAGTGGATATATCAAGTCC
ACTGGTTGAAACCGATCAGGTCTTTACTGCCCAAGGGCAAATCAATGGTAATGGTGGTATGGCTGTGCAA
GGTGGCAGTGGCGCGAGCTTTACTGGTAATGTACAGCAAAGTGGTGGTAGCTTTACGACCGACGGCGACG
TGGAAGCTGGTACAATTTCGTTAAGGAACCACAAACATACTGGCGATAGCGGAGGAAAAACCAGTAAACC
TGAATAATCTAACCTTAAAGGAGATGCTGAAACCCTGCATCTCCTTTCTTTTTACCTCTTATCTTATCCT
GTCAATATGGACAGAGAGATCAGCCCGCTTACCGGGGACTATACAAGTAAACAAATCAGTACGCTTGCCA
ATGCAGCGTATATCAGATTGACCACACCATTAGGCTCTTGGTGGGCAGATGGGCGTGTAGGCTCTCTGCT
CCATCTTATTCCGCGCGAAAAAGATTTGTCTCGCATAGGTTTAATTGCACAACAATATGCCGAAGAAGCC
TTGCAACCCTTGATTGATGATGGACGTGCGGACGAAATTATTGTCAATCATACCCAACCACATAACGGTG
TATTGATTTTAGATATATCCATCCGAGATAACCGGGGCGAAACCTATCATTTTAAACACCCAGTAAAAGT
CATTTAAAAAGGGTTTAAACCATGTTTATTGTGCCGAGTTTAGAAGATATTCGCCAAGCGATTTTGCGCG
ATGTGCAGTCATTAGAGCCGAGTGCTGATGTGAGCATAGATAGTGACTATTATGCACGTGCCAGTAGCCT
TTCTGCCGTAGCGGAAGGTATTTACGCTCATCAAAAATGGATTATTAAACAATTTTTTCCCGATACTGCC
GATACAGATTTTCTTGAAAAACATGCGGGTTTGCGTGGTATTCGCCGTCGTAATGCGACTTATGCCAGTG
GCCGTGGCGCAACAGTGACAGGTACCCCTGATGCAGTACTTAAAGCGGGATTACAAATTAAAACAGACGA
TAACCGATTTTATGAAACCACCGAAAGTGCGGTGATTTCTGCAAGCGGTTCTGCCGTTGTTGCCGTGCGA
AGTCTTGCGACGGGTGCCAGCCAAAATATTAAAACTGCGATAAAAGCAAACTTTATGGCAGCACCTTTAG
GCGTGCAATCCGATGTGGTGCTAAATGATGTAATTGGTGCAACGGATGCAGAAAGCGATGCGTCTTTGCT
CGAACGTTTGCTTGAGATTATTCGCCGACCACCTGCTGGGGGCAATCGTTATGACTATCGTACATGGGCA
TTATCGGTGGATGGCGTGGATGCTGCTTATGTTTACCCATTGCGTCGTGGGCTTGGTACGGTAGATATTG
CGATCACATCAAATAACGATGTGCCAAGCGATGAAACAATACGTCGCTGCCAAGAATATATTGACGATGT
GCGTCCAGTAACCGCTCGTGAAAGCAAAGTCGTGAAACCTGATGTAACAAAAGTCAATTTTAATATTCAG
GTAAAAATCAGTGGCGTGACCTTACCCGAAATTAAGGCAGCGATTTCTACCGCACTTGCGGATTATTTTA
ATACGCTAATCCCAGGCGATGATTTGATTGTGTCGCAATGTGAAGCGGTAGTAAATAACTTGGTCGGTGT
GGTTGATCGTAAGTTTACGGCACCTATCACTAATCTAAAAGCGGATGTGCGTACAAAAATTGAGTGGTTT
CGGTTAGGTCAAATCACCGTTACGGAGATGGCATGATGCAAACTGACCACAAAAAGGTGTTAGCAAAACT
TTATCCGCCTGTTTCATACGACGTAAATGGAGAGCGTTTTTTAGCACAGTGTGAGGTGGATGGTAATGCC
TTTGACCGATTACAAAAAAGTGCGGTGGATTTATTGCAAATTATTGAACCTTCCACCTCCAATACGATGT
TGTCCGATTGGGAACGTTTATGCGGCATAAAAACAGATTATAGCAATAACTATCAAGCACGAGTAAAACG
TGTTATTGCCAAGTTAAATGCGATTGGGGGATTATCCATTCCCTATTTTAAACGGATTGCGGAAAGTATT
GGATATCGCATCGAAATTAAAGAGTTTTCTCCCCTTGCGAATGACTTACCAACGACGGGAGATTTGGTTC
AATTCCGCAACGAAGAGCGTGATAACTTGATTTTTATGTGGCGAGTATCGGTGCTTAATGGGGATGACAA
TATTGTGTATTTTCGCGCAGGTAGCTCCTTTGCGGGTAATCATTTAGTGGAATTTGGCGACCCAATTATT
GAGGAGTTCTTCCGAGATTTAAAACCTGCACATACTTACTGTTATTTTGCTTATCAAACAGGATCTTAAT
ATATGAAAAGTTTAATGCCTCAAATTGATTCCAATGATGGCCTTTTTCACAATGGTAATCCAGCAACAGG
CGAACAAGGCACTCGAGTAACCGATACGTGGCTTAATAATTTGCAAGACCGAGTACGCGATGTACAAGCG
GAAGCGCATTATGTGTTGCAAAAAGCGGGGTTTACCCCGAAGGCAGAAACACAAACGCAGTTATATCAAG
CGATTGTGAAGATTATTGATGACAACCGTAAATCCGCCAGCACAACGCAAAAAGGCGAAGTTCAGCTTAG
TTCGTCCACTAACAGCGACAGCGAAACCAAAGCGGCAACCTCAAAAGCGGTTAAAACCGCCTATGACAAA
GCAGTAGAAGCTAAAACTACCGCAGATGGAAAGGTTGGTTTAAGTGGTAACGAAAGCATTAACGGCGAGA
AAACCTTTGAAAATCGTATTGTGGCAAAAAGGAATATCCGTATTTCAGACAACCCGCATTATGCTTCATA
CGGAGACCATTTAAATATCGGGGCAAACAATGGCGATTGCTGGTTCGAATATAAATCAAGCAACCGAGAG
ATTGGCACACTTCGTATGCACGCTAACGGCGATTTTACCTACAAACGTAATAAAATCTACCACGAGGGGG
CAAAACCGCAATTTAATACGGATATTGAAGACAAGCCTGATACACTTGCAGGCTATGGTATTAGGAATTT
TAAAGTAGAACAAGGGCAAGGCGATGCCAATGGCTATAAAACCGATGGCAATTATTACTTAGCAAGCGGT
CAAAATCTTCCTGAAAATGGGGAATGGCATATTGAAGTAGTTAGCGGTGGAGCAACAAATGCGGTGCGTC
AAATTGCACGTAAAGCGAATGATAACAAAATCAAAACACGCTTTTTTAATGGCTCAAATTGGTCAGAATG
GAAAGATGCAAGCGGCGACGGTGTGCCTATTGGTGCCGTAGTGTCATTTCCCCGTGCGGTAACTAATCCC
GTTGGTTTTTTACGTGCTGATGGTTCAACATTCAGCCAACAAACCTTTCCCGATTTATACCGCACTTTGG
GCGACAGCAACCAACTTCCTGATTTAACCCGTAGCGATGTGGGCATGACGGCTTATTTTGCCGTGGATAA
TATCCCTGCAGGCTGGATTGCCTTTGACGAGATTGCCACCCAAGTTACCGAACAACGTTACCCCGAATTA
TATCGCCACTTAGTCGGCAAATATGGCTCAATTGATAGTGTACCTAAAGTAGCAGATAGATTTTTGCGTA
ATGCGGGGAATGGCTTGTCTGTGGGGCAAATACAAGAGGATGAGTTAAAACGACATGTGCATAGAGTACC
GATAGACTACGATTCTTGGTTTAATCACTCAAGTCAAGGACGGAATAATTCGTATTTTGATTATACAACA
TTTGCTCAGTCTTCAGATTTGTGGAGCACCCTTGGTTATGACAATGCAGATGGAGATAATGGCTTTGTGT
CTCCAAAAGACACCTCTCAAATGGCAACAGGTGGCGATGAAACTCGCCCTAAATCTCTCGTGCTAAAACT
TTGCATCAAAGCCCTTAATAGTTTTGATGATGTGGTCTTTTGGATTAAATCCCACGGCAAGGTAACTAAT
GCTGGTGCACTTGATGCAGGGCGATTAGCGCAAGGATTACAAAATAAAGCAGAACGTAATCATACGCACA
CGGTTAGTCAGATTACGGATTTTAATCAGTCTGTAAGAGAAATCGTTACACAATCCATCACTCAAGGGTT
TACTCAAAATCTAGCCGAAACAGGATGGTGTAAATTGCCAAATGGAATGATTTTACAATGGGGGAAATTT
AACAAAGGACATGGCTTTGTATCCAACGAACAACGCCTTGTTACATTCCCAATCACTTTTCCTAATAAGG
TACTTTTTGTTGGGCTTACAGAATTTACGAATGTGTGGTCGTATAGCACAACAGTAGAAAATCGACAACG
CATGACAAATAGTGGGTTCTATGTAATTAGCCAACGCAATGACAGTATGTATTTTGCATTAGGATTTTAA
CGGAGAAAGCTTATGTATTACTACGATAAAAAAACAAATGGGTTCTTAGTACAAGGTGTAAATTTAATTC
CTGAGGGTGCTATTAATATTACTGATGAGTATTATCAGCAATTGTTAAGCGGACAATCTCAAGGCAAGCA
AATCATTGTAGATAAAGCGGGCAATCCTATCTTAATTGACCAGCAACCTAGCGCAGCACACCAGTTAAAT
CTTGACACACTCACGTGGGAAATTTCAGCTGAAAAACAAACCGCACTTTTAGCCGAAACCCAAACTCGCC
TTGTTGCCAACATCGATAAGCACACGGCAAAAATTTACAGCACTTGGACGAGGTTTGAATCTGAGTACCG
TGAACGCCAAGCTGCTGCAGAAGCCTTTAAAGCAGCAAATTATGAGGGCGAGTGCAGTCGATATATCTCA
GACTTTGCGCAACGAGCAAGACTGGATAACAAGACCGCCACAAACCTGATTTTGACACAAGCGGCAGGAC
TCGAAAAACTGCAGGTTGAATTAGCTAATCAACGTATGCGCAAATATGAACTTAAAGCCCCTAATCTCAC
GCTTGAGCAACTGCAATCAATCCATGATGACATTATCAAGCAGATGGATAACTTGATGGAGGAATATCAA
AATGGCTAAGGTCTATTTGGCGATGTACAAACACAAACGAGACTGGCGCAAAGAGCCAGTCAAAGCGATA
GCCGACCGCATTACTCGATTTTGCACAAAGGGCAAATACTCGCACTGCGAGATTGCCATTGAGCGTATTG
AGTTTGGCAATGGGCATCATTATGAGCATGCGACAGTATATGACTGCTACTCCTCATCAGTACAAGATGG
CGGCGTACGTTGCAAACAGATTGATGTGTCCGATAACACCAAATGGGATTTAATCCCACTTGACGGTGTG
ACTGAAGAACAAATCAAAGCCTATTTTGACCGCACTTCAGGCAAGAAATATGACTGGTGGGGTGCGCTAG
GAATCGTACTTGGAATCAAACAAAAACGCTCAAAATATTTTTGTAGCGAATGGTGTTTTAATGCGATTTG
CGGTAGCGAGAATGGTTGGCGGTTTAGCCCGAATCAACTTGCCGTAATGTTCAATAAAAGAAGAATTTAA
>H013-2_SuMu_C01_Hinf
TTCCCCTCACACATTGCATCGAAGGCAAGAGAAAGATACGCCCCGTCGTTGTAAATCC
AGTTTTGTAAAAGCTGGGTTTGCACATATTCTTCTAGGGTCGCTTTGCTTTCTACCACACGTTGCTGGAC
GAAGGTTTCCAAGCCATTGGAATGGTTAAATCCACCAATCGGCAAGGTGGGATCGACCAAGTGCAACAAC
GCACCTAAATCCGTTAAAGAGCGGTTTAATGTTTGTGCCAATGTCCATCTCCGTGATGATGATAGCCATG
ATGATCATGCGAATGGCTATGAGAATGTCCATGCCCTTGTGCAGAATTTGCTCTTAACGCTTGGCTTAAA
CGGCGTTCTGCTTTTTGCGGATGAAATCCCGCAGCTTGCAGCCATTCAAACATCGGCTTATCGTAAGGTA
ATGTTACTTCATCGCCATCTAAAAAAAGCGGCGAATGTTTGTTGCCGATTTCATAACAAGCTCGAGCCAT
TTCAGGCAAGGTTTTCGGCGACAGCACAATCACGTCACTCGGTAAAATTTCAATCGCAATCACTAATTCA
TCGCTGATAAACACTACATCATCGTGTTTCAAGCGTTGCCCCTCTTTTAGCAAGCGAAATGCTACTTCAC
GCCCCGTATTTGTAGTTTTACGCAAAATATTGCGTTCGCTTTCATACCACTGCAATGCCACGCGTTCAAT
GGGCTGTGTGGTAATTTTGCCCTCTGCTTGAAGTGCGGTTAAATTTCCCAAGATATTTTCTATAATAGGG
AGAATTGGGTTAATTATTTTCATCTTTCCTCTATAAATCCACTTTCTTCTCTTCGAAAGAAAAACTACAG
CTACAATGATTTCTTATTTATCAAGTAAGAGGCGTATCGTACACGCCTTTTTACACTAATTCGTCTATGA
AAACAGTCCTTTAGAATAGGAAATATCGCTGACCCAATGGTACGCTATCCACTGGTTCACAGGTAATTAA
CTCTCCATCCACTCGAACTTCATAACGTTCAGCATCAACAGTAATGTTTGGTGTTACATCATTATGAACC
AGATCTTTTTTACCTACGTTGCGGCAGCCTTTCACAGCAATGGTTTCTTTGTGTAAACCGAATTTTTCAC
GAATATCGGCTTTTTCAGCGGCTTGTGAAACAAAAAATACCGCTGTTTGTGCCGTTGCTAAGCCTTGTGC
ACCGTACATTGGACGGTAGAATACAGGTTGTGGCGTTGGAATTGAGGCATTTGGGTCGCCCATTTTGGCG
TAGCTAATAAAACCTTTTTTAATGACGACTTCAGGTTTTACCCCAAAGAACATCGGTTTCCATAACACGA
TATCTGCGATTTTACCCACTTCTAACGAGCCAATATGCTCCGCAATACCATGTGCAATTGCTGGGTTGAT
AGTATATTTCGCAATGTAGCGTTTAATACGGAAGTTATCGTTTCCTTCATTACCTAGCTCACCACGTTGC
ATTTTCATCTTATCTGCAGTTTGCCATGTACGAATAACGACTTCTCCAATACGTCCCATTGCTTGAGAGT
CTGAACTCATAATGGAGAAGACGCCCATATCATGCAAAATATCTTCTGCTGCAATGGTTTCAGGGCGGAT
ACGGCTATCGGCAAAAGCTACGTCTTCCGGCACGCGTTTATCTAAGTGATGGCAAACCATCAACATATCC
AAATGTTCATCAATGGTGTTTTTGGTAAACGGACGAGTCGGGTTGGTTGAAGCAGGTAATACGTTTGAAT
ACATCGCTGCTTTAATGATGTCAGGTGCATGACCACCACCTGCGCCCTCCGTATGGAAAGTATGAATGAC
ACGTCCATCAATCGCTTTCATCGTGTCTTCCAAAAAGCCACTTTCATTTAGCGTGTCTGTGTGAATGGCC
ACTTGAATATCCATTTCATCTGCTACTTTTAAGGCAGAATCAATCACGGCAGGCGTTGCACCCCAGTCTT
CGTGGATTTTTAAACCTAATGCACCCGCTTCAATTTGCTCACGCAGAGGATCTAGGGTTGAACAGTTGCC
TTTACCAAAAAATCCGACGTTTACAGGCAAGGCTTCTGCCGCTTGAAACATACGTTCCATATACCATGCG
CCAGGGGTACAAGTGGTTGCGTGCGTACCATCAGCAGGGCCAGTCCCACCGCCAATTAACGTGGTAACGC
CACTTTCAATCGCATGTTGTGCTTGTTGCGGACAAATAAAGTGAATGTGGGTATCAATACCGCCAGCGGT
TGCAATTAAATGTGCACCGTTATGAACTTCTGTGCTAGCACCGATAATCATGTTTGGCGTGACGTTATCC
ATGGTGTCAGGGTTACCTGCTTGTCCAATGCCCACAATACGCCCATCACGAATACCAATATCTGCTTTGA
TAATGCCTAATTTAGCATCAATGATCATCACGTTGGTAATCACAAAATCCAATACATTCGGATTGTCGCG
AGTTGCCGTACCGCTTTGAGCCATACCATCACGCACGCTTTTACCGCCACCAAATTTACACTCATCACCT
TTGGTCAATAAATCTTGTTCAATGGTTGCCCATAAATTGGTATCGCCTAAACGGACTTTATCGCCAACGG
TTGGGCCATAAGTTGCTACATATTGTGCTCTTGAAATTGTTAATGCCATTCTGCCCTACCTTATAATTTG
CCATCAATTTGATTATGGAAACCATAAATGATTTGGTTACCACCAAAAGCAACTAATTCTACTGATTTCA
CTTCACCTGGTTCAAAACGCACCGCATTGCCTGATGGCACGTTTAAACGCATTCCGCGCGCTAAAGTGCG
GTCAAATTTAAGGGCATTATTGGTTTCAAAAAAATGGTAATGCGAGCCAACTTGAATTGGGCGGTCGCCT
GAATTGGTTACTTCGATTTTTACGGTTTTTCTGCCGACATTAGCGAGAATATCGCCTTCGGCTAATTGGT
ATTCGCCTGGGATCATATCTTTGTTCCTTGTAGGGTGGGCTTTAGCCCACCACTGATATTTTTATTTTGG
TGGGCTAAAGCCCACCCTACGGTTATCTGATTGGATTATGCACGGTAACAAGTTTTGTACCATCTGGGAA
AGTAGCTTCAATCTGGACTTCATGAACCATTTCTGCCACACCTTCCATGACATCATCAACGGTTAAAAGT
GTTGAGCCATATTGCATCACTTCCGCTACACTCATTCCGTCTCTTGCTGCCTCTTGTAAATGGCTCGCAA
TATAAGCAATGGTTTCTGGATAGTTTAATTTAACGCCGCGTGCTTTGCGTTTTGCCGCAAGTTCGCCCGC
GAGGAAAAGCATCAGTTTTTCTTGTTCTCTGGAAGTTAAGTGCATATTTTCATTCCTTAATTTATTATAC
GAAAGTCAGCGAATTTTACGTAAAAAATCTAAAATAGGAAAAATATTTTGTCAGAATTTTTTTATTCATA
GCCCTTGAAAGAAAAAAAATCCTCCTTATATAGAAACCGCACTTACAAATTATTAAGAAGGAAATTAATC
ATGAATATTCGTCCTTTACACGATCGTGTAATTATTAAACGTGAAGAAGTCGAAACCCGTTCAGCTGGCG
GTATCGTATTAACCGGTTCAGCAGCGACTAAATCAACCCGCGCGAAAGTATTAGCTGTGGGTAAAGGTCG
TATTTTAGAAAATGGCACCGTTCAACCATTAGATGTGAAAGTGGGCGATACCGTAATTTTCAACGACGGT
TACGGCGTGAAAAGCGAAAAAATCGATGGTGAAGAAGTGTTAATCATTTCTGAAAACGATATTTTGGCGA
TTGTGGAATAATTTAAATTAAGGAAAAAAGAAAATGGCAGCAAAAGACGTAAAATTTGGTAATGACGCAC
GCGTAAAAATGCTTAAAGGCGTGAATGTATTAGCGGATGCAGTAAAGGTAACCCTTGGCCCGAAAGGTCG
TAATGTAATTTTAGATAAATCATTTGGCGCGCCAACTATCACTAAAGACGGTGTGTCTGTTGCTCGTGAA
ATCGAATTAGAAGATAAATTCGAAAACATGGGGGCACAAATGGTGAAAGAAGTGGCATCTAAAGCAAATG
ATGCTGCAGGTGACGGTACAACTACTGCAACTGTACTTGCGCAAGCTATCGTAAATGAAGGCTTGAAAGC
AGTAGCTGCAGGTATGAATCCAATGGATTTAAAACGTGGTATAGATAAAGCGGTAAGTGCGGTTGTTTCT
GAGCTTAAAAATTTATCTAAACCTTGTGAAACAGCAAAAGAAATTGAACAAGTAGGTACCATTTCTGCAA
ACTCTGACAGCATTGTGGGTCAATTAATCTCACAAGCAATGGAAAAAGTGGGCAAGGAAGGTGTAATTAC
TGTTGAAGATGGTACGGGTCTTGAAGATGAATTAGATGTGGTTGAAGGCATGCAATTCGACCGTGGTTAC
CTTTCTCCATATTTCATCAACAAACCAGAAACTGCAACGGTTGAATTAGATAATCCATATCTTCTTCTTG
TTGATAAAAAAATCTCTAACATCCGTGAATTACTTCCCGTGTTAGAAGGCGTTGCGAAAGCAGGTAAACC
GTTATTAATCATCGCTGAAGATGTGGAAGGCGAAGCGCTTGCAACCTTAGTGGTGAACACGATGCGCGGT
ATCGTGAAAGTTGCAGCAGTGAAAGCACCAGGTTTTGGTGATCGTCGTAAAGCGATGTTACAAGATATTG
CAATTTTAACAGCGGGTACTGTGATTTCTGAAGAAATTGGTATGGAGCTTGAAAAAGCAACATTGGAAGA
TTTAGGTCAAGCAAAACGCGTTGTTATCAATAAAGATAACACAACCATCATTGATGGTATCGGCGATGAA
GCACAAATCAAAGGTCGTGTGGCTCAAATTCGTCAGCAAATCGAAGAATCAACTTCTGACTACGACAAAG
AAAAACTCCAAGAACGCGTGGCTAAATTAGCAGGCGGTGTGGCAGTAATCAAAGTAGGTGCAGCAACTGA
AGTTGAAATGAAAGAGAAAAAAGACCGTGTAGATGATGCACTACATGCAACTCGTGCAGCGGTTGAAGAA
GGTATCGTTGCTGGTGGTGGCGTTGCATTAGTTCGTGCAGCAGCGAAAGTTGCAGCAAGCCTAAAAGGTG
ACAACGAAGAACAAAATGTGGGTATCAAACTTGCATTACGTGCTATGGAAGCACCTTTACGTCAAATCGT
CACTAACGCAGGCGAAGAAGCTTCAGTTGTGGCAAGTGCGGTAAAAAATGGCGAAGGAAACTTTGGTTAT
AACGCAGGAACAGAGCAGTACGGCGATATGATCGAAATGGGTATCTTAGATCCAACTAAAGTCACTCGTT
CTGCATTGCAATTCGCAGCTTCTGTAGCAGGCTTAATGATTACCACTGAATGTATGGTAACTGATCTTCC
AAAAGATGATAAAGCCGATTTAGGTGCTGCTGGAATGGGCGGTATGGGTGGAATGGGCGGAATGATGTAA
TTCGCTTATACGAGTAAAAAATCTATCCCAACAGAAAATTTGAGCTCTATATGACTTAGGGCTCAAATCT
ACTAAAATAAGGGATATTTTTTATTACCCTATTCTAAATTTATATATGATAAAAATAAAAAAACCCAGTT
TTAAACTGGGTTTTATTTTATCTATTGGATAAATTATTCTGCAACAACGATTACATCTAATGCTGCAAAT
ACTTCACCGTGAAGTTGGAAACGAACATCGTGGTCACCAAGAGTACGGATTGGACCGTTTGGTAAACGAA
CTTCACTTTTCGCAATTTTAACGCCTGCCGCAGTTACTGCTTCTGCCACATCACGAGTAGTGATTGCGCC
GAATAAACGACCTTCATCACCTGCTTTAGATGCGATAGTCACAGAACCTAATGCAGTAACTTCTGCTGCA
CGAGCTTGAGCTGCTGCAAGATTTGCTGCTGCTGCCGCTTCTAATTCTGCACGACGTGCTTCAAAGTGTT
CAATGTTAGCTTTAGTTGCCATAACTGCTTTACCTTGTGGGATTAAAAAGTTACGTGCAAAACCTGATTT
AACATTTACTTGATCGCCCACTTGACCTAAGTGAACAATTTTATCTAAAAGAATTACTTGCATTACCGTA
TCTCCTTAAATTACTGATGATTGTCAGTGTATGGAAGTAACGCTAAATAGCGAGCGCGTTTGATTGCACG
AGCTAATTGACGTTGGTACTTCGCACGAGTACCGGTAATACGGCTAGGTACAATTTTGCCGCTTTCTGAA
ATATAGTTCTTTAATGTAGCGATATCTTTATAATCGATTTCAACAACATTTTCCGCTGTGAAACGGCAGA
ACTTACGACGACGGAAATAACGTGCCATTTGGCTAGTCTCCTAATCTATAAATTCGATTTGCTCGGCATG
TAAAACTAATTGGCATAACCCACTTTGGGTTTTATGTGATGTAATAAATCCCACCACCAAAATTTTACTA
CCGACCGTAATGCTTTGAGTTTTTTCTATCAATTGATTACCACTAATTTGAACTGGCATCTTTAACCAAG
CTTGACGTGTGAAACCACTTTCAATCTGATCAGAACGATGTTCTAACAAAAACTTGCAATGCTCAATTCC
ACTAGGGCTTTTTAATCGCTTTGGTAACTGAGAAACGACTCCCATAACCGAAAAACGATTATCAATTTTC
AAATTACTCTTCAGCATCCTCAAAATCGTTGTTTTCAACTTCAGCTAAAGGTTTACGTTCTTCTTTAGCC
GCTTTCATTGGGGACGCTTCGGTTACTGCGTGCTTAGTATGGATAACAAGACTGCGTAATACAGCATCGT
TATAACGGAAAGTCGTTTCTAGCTCGTCGATGACTTGTTGAGGCGCTTCTACATTCATAAGCACATAATG
TGCTTTGTGTAATTTATTAATTGGGTACGCTAATTGGCGACGACCCCAATCTTCTAGGCGATGAACTTGA
CCACCAGCTTCTTTTACAGAACCGGTGTAACGTTCGATCATACCTGGTACTTGCTCGCTTTGGTCCGGAT
GAACCATAAACACGATTTCGTAGTGACGCATTACTGCTCCTTACGGGTTAATCAGCCTTTGACGTAGATC
AGCCACCAATCTGCAAAGGCAAGGAACGAAAAATTCAATGTGGCTAAGGGTTGCGGATTATACCGATTTT
TTTACGTTCCGCAACCAATTTGAGTTCTTTTTGAACAAAAAAGAAGGTCGATATTGTAACAATATCGGCC
TATCTCAAATCTTCTGTAATTAACGACTGCGGAAAATAATACGACCTTTACTTAAATCATAAGGGGTCAT
TTCTACAGTCACTTTATCCCCAGTCAAAATACGGATATAGTTTTTACGCATTTTTCCAGAAATATGCGCA
GTAACCACGTGACCGTTTTCTAACTCCACGCGGAACATAGTATTCGGTAAAGTCTCTAAAATTGTGCCTT
GCATCTCAATGCAATCTTCTTTCGCCATTGTATCCTCTAAAAATAATCGATTTTTTATCCGCACTTTAGG
CGGAAAAGTTAAGAAAAACGGGCGGATTATAGCCGTTTTTAATGTTAGACGAAAGATTAAAATAAAATTG
AACAGAAAAAAAATAACCCCTATAATGCAAAAGCCTTTTCTCAGTAAGTATGATCCTCAAATGCATATAA
ATTACGTTATTAGTCTTACTTCAGCATATCAACGACGAGAGCATATTCAAAAAGAATTCTCTCAACAAAA
CATTCCTTTTGAATTTTTTGATGCTTTAAAACCTTCAAAAGAACTAACCTCGTTAATAGAAAAATTTATC
CCTAATCTACTCCATGCAAAGTTAACTGAGGGAGAAAAAGCATGTTTTATGAGCCATTACATGCTATGGC
AAAAATGCTTGTCCGAAGATCTACCCTATATTTACATTTTTGAAGATGATGTATTATTAGGTGAGAATGC
AGACAAATTTCTAGCTGAAGATGAATGGTTAGAAGAACGTTTTAAACAAACTGATAAATTTATTTTAAGA
TTTGAAACATTCCTAAATTTTTCTAAATGTAAAGATAAAAAAATTAAACCTTATTCAGGTAGAAAAATAT
TAAAACTAGTATCAGAAAATTGTGGCACCGCAGGGTATGTTATATCTAGAGAAGCAGTTAAACAACTAAG
TACTCATATCTGTTCGCTCACATCCAACCATCTACTCGCGATAGATTTATTAATATTTAATATATTTAAT
CAGTCTACATACCAGGTATCACCAGGTGTATGTGTTCAAGAAGAACAGCTATATCCAAAGGATATAAAAT
TACATAGTCAGTTAGAAACGGAAAGACAAAAATATCTTAGTGTAAAGAAAAAAAGAACACTAAAAACAGT
ATTAATATCTTTAGCAGGAAAACCTAAAAAAATATTGAGAAAAATATACAGAAAGCTATTTATTTCTAAA
CACATAGTACCATTTAGATAATCCAACATTATACTTTGATAAAGTAAAAATATGACTAAATTAATAACAA
TTTCATTAACTTGCCAAAAATTTCAATATGGCGGAGGAATAGAAAGATATCTTCTTGATATTGTTAATGG
ATTATCTAAGACAAATATTACACCTAAAATTTACTCTGCCAAGTTTGATACTGCATTACCTGAATACGAT
TTGATTAATCCAGTTAAGATTAATCTTTCTTTTGTGCCTAAAAAATGGAGAACCTCGTTTCTTTCCTACT
TTTCAAATAAATATAAAGAAACATCAGAAGTCTCACTTACCACCTCTTATACCCTATCTGATGTGGTTAT
TTGTGGTGGGAATCATAAAGGATATCTACAAGCATCAAAGAAAAAGCCAAGCATATCCGATCGATTTAAA
ATCATGGGTGAACAAAAATCCTTAAATCAATCAAAATATGTCATCGCTCATTCTGCATTGATGAAAAATA
TGGGGTAGTGACAATATTTGCATAAGGAAAAAGAAAAAAATTGGTGGGAAAAAATTGGCTGAAGCCCCTG
TTTATGGGGCTTTGGCGTTTTTAGGGGGAAAGTTTATGCAAAAATGGAAAATGTTGGGGATTGGGGGAAA
ATGGTCGAAAATTGGGTTTTATTTTGCATAAAAGTTGGCGATGAATTGTTAGGCTTTAAACATTTTTAAA
AATTTAAAGTTCGTTTTAAAATGGGTTTAAAGGTTTTTAAATTTAGCTTTAAAATGGGGTGGAAATTGCA
GGAAGATGAGATAGAGGTGATGCATTTAAATGAGTTTTTATGGTTGTTTTGGTAAGAGCTAAGAAAAAAG
GCGGTTTCATGGGGCGAAATCGCCATTTTTATTAGTTTTTTGGCGTGTTTAAGTGAAATCTGGGATTTTG
GTGTGAGTGATTATGTCTAGATTTTACGGTGCTTTATTTAAAAATCTCGGTAACCACGTACGACTTGCCC
GATCACAATCAGACTATTGGCTTGTTCAGCATCCAGTTCGATAGGAGTGTATTCTGTGTTTTGGCTGATG
AGTGTGATGCCGTTGTAGGTGATTTGCACTTTCTTCACTAGCATTGCACCTTCATTATTTAATACAAAGA
TTTTTCCGTCTTTTAATTCCTTTTTCGACCGATCTACAATAATCTCTTCGCCGTCTTTTAGCGTTGGATA
CATGCTATCGCCACTTACTAAGAACATTGCACAGTCTTCCGCTTTTAAGCGACGTGAATCGAGCCACGCC
TTTTCTACTTTGGTGGTTTGATAAGGTTTATATTCATCGTTAAAACCACCGCCACCGGCTGAAATTCGCA
CTTCTCGGCAGTCTTCAATCACAGAAAACGTTTCGTCATTACTTGCTATTAAATTAACCTCAGATTTCTT
TGCTTGTGGTTCTACTCCATCCATATTACCCACGCCAAGGGCTAACCAATCAAGGCTTACACCGCCTGCT
TCTGTAATTTTAATCAAATTTGTTCTAGATGGATCCGCTTCTCCTTTTACCCATCGCGCAAGAGATGCTT
GTGCAACCCCAACTGCTCTTGCAAATTCACTGTAATTATTCTTAAAGCTCTTTTCAGCAATCAATTTCAT
TCTATTTGAGAAGTTTTCATCGTAAATGTTAGGCTTGCTCATGTTTTACGGTTTCCTATTTCATTCATCT
TCCGTAAAACAAATATCTAACGCATTGATTTTATTAAATATAAACCTTAAAGCGAAAATATTTCGAATAA
ATTTTAGTTTTACGGTTGATTTGTTTAAAGTTTTACGGTTTAATACACGCATTGGATACATAAAAGGAGG
TGTATTTAATGAGTGTATTAAGCGACACAAAAAAAACCGCTATATGCGATTGGCATCGTGCGGATATTTT
GGCTGCGTTGCGTAAAAACGGGTGGTCTTTACGTTCTTTGGCTGAAGCTGGGAACGTGAGTTACAACACA
TTAAAGACCGCACTTGATAAACCCTATCCGAAAATGGAAAGACTTATCGCTAATGCGGTCGGTGTTGCCC
CTGAAGAAATTTGGGCTGCACGTTCTCAGGAACGAATTGAACGTAACCGAAAACCTGTTTTAACAAATAA
GTTTTAATCTTAAAGGAATTTAAACGTAAAAGAAACAAAAAGGATTATTTATGAACGAAATTTCTTTAAA
AACACATTATCCGATAGCGGAATTATTAAAACTTAAACTTTTAAACATGCCTACTGCACATAAAAATGCA
CTCGCATTGTTTGAACGTGAAAATGTGGAATGGCGTAAACGTGAAGGAAAAGGTGGGGGCAAAGAATATG
CTCTTTCATCAATGCCACAAGCCTTACAAGATGAAATTCGTAACAAATTTGCAGCTTCTATCGTTAAAGC
CAAACCCAAATCTCTTCCCGCCGATCTCCGTCAGGTGGAATTAAAAACTTTAACGGAAAAACAACGTGAA
GTAGCTGGGGCAAGAATGGCGTTAGTTGCCCAAGTGGCACAGCTTGAACAAGCCCAACCTCGTTACAAGG
CGATTAAGTTTTTTTGTGAACAAATCAAACATGGTGGCATTTCTTCTGATTTGATGAGATTGGTTGAAAC
CGCCAATAACAAGAAAGGAAAAAATCGCACTTTATCTGACCGCACTTTGAATCAATGGGTGTTGGATTAT
GAAAAGGCGGATACCCCTGAAGAACGATTAAAAGCCCTCGCACCAATGCAACGGGTGGCGAAAAAGGCTG
AAGAAATTGTGTGGTTGCCTGACTTTTTGGCGATATATCGCCAAACCAATGGCATCAATGTGGCAGAAGC
CTATCACTATTTTCGGCTGGAATGGGATGCACGTTTTGCAGACGAGCCGTTACGTTTAGAAATGAAACCG
AGTATTGACCAAGTTCGTGCTGCATTAGCGAAATTGCCAAAACACATTAAGGAAATTGGTCGTAAGACGG
GTTCTGAACTCCGCGCCCTTAACACTTATGTGAAACGCGACTGGAGCGTGTTGCAAGTAAATGATGTGTG
GGTGGGTGATGGTCATGCGATGAAATTGAAAGTCGCCCATCCTGAACACGGTCGCCCTTTTATTCCTGAA
GTAACGTTGATTATGGATGCCGCGTGCCGTTTTATTGTGGGTTGGTCGGCAAGTTTGGCGGAAAACGTTC
TCGCAGTGGCAGATGCTTTGCGTTATGGCGTGGAACGCTACGGCATACCCGCAATTTATTACTCCGATAA
CGGTGGTGGCGAGAAAAACTGGATACTTGATGGTGATATTACGGGGATGTTGCCACGTTTGGGGATTAAT
CACCAAACAGGGATTCCAGGCAATCCACAAGGGCGTGGGATTATTGAGCGGGTGCATCAAACGATTTTAT
ATCGTATCGCTCGCCAGTTTGAAACCTATCACGGCACAGGGGCAGACCGCGACACTATTCGACAAGTGAG
CACAGCAGTGATTTCACTGGATAAAGCAAAGCGTAAAGGTGCGACACAGCTAACGCCAAAACAACAATGG
GCAGTGGGTAAATTGCCAAGCTGGAATCAGTTTTTACAAGCCTGCCAAGAAGGCATTGATGAATACAACA
ATAAACACGAGCACAGAGAACTAGGGGGGATGACACCTGCACAAAAACGCCGTCAATTGATGGAAAAAAT
GAACCCTGATGATTTGGTCTTTGTTACGCCCGTGGAAGCAAGGGATTTATTCCGCCCAAGTACATTACGT
GTGGCACAACGTGGTTGGTTACAACTTTTCAATAATTATTACTTTAGCGCGAAATTGCTCGATGTTGATG
GGCAAAAGGTGCAAGTGATGTTTGATATTCATGATCCAAGCCAAGTGATTGTGAGAAAGCAAGACGGCAC
TTTTGTTTGTTATGCCGAATTAGATGGCAATAAACGTGATGCCTTCCCAATGCCATTTGTTGAGAAAACA
CGTCAAGAGCGTCATGCACGCCGCGCTAAATTGAAACAAGAACAGCTTGATGAGATTAATGCAGAACTTA
ACCCGATTATTACGATTGACCATCAGCAAGGTTTTGAACTGTTACGCACAAAACCGAAAGCTAAACAGGA
AGCTACCCCAATTTTCTTAACCAAAGCGGACAAAGAAGCGTGGGAACAAAGAAAAAAGTTAGTGAATGAG
TAAGGAGAGCAGTAATGAAAGCACAAGAATTAAAAGTGTTTATGGATGCGCACAAGATGAGCCAAAAACA
AGTGGCAACCTTGTTTGATGTATCCATTACAACAGTGAGCCAATATTTAAACGGTAAATACCCGACTGAT
ACCAAGTGGCTCGATGAAAAAGTGGATGAGTTGTTAGCACGCCATAAGGCGAAAGTGGTTGAAGCGAAAT
ACAACAATGCATTTGTCCCCACTCAAACAGCAAAGCGCGGTATGGAAATTATGCACTTTGCCCACGCTGA
GGGCGAAATTAATGTGATTTACGGTGCGGCAGGCTTAGGCAAAACACAAATGCTAAAACAATATGCGAAA
GAACATAGTTCAGCCATTTTGATTGAGGTTGATCCAAGTTGCACACCGAAAGTGTTACTACGCAAGATTG
CTGAAACTGTAGGGGCTACTAGTCGCGGTGTTAATAATGATGTTTTGGCAAGTATTGTGGAAAAACTCAA
CGGTGCGGAACGTTTATTAATGATTGATGAAGCCGAGTTACTTTCTACCCGCTCTTTGGAATTTATCCGA
CGCATTCACGATTTAACGAATTGTGGCGTGATTTTAGCGGGTATGCCTCGCTTGTTGGTTAATTTAAAAG
GGAAAAATAACGAACTGGCACAGCTTTATAGTCGAGTGGGATTTGCTTGTGACCTTGGTAATGCCCTACC
TGATGACGATTTAGCCATGTTAGCGGAAAGTGCGCTTAATACGAGTGAATTTAATGCCCCTTTATTGAAG
GCCTGTAAAGGCAACGCACGCCGATTAAGTAAGTTAATGCGAGGTGTTGTGCGTTCGGCAGAGATTAACG
AAACCGAAATTAGCGCAGAGATGATTGAACAATACAGCAAAATGTTAATTAGTTAAGGAGATGACCATGT
TACAAGCAAGAAAAAACAAACAATTAAACAAAAACAATGCCGTGATGTTGGCTTATTTAGAACAAGTAGA
AAAAGCCGTGAGACGCTTAAATGAAATGGGGCTTACGGTAATTAATGTGCACTTTGAGAAGATAAGACCG
ACTGTGCGTGTGATGAATAATGCGGTAACAGAACAGTTAGAGAAAGACCAACGGGCTTATGTGTATCACG
TGGGGCGTGATGTGGGTCGATACCAAGAAGCGCAATTTACGGTGGAAGGTATCCGAGTGGTTTGGCGAAA
ATATTTGAACTAGGAGGAGGAATGGCAACGCGTCGGCAAATTTATGCAGTCTATCGTGGCGAAGAGAATT
TGGGTGACGGGACTGCGAAAGAATTAGCAAAGAAACTCAATGTGAGCGAAAAAACGATTTACAGCTCGGC
AACAGTCGCCCGATGTAAACGTGATAAAGGTAAGCGACTTGTAGTGATTAAGTTAGATAAAGAGGAGCTC
TAAATGAAGCAGATGATTGAAGGGAAAGAATACTGGCGTGATGCAAGAGGAAATTTAACCCCAGCTGAGT
TGGTAAAAGACATCGACAAAGCACGTGATGTGCTTGTGCGTGAATGGGTGGAAAAAGGTGTGTCCTTAAA
TAAGGAGATGCGCAATTTTAAAGATGGCATTTTCGGCGATATTCAGGCGTTTATTGAACTTTCGGCTGAA
AAATATAATGCAAAAGTGGGCGGTAGTAAAGGCAATATCACACTTTATAGCTACGACGGCAAATACAAAA
TCCAACGTGCGATTAACGACCATTTGCAATTTGATGAACGTATCCAAGCGGCAAAAGTGTTGATTGATGA
GTGCTTAAATGAATGGAGCGAAGGCTCTCGCCCTGAATTAAAAGCGTTAATTGAACGTGCGTTTAATGTG
GATAAAGAGGGAAACCTCAACACTTCACGGATTTTGGGATTACGTCGTGTTGATATTCAGGATGAACGCT
GGCAAAACGCAATGCAGGCGATTAGCGAAAGCGTGCAAGTGGTGAGTAGTAAGGCTTATGTTCGACTTTA
TGAACGTGTGGGCGAAACCGATCAGTATGCGCCGATTGCGTTAGATGTAGCGGGGGCTTAAAGCTTATTT
AAATGCCCTTTAAATCTCCCCTAGCCCCTCTTTACGAAAGAGGGGGGAATGAGATGAGGGGCTTCATAAT
GAGCTTTAAACCAACAGGAGAACCTTATGAACAAAAACATCAACAAGTTTGATCGCTTTAAATATTACAG
TGAACAAGCGGCAAACAGTGAACGTAGAGGCGAACTGCAAGACGCCAAAGAGCAATGGGCGATAGCAGAA
CTTAACGCACCTAACGCACGTAACCGAGAGTGGTGCAAACACCGCGCCGCGTTTTGTGAACGAGTATTAA
GAAGACCTTTTTAGGAGGATTTATGGCTGATTATATCGTGCGCCTTTATGGCGTAATTGAAGTGAAAATG
AAAGCGGAAACACTAGAACAAGCTATTGAGTTGTGTGATTTAAACACCGCTCCGCCATTAACCGGTTTAG
TTGTGGAAATTGATTCAGTGATTGAAGGGGAGGAAGTATGAGTGAATTAACAAAAAATGATTTAAAAATA
GGTCGCTTTTACTCAGCTAAACGACCGCAACGTTTCGGTTTTTTCCGCTTACTTAACGACAGAGAGATTA
TTTGGTTAAGCGATACCCACGTGAAATATGATAGCCCAAGTGTGAAATTTGGCGCGAAATACCCGATAGT
GACTATCGAAAGATTTTTGAAATGGGTAAAAGAAGATGTAACAGAGCAAATGCCGAAAGATGAATGGAGA
CGAGCAGGATGACAGAACAAGAAAAAGTGCGGTTGGATGAAATATTGCAACAAGCAGCAATGCAGCTTGT
TAAAGCACAAACCTATCTTCGCACAGGGCAAGCTCAATATGCTGCTGTTTATGTGGGAAATGTACAGAAT
TTGTTGCCAGGGTTGAGAATGAGATTGGGGAAAGTATGAAAGTGCTAGATGAACATATCCTTGAGTATAT
TTGGGATGAAACATTAGACCGTATTGCGCAAGGAACCTTAGTGAATTATATCGGTGGTAGCGTTGGTACA
TATAGCGATGATCACGCAGAGAAAAGAGCAGAAGACTTTGCAATATTGGGTGTAAGCCAACTTATTGCAG
GCTCTGGATTAAGCGAAAGTCAATTTAGACGGCGGGTTAAAAAGCTTATGGAACAAGGTGTTTTGTTGCA
ACGCATTGGGTCAAATAGCTTTGTGATTAACTCGGATGTGGTTAAAGACGCAGCGGTACACGCCGCACGA
TGTTGGCGCGCAATCGGTGTGCCGTATGGTATGGACGATAGCGGTAAAGCCTTTAAAGCCTTATCTATTA
ACGCTCTGCCGAGAAGCATTTTTGAATTAAAGACCAATTGTTATCGGATTTTGAGAAGCCAATATCCCAC
TTATTAAAGGAGCAAATATGAGACCTGAATCTAGATATTTTAAATGCGCATTAAGCGTTGAGCCTATTAA
ATCATTAGATGAGCAATGGCGAAAAGATAGAGAGCTCAGAGATAAAAAACTTGACGCTATTTTTGACACT
ATCCCATTTTATGAATGTTGGAGAGGAAGTGAACGTAATATATTTGGAATTGTTTGTAGTTTAGATAGCG
ATGAATTTGCCAAAATCAAAGAGGATAAGACCTATAAATTTGAAATAGTTGAAAATGAGAAAGTTGTCAT
CACTGGCAATGGCAGAACAAAAGCCGGTAAGGCATTTAACGATAAAATCCAAAGCGTTAGAGATATTTTA
AATCAATACCCAAGCTTTAATGATTTTATGCTACGAAAATTAAAACTTAATTGCTGGGTGCTTGGCGCAC
GCACTGGTTATGTATCTGTATGCGGTGTTGCAAGTGACTACTTTATCGTTTCAATACCAGTTAAATCAGA
GGGCTTTGGTGGGGATGGCTTCCCGGCAATTCCGGAATGTTTAACAGAAATAAAACAAAGTGAATTTTTA
ATGTTACAGGGGAAATAGATAATGAGTGAACAAATTTACGAATTTAAGAATGTAACCGATATTTTAGTGC
TTGATGAAAAACAGTTTGAACGATTCTTAGCAGATTTCAAAGAATGGTTTCATTTTCAAAAACAAGCGAG
AGCCGAAGCCGAAAAGCTTAGAGAACTTGGATTGAATATTACTCTAGCAGATGTGATTCGTTGGAAAGAT
GATGACATGATTGGAGTGGGGAAAATTACGATTGATGTGCAAAAGGCACGAGATTATTAAAACCCATTTA
CAGCCCATTCAAATCTCCCCTAGCCCCTCTTTACGAAAGAGGGGAATAAGTTAGATGAAGTGGGCTGAGT
AATGTGTTTTATTAACTAAAGGAGCAACAATGTTAAAAGAAAGCGATTTACTTGAAGATCATGATTATGT
ATCAAATAACGTAAAAATATATAAAGGCAATTTAGTAAGCTGGAGACGTATTTTTAAAGTTAATCGTGCT
AATGAAAGTGTGACATATTGTGAAATAAAATGGCTTAAAGATGGTTTAAAAGCGACATTGAAAACAATAT
CAATCAAAGCATTTTTAAAATGGGCTGTTGCTGATGTAACTAAGGAGACGAAAGAATGAAACTATGTCGT
TGCCCTATTTGCCACAGTGATATCCATTTGGATGCGTTGTTGGAAGATGATGCAGGGCGTGAGATGTTGG
GGTTAATATCCAATTTGGGTGGTCGTAATGCCCGTGCGTTGGTAAGTTATATTGGTTTGTTTCGTCCTGA
AAGATCGGCGTTATCTAATAGTCGGGCATTGAGATTAATGAAAGATGTGCTGGAGATGTATCAACCCAGT
CCGCTACTCGCTCATGCGTTGAATGAAACGGTGCAAGCGGTGATGAAAAACCGTCGGGAAACACGCAATA
TTCAGGCGTTATCGAATCATAACTATTTGAAGAAAGTGTATGAAGGGGCGAAACCGTTGTTTGCGGTGGT
GCGTAATGAAGGCAAAGCTGAAATGCAAAGTGTTGCGGCGCAAGAAGAGGATCAACGTATGGCAGCCATT
CAATATATTGAACGTTATGCCGCTATTGGGCAGTTGCAATTTGTGGAAAATATGCCTGAGTTTGCGGTTT
GGAAAGCTTGGAAAGCGGAACAGGAGAAAGGCTATGTTGCGTAAAAATTTAATCGCCCAAATCCATATTG
GGAAAAGCCAATTAGGTCTTGATGATGAAACCTATCGTCAATTATTGGTAAGTACAACGGGGAAAATAAG
TTGTACTGAAATGACGGAGAATGAATTGCAACAGGTGTTAAATATTATGGTGCAAAAGGGTTTTAAATCC
AGTCGTCATTTTTGGGGAAATCGTGCGGCACCACGTCAAGATAAGAAAATTTATTTGGCAAAAATTACCG
CACTTTTAGCAAAACATGGTTTACCGAAAGAATATGCCGATGGTATTGCGAAACGTTCGTTTAAAGTGGA
TTTTGTGCATTGGTTGCAGCCGTGGCAGTTGAAAAAGGTGGTGCAGATGTTGGCAGTGTATGATCGGAAT
AAAAAAGCATTGTAAGATGAAATTATCAGGTGTAAATTAAAGGCTCTTTGGAGCCTTTTTTATTTGCTAT
GATAAAGTTTCTATCTAAATTATTTCAACGTTTCACTTCTAATTTTAATTCTAAGCCTAAACCTAAACCT
AAACCTGAGGTTATAACAGAATACGAGCTACATAACTCTACAACTAATCTAGAATTACCTCGCTTTACTG
TATCTATTGAAATAGATAACCGCCCTAAACCTGAAGATCCTCAAGAAAAACGCCGTTTCAAAGAAGCCTT
TGAACAAATTACACATGACATTAAATTTATCAATATTGATAAAGATGATGTTTATGAGTTACTTTGGACG
CATCGTATTGGAGGATTTTATCAGCTAGGAAAAGCTCTTAAAACTCGTGATATTTTAATGAATTGGTCGT
GGTTTGATGAATGGTTAGAGCGATTTCAAAATATATCTATATATCCATATATGTGGAATAGTTGGCTTGT
TAAGGGGAAACTTTATCCTACCGACTTAGATGAAGCGACTAAGAAATTAACAGTTAAGAATATGAAAGAT
ATTCTAGGGCGAAAGGGGTATCAAGAATATCCTAAACTTCGTGCTGAATTAGAAGTGTTTTTCAAACAGA
ATATCGCTTATGAAGATTTACAGCCCGAGTTAAGGGATAGAATGATAGAAAAGGGCTGGAAGGAGAATGA
TGAGTATCAAGAGTTGAAAATAGAGCTTCTATGTCATTCAGTTATTATGAGATCTTACGCCTTAAGAGAT
TTTGAACGATATACTCCAGAATATTTATCATTTTTGGATGATAAATTTATAAAAAAGCCTAAACTATCCT
TTGTCGGTGATGATGAGGAAGAGAGAATTGTTCAATCATTCATAATCTCTCCAATTAAAAATAATCAGGT
TATTCAAATTCCTCCTTTTTTTCCTGGAGGAAGAGCTAATATTCGATACTTTTATCGCGAAAATCATAAC
GTATAACAATTTTTCAAAAAAAATTTCTGCAAAATACCGCCTTTTTAAAATTTCCGTGTGAGAATTGCGT
AAAACAATTTGCGGAGGTGTTTATGGTTGAATCTTTGGAAGATGTGGCTGAATTACTGCCTGAAACGGTG
CAGCAGATGGTGGATTTGGTGGGCTTTGCTGCGGTGGAAAAAATTATTACAAATTTTGGCGGGGCTACCT
TTCGATTTACTGATGGGATGCATTATTTTCCAAAACTCAAAGCACTCATTGGTTTGGAAAGTGCGGTGAA
ATTACGAGAGGTTTTTCGTGGGGAGTGGCTGTATATTCCTCGTTGTCAAACGGCATTGCGTGTGTTGCGT
AATTATCGTTTTAAAGCCGATTATGATTATCTTACCCAGCATTTAAATAAATCAGGGCGTATGGCAATGC
TTGAGCTTTGTCCGAAATATCAACTTTCTGATCGGAGTGGTTGGGAGATTTTGGCACAGGTGCGCCATCC
TGAAGAACCCCATAATCTTGCCTTGTTTTAGTGCTGAAACCGCTCCTCTCTTCTCTTTACTCTGATTTTA
AGACAATACCCTTAATCTCAATAGATTAAGGGTATTTTTTATGTCTACTTTAACTTTTCTAGATATTTTT
AACCGCTTAATTGGGCATGAGGGCGGTTATGTTAATGACCCTCGCGACCCAGGCGGGGAAACCAATTGGG
GGATTACTAAACGCACAGCTCAGGCAAATGGTTATCAAGGCAGTATGCGAGCAATGACGCGTGATCAGGC
TTTTAAAATCTACTACTCCGCCTTTTGGTTGCGTTATCAATGCGACAAGATGCCCGAAGCGGTGGCTTTC
CAGTTTTTTGATGCAGCGGTAAACCATGGATTAGGCAATGCAAGCCGTATGTTGCAACGTGCGGTAAATG
TGGCGGATGACGGTATTATTGGCAATATGACCATTACGGCGATTAAGAAGATGGCGATATCTGATGTGAT
TATGCGTTTGAATGCAGAACGCCTAGAGTTTTATTGCAAACTTGGCACTTTTGCAACCTTTGGTAAAGGC
TGGGTGCGTCGTGTGGCGGGCAATCTTAAATATGGAGCAATCGACAATGAAGTTTAAATTTTTAGGCGTG
TTTAAACGTGTTTTTAATTGGTTTAAAAGCAATCGAAAACCTTTGAAATATCGACCGCACTTTTACAGTA
AAAATGCGTGGAGTTATGTATCTAGAGGGAAACCGACAGCAGCCGAAGTGATTATGTGGAGATTATGCCG
ATGAATAAGTTGCTTGAACTTTTTACCAATGTTGATGGCCGAGCCAGTACAACGGGATTTATTCAGTTTT
TCGGCTTTTTGGTGATGGCGGGTGTACTGATTTATGCGGTCTATCTTGACCGTTCTACGGTCACTGATTT
GTTTTTTTATTTTGCTTGTTTTTGTGGTGGTTCTGCTGCAACCAAAGGGGCAGTGATGGCTTTTCAAGCC
AAACAAGCAAAACCAGAAGAACCGATTACCGGTGAAACCTATGTGGAGCCAGAACAAACGGATAGATCAA
GGGGGATTTGATGAGTATGCAGATTATTTTAGCGGGGCTCGGAATTTTCGCACTATTGGGTGCGTATGTG
ATGTTTAAGCTGAAACATGCACACCGTGAGATTGAGCAGTTATTAAAAACCAATGCCCAGTTGCAAACGC
AAAAAGCCGTGGCTGAAACTCAAGTAAAACATTTTGAAGTGAGAAAGAAAAATGAAGAAAACACTCGTAA
CACTAGCCGTGATGATGTCATTAACCGCCTGCAGCAATCAGGCGATCTCCGTGATTAATCCAAGTTGCAG
TGGATTTGGCATTATTACTGCCAGCAGACAAGATACCACGGAAACCTTGCGACAAATTGCGATACATAAT
GCGACCTATCGTGAGATTTGCACTAAAAGTAAGGAGTCAAAATGATTGACGATAAAGTGTTTATTGGGAT
TGGCACGACGTTGATTATGACATTAGTCGGCTGGGCGTGGAAATCGGTAAACGATAAAGTGGCTGAAAAT
GAGCATGCGATTAAAGCCTTAGAAAAGCAAATGCAACAGGATTTTCAGAGTAAAGAGCTTGCTGAAGTAA
AAGATAAACACTTTGAAAGCATTTTGAAAGAGGTGCGCGATCAGTTGAAAGAAATCAATCAGAAGTTAGA
TAAAAAGGTGGATAAGTGATGTTAGATCAACTTGCGGAAAAAGAAGAAATCACCGCCAAACTGGATGAGA
TTTTATCTTTAAGCCGTACCGTCAATCACAAAATTGACCGTTTAGATGGACGGGTAGATGAAATTGATTC
GCGCTTGGCAAAGGTAGAAGAAAGTTTGGCGAAATTAGGTGTGCGTGCTGCGGTTATTGGCGGGTTAAGT
GGCTTGGTCGTCTCTGTTGGGTTTGAGCTGATTAAAGCAAAATTCGGGGGTTAAGATGGCACATGATGAA
AAAACCAAGGCAGATGTGCGCCGTTATTATGTGTTTGATTGCTTAACGCTTGAATTAGCCGCTGAAAAAG
CAGGTGTATCTTACAACACGGCACGCCGCTGGAAACGTGAAGCTGAAGCTCGTGGCGATAATTGGGATAA
AGTGCGTGATGCGAACACGATGGCTAGTGGCAAAGTAGAAGATGTAGCGCGCGGCATGCTGACTGCATTT
GTGCTTTATTTTGAAAACACTATGGATGAGATTAAGCGCGCGGAAGAATTGCCTGTGAGTGAAAAGGCGA
AGTTGATTCAAGGCTTGGGCGATAGCTATTCGAAAATGGTGGCAAGCAGTAAACGGTTGTTGCCGGAAGT
GTCGGAATTGGCGACAGCGTGGAAAGTTATTGAGATGGTAACTAATCTGATCAAAACAAAACACCCTGAT
TTATTACCAGCCTTTTTGTCAGTTTTAGATGATTTAGAAGGTATTGTTAAGCAGGAATTTAAGTGATGGA
AAAACAAAGTCAAACTATTGTGCACAAGCATTACTATTTCCGCTGGATTGTGCAATTTGTCTGCATTGTA
TGTGCTTTTAAGTTAATGGCTGCCGGTATCAAAGGTTGGGGCTGGCTTTTATTTATTGCGGTAATGTTAT
AGATGAAATACAAAGATTTCGAAAAACAGCTCGAACAACTACGTGCTGAATTACAGCGAAATATCGAAGC
GAATTTTGAAGGTTGGGATGATAAACCGCATGCGATTGCAGAGCGTCGTAAGAAAGTCTTAGATAAAGAA
AAAGGGTTTGAATATTTTGTTCAAGCCTATTTTCCGCATTATGTACGTTCTCCACATAAATCTCAGTTAC
ACGAATATCTGTTTAAAAATCTTCCACTTTCGGTTGAAGAAACAGATAAATCCGTCCGACAAGCTATTGC
CGCACCCCGCGGTGAGGCAAAATCCACTATTTGTACGCAATTATTCCCACTTTGGTGCATGGTTTGTAAT
TTAAAAAATTACATCATCATTGCTATGGATAGCCGTGACCAGTCTTATGGCATGCTAGAAGCTATCAAAG
TTGAAATTGAGTCAAATCCAAGACTCTCAATTGATTTTCCAGAAGTCGCGCCAGGTAAAGTTTGGCGTGC
AGGTGCGATTTTGACCGCAAAAGGACAAAAAATCGAAGCCGTAGGTGCAGGGCAAAAATTACGTGGTCGT
CGTCATGGTGCATATCGTCCTGATCTTGTTGTTTTGGATGATATTGAAAACGATGAAACAGTGCAAACAC
CGGAGCAACGCAATAAGTTGCACAACTGGATTTTAAATGCAGTGTTAAAACTTGGCGCACCTGGTGAAAA
GTTTGATGTTATTTATGTGGGAACTATTCTTCATTATGACAGCGTCTTAAATCGGATATTGAGTACAAAA
GGCTGGCGACGAGTACGTTTTAAAGCAATTTTACGTATGCCGGACAATATGGCGTTATGGGACGAATGGG
AAAATATTTATCTTTCCGAAGATGGCGACGATGACACGCTTTCTGATTTGTTCTATCAACAACATAAAGC
AGAAATGGACGCCGGTGCAGTCGTTTCTTGGCTTGCCCGTCCGATTCTGTATTTAATGAAGATTCGTGCA
TCAGATGGACATGCCTCTTTTGATTCGGAATACCAAAATGATCCGGTCAGTGGAGATGACGCCATTTTTG
CCAACAGTCTTCAATATTGGACGGAATTACCTAATAACTTGATTTATTTTGGTGCGGTTGACCCATCACT
AGGTAAAGCCGGTGCAAGCCGTGACCCGTCCGCGATTTTGGTTGGCGGCTATCATAGAGAAACTGGCAAA
CTGTATGTGGTCGAAGCGCAGATTAAAAAGCGTTTGCCCGATTTAATTATTGAAGATGTGATTCGTTTAC
ATACGCAATATAACTGCCATCGCTGGTTTGTAGAGACCGTACAATTCCAAGAATTTTTAAAAACCGAGTT
GGTTAAACGGTCTGCAGCGCGTGGAAAACCTGTGCCAGCTACGGCAACAAAACCAAATAGCGACAAAATG
CTTCGCATTGAGAGCTTGCAACCGCATATTGCCAACGGGTTAATTTTATTACATCGCTCACAATCCACTC
TTGAGTCACAGTTGAGACACTTTCCGAAAGCGGATCATGATGATGGCCCGGATGCGCTGGAAATGTTGTG
GCGTAATGCAGTGGATAGTTCGGCAGCGATTGAGTGGATTGGGTTAAATCAACTGAATGAGATTGAATCA
GATGAATACGAAGATGAAGACGATCTTTATTCAATATGGAAACATTAAAGGCGGATTAAATGGGATTTAT
TGATAAGGTTAAAAATCTTTTAAAAGGTAATGAAACAGAGCCAACACAAACCGATGATGCGGAAGTAACT
GCAACGGGGCGTGTATTAGATGATCACCCCTCTGCAAAAATTACGCCTTCAAAATTAAAGCAGATTTTAG
AGGATGCCGAAAACGGTGATATTCAGGCGCAGCATCAACTTTTCATGGATATTGAAGAGCAAGATAGCAG
CATTGCCGCCAATATGATGACACGTAAGCGTTCAGTGCTTACGCTAGATTGGCGTATTGTTGAACCACGT
AATGCGACACCAGCGGAAGAAAAATTGCAAGCCGAGATTGATGAGTTATTTTATCAATATCCCAATCTTG
AAGACTTATTTATAGATTTAATGGATGCTGTAGGACACGGTTTTTCCGCGTTAGAAATTCAATGGGCTCA
GGTGGATGGCAAATGGATTCCAAAAGGCTTTAAACCTTGTCCTCAGTCTTGGTTTAAATTGGATAAAGAG
GATAGTTTATTATTACGCACGCCAGCGAATCAAATGGGCGAGCCTTTACGTCCTTTTGGCTGGGTGGTGC
ATCGCCATAAATCTCGTTCGACACAGTTAGCTCGTGATGGCTTATATCGCACATTGGCATGGCTTTATAT
GTATAAGCATTATTCTGTGCGTGATTTTGCCGAGTTTTTAGAGCTTTATGGCATGCCGATTCGCATTGGT
AAATATGGTGCTGGTGCCACTAATGCGGAGAAACGCACATTATTGCGTGCGTTGGCTGAAATTGGGCATA
ACGCGGCAGGCATTATGCCTGAATCGATGAAGATTGAACTGCATAATGTCGCTAATGCAGGTGCTGCATC
GGGTAATAATCCATTTTTACAAATGGTTGATTGGTGCGAGAAATCTATCGCTCGGTTGATTTTGGGGCAA
ACCTTAACATCGGGGGCGGATGGTAAAAGCTCCACCAATGCGTTAGGTAATGTGCATAATGAAGTGCGTC
GTGATTTGATGATTAGCGATGCGAAACAGATTGCGCAAACCATTACTCAACAAATCATTTTGCCGTATTT
GCAAATTAATGTTGATCCGAATATTGCGCCACATCGTATCCCTTATTTTGAGTTTGACACAAAAGAATAT
GAAGATTTATCGGTCTTTGCAGAAGCCATCCCTAAACTTACCGGCATTGGCGTGCAGATTTCTGAAAGTT
GGGTGCGGGATAAATTAGGAATTCCTGAACCGCAGGAAGGCGAACTGATTTTAAGCACATCGCAAGGCGA
GAAAACGGACGAAAAAACGACCGCACTTTCTGCCGTATTTAACCACGGCAAAGACTGTTCTTGCGGTTGT
CGTGCTGCTGCGTTGTCGGCGCAGAATGGTAAAAAGGACGAACAAGATGAACTGGACGGTTTAATTGATG
ATGCACTGGCAAATGCGGATTTTAATCAACAGCTTGATCCTATGATGAAACAAATTGTAGGCGTGGTTAT
GGCAAGTGAAAGCTATGACGAAGCACAGGAAAAACTGATCGCACTTTATCCTGATTTAACCAGTGAAAGC
CATCAAGCCTATTTGACAAGTGCGGTATTTTTAGCTGATTTATTAGGAGCAGTCAATGCCGAGCGCACCT
AAGTTTGCCATTGGTGTAGAACCCAAACAAGCCATTGAGTTTTTGCGCCAAAAGAAAATGCTTGCCAGCA
AGGTGTTAGTAAAAGAAATGCAGGATAGCGCATTGGCACGTGCCACGACGATTGCGCGCTTAACAAGTCT
TGATATGACAAAGGATATTTACCAATCTTTAGAAACCGCTATGCGTGAGGGCAAAGGCTTTCACGCTTGG
AAAAAAGAACTGGTGAGTGAATTTGAACGTAAAGGCTGGATTTTTGGGAAAGATCCGTCTATTCGTGGTA
TTGATGGGCATTTACTGGCAGATCCAAAAACAGGGGAATATTTTGGCACGCCGCGTCGGTTAAATACGAT
TTATCGTGTCAATATGCAGTCAGCTTATTCGGCTGCGCGTTATCAACGCTTGCGTGATAACGTGGATAAT
CGCCCTTATTGGCAATATTCTGCCGTGGGGGATGCACGTACTCGCCCTGCCCATTTAGCATTGAGCGGTA
AGGTGTATCGTTATGATGATCCGTTTTGGGCGACATTCTATCCGCCTAATGGGTTTAATTGTCGCTGTAC
GGTGATTGCGTTAGGCGATAGAGATTTGAAACGCCGTGGGATTGATAAGCCTGACGATAGTTCTGAATTT
TTGGTGGAAGTAGAACGCCCTGCGGATAAGCAAGGTAATCGTGAAAAGACGGTAGGGTTTAAATTACCTG
ATGGCACGGTACGTGTGACAGATAAAGGCTTTGATTACAATGTAGGGCGATTAAACTACAAGCCTAATTT
GGATCTTTATCCGGAAAAGCTGGCGCATGCGTTTGCGAAGGTTGAGATGAAAGGTGGGGAGTTTAAGCAC
GATTTTGAATTTTTGGCAAAGCATGTGACGGAGATGAAACAAACGCTCAGCCCTGAAGGAAAAAAACTCA
CTGCTGATCAAATGTTACAGGTGCGTGATAGCCTTACCAAAAATTTTAAATTTGCAGCAGGTGTCTTGAG
TGCGGAAAGTAAGGATTTATTGAAAAGCAAAACTGGCACAGTGTGGCTTTCTGATGATACTTTAATTAAG
CAATTTAATAGTCGTGATGGGCAAGATTTTGGGATTGATGAGTATGAGGCGTTGCCAGATATCATCAATG
CTCCAGATAAAATTGTAGTCGATGAACTAGGATACCAATTTTATAAGGATGTTAAGGGTAAGAAACTGCT
TGCAGTATTGAAAGTTTTAAGCAAAGAACCAGAAATTTTTGTTCAGTCGTTTAGATTAGTGAGTGATAAG
CAATGGAGAAAGGCATTTAAAGAATAAGCCACTAGGCGGGGCTCGAACCCACCGCACACAGTCCCGAGTC
TATTTCACCTCTTCGCCCGCGATCTTCGAGATTCATCGCTTTTCTAGTGGCTTTGGTAAATATACCCCTT
TAAAATTTAAAAATCAACGATTATGATAGACATTGAAATCAATAATGCGCAAGAAGTTACCGCCTTGCTT
GAACGATTAGCGCAAGCTACAGCACATCGTGCGCCTTTAATGCGTAGCATTGCAGGAACAATGGAATCGG
CTGTCACGCAGAACTTTGAAGTGGGTGGTCGTCCTGAGTGGAAGAAATTAAAGCTTCGCCAAGGTACGCC
TTTGGTGGATACTGAAAACTTAATGGAGAGCATCACTTCTGAATATAATAACAATGAAGCCATTGTAGGG
ACGAATGAGCCTTACGCAGCTATCCATCAATTCGGGGGTAAAGCTGGACGAGGTCGTAAAGTAGAGATTC
CGGCACGTCCTTTTTTGGCTTTAACACCTCAAGATGAGGCAGATATTTTGGAAGATATACAAGACTACTT
CCAACGCTTAATTAAATAAATCAGAAAATCGCCCTAAATCGCCCGTAGGGCGATTTTTTACTTTTAGGGT
ATAAGAATCTTTAAATTTTTAAAACAATTTAAAACGGTTTTAAAGCGTTTTAAAATGGGTTTGGGTTGTT
TTCAATCATTCAATCTTTCACGTCTTTAATCTGAGGCTTGTTCCTCATTGTCTAAAATTTCAAATGATTT
GGTTGCGCTGAAGCCAGTCATCTCTTGTTATCTCGTTCAATTCGATATTCTGCCATCCTAGATTGAGTTT
TTAAGGATGGTTTCAGATGAAATTAACAGTTGCCGCTTGTAGTTTTGAAATTGATAAGGCGAAGTATGGT
CGTATCCAACTTTTACCTTATGGCAAATTTCGCGCCACAGACGGCAGACCAACCGATGTGGAGGCATGGT
ATGTAACAGATACAAATGGCGCGGATGTGGTGGCGTTGGCAAATAATCAACGCAATCCCCTTCCTATTGA
CTATGAACACCAAATTATTCACTCCCTAAAAAACGGCAAAGAAGCACCGAGTGCGGGCTGGATGGAATAT
TTCTATTTTACCCCACAAGGGATTTTTGCTGATGTGCGTTGGACTGATAAAGCCGCGGACTATATCAAAA
ATGGCGAATATCGTTATATCTCGGCTGTGTTTGCTTACGACACAGACGGCTATATTCGCAAGATCTTTCA
TGCTGCATTAACCAATACGCCTGCTTTAGATGGCATGGAGGAAGCAATGGTGGCAGCCAGCGTGAATTTG
TTACAAGAGGACAATCCAATGGATAAAAAATTATTGGCAGCATTATGCGCACTGTTTGCTTTAAAAGCAG
ATGCAAGTGAAGCTGATATTACGGAGAAAGTGACCGCACTTTCGGCAGCTAAAGGCGATAGCCCTGTGGA
CGTGTTAGATGTTTACGCAAAATTAGCTGAAAAAGAACAATCAGTGGCAGCGTTATCTACGCAAGTGGGC
AACCCTGATCCAGCTAAATTTGTGCCAGTCGAACAGGTAGCCGCATTACAGGCTGATTTTAATGCGCTTA
AAACATCTGTAGAAGCGGACAAGAAAGCGGCATTAATCACAGCGGCATTATCGCAAGGTAAACTGGCTCC
TGCATTAAAAGATTGGGCGCAAAGTTTATCTGTTGAAGCATTAAGTGCTTATTTAGAAAAAGCACCTGCA
ATGGCCGCATTAAGTGGTAAGCCACAAGCAAAAGGCGATCCAGAGCAGAAAGTGGTGGCGTTAAGTGCTG
CAGAGAGTGCCGCAGCAAAAGCGTTAGGCTTAAGCGAAAAAGATTATATGGCAACCTATAAGGAGCAAAA
ATAATGGATAAATTCAAAAAATCGGAACTTTTAAAAGCCCTTGATGAAGCCTTTAAAAAAGACTTTGCGA
GCGGTTTAAACGTGATTAATCCTCAATGGTCAGAAATTGCTATGAAAATTGCAAGTTCTACCGAAACCAA
TACTTACGGTTGGTTAGGGCATTTCCCAAAATTGCAAGAATGGGTGGGTAAACGTCGTTTACGCAAAATG
CAAGCGCAAGGTATGCAAGTATCGAATAAGTTGTTTGAAAGCACTGTTGCTATCCCTCGCACCAATATTG
AAGACGACCAGGTCGGCTTATTTAGTCCGATGGTAAAACAAATGGGACAAAGTGCGGCGGAATTACCTGA
TGATTTAGTATTTGGCTTAATTAAACAAGGTAAAAGCACCCTTTGCTATGACGGGCAGAATTTCTTTGAT
GACGATCATCCTGTTTTTGCGGAAGTCGATGGCACAGGAAATCAAACCACGCAAAGTAATATTACCAAAG
GCAGTGCAGCAGGAAAACCAGCGTTTTATTTGTTGGATACGACGAATGCCGTGAAGCCATTTATTTGGCA
AGAACGCTTAACCCCTGAAATTGAGACGAAATTTGATCCGTCTAAATCCGATACGGTATTTATGGAAGAT
ACCTATATTTGGGGCGTGCGTGCGCGTGGTAATGCAGGTTTTGCATTCTGGCAACTTGCTCATCGTGTGG
AAGACAGCGAATTAACTGAAGAGGTCTTAATGGGCGTGTTGGCAAAAATGAAATCCTTAAAAGGCGATGG
CGGCAAGTTGTTAAATATTCGTCCGAATATCTTATTAGTGCCACCTGCACTTGAATATACAGCAAAACGT
TTAGTGGAAGCCGATATTATCAACGGTACCAGCAATGTGTTGAAAGGGACGCTTAAAGTGATGGTGTCTT
CACAGATTGTGGAGTAATCCGTCTCTTTCCTTGCCTTCCCTCGCTTGCGAGGGAAGGCAAGAAATGACTA
GGAGGAAGTTATGGCAAAGAAACAGAAAAACAAGACAGACGATGAAGTGAAAACCGATTCTGCGGAAAAC
ACCACAGAAACCGACCGCACTTTAGACGAGTTGGATGACACGCCCAAAGGTAGTGATGCGATTCATCCTA
TTGCCTATGCGGTGACGTTACGTGCAATTCATCCGCAAGCCTCTTATGGTCGCTGTGGTTATCGTTTTAA
CAAAGAAAGTGCGGTGGAAATTCCAGTTGAAAACTTGACGGGTGAGCAAGTCATTATGCTTGCTGAAGAT
CCCTGGTTAGAACTTATTCCCATCTGCGATAAATAAGGATGAGTGATGCATTACGCCAGTGCAGAAGATT
TTGTGTTACGCGTAGGGGAAGTGCAAGCCATTGAACTGACCGACCGTGATTTGACTGGGCAAGTTAATGA
CAATTTGCTTGATGTTGCATTGTCTGATAGCTCAAGCCAAATTGATGGTTATTTGGCAGCACGTTATACC
CTCCCTCTTGTGAGTGTGCCACAAAACTTGGTGCGACTTTGTTGTGATTTAGCTCGTTATCGTTTAGCGA
GTATGTCTCATGTGACGATTACAGAAGAAATCATTACACGCTATAAATTAAGTTTAAAAGAACTTGAGGA
TATCAGTGTGGGTAAGATTTCGCTGGGGTTGCCGCCTACAGAGAATAATGATGCCAACGAACACGACAAT
GGTGTGATTTTTACTAATCCGAAAAACAGGATTTTTGCGCGTGATCACTCAAATTGAAAATGCCCTTGTA
GAACGCCTACAGCGTGGCTTAGGGCATTTAGTCAATACCGTTAAAAGCTACGGTGGCGAGCTCGATGATG
AAAGTCTTGGAACATCACGTTTGCCGATGTGTTTAGTCACTTTTGGGGGCGCACGTATCGAACGTATGGG
CACTAATTTGAAGCGTCATCAATCCACAGCAAACTTTGTCATTATCGTGGCAGTAAATAGCTTGCGTAGC
AATATTGCTGCACGACAAGGCGGAGCGGATAAACGAGAGGTGGGCGTTAATCAGTTGATTACAGCAGTAC
GCCGTTTGTTAGATGCGCAAACCTTAGGGCAATTAGTCAAGCCATTGAAACCGACAAGGGTGCGTACGCT
CTTTAATAATGCCACTTTTAAAGGTGGGGCGATAACGGCTTATGCGATTGAATATGACGCAGTCTATGAG
GATTTAAGCCCATTAGAAGATGGTCGTTATCCTGAAATGACGCAGGATAGCAAAAATCCTGATTATTTGT
TTACGCATTATCATGGTGAGATATCGCCACCAGATCCGATGTTAGAACGTATTGGTAACAACATTTATGA
CCCAATAAGCGGTGCCAAAGTGCCGTTTGAGGTGGAGACAGTAGATGAAAAATAAACTTACTATTGATGA
AATCAAAGGCGTAATTGCCCAAGAGGAATATGTTTTCAAGGGCACTTTAACGCTTTGTATCCTCACATTA
AAAAATGGCTTTTTTGTAACTGGTGAAAGCGCGTGTCTTGATATTAGCAATTACGATCAGGAGACAGGCA
AAAAAATAGCTTTTGAACGTGCCTTAAACAAAATCTGGGAGCTTGAAGGCTATCTATTAAAACAACGCTT
ATTTGAATCTACCACTGATTGGAGACGATAGATGAAAGTGAAAGCAGCAATAGGCATTAAGGTGCCGATG
GAACATCAGCCTTATACCTATATTGAACAAGTACCGGTAGAGGTAGAGCCGTCGATTTATTATCAACGTC
GTATTAATGATGGCGATTTGATTGTAATCACAGAAACACGTTCTCGTAAAGAAAAGGAGAAAGACAATGG
CTGAAATGAATATTGATTTTGATAATATTCCGACGAGTCTTCGTAAACCGGGTGTTTATACAGAATACAA
CTCACGCAATGCAGTGAGTACTTTGCCAACAAATGAGCAAAACGTCTTAATTGTGGCACCAATGTTAAAT
GCAACAAAAGCATTTAGCGCACCGACACCGATTTATTCGGATGTAGATGCAAAAAATACATTTGGTGCTG
GGTCTTGGGCTCACTTAATGGCGCGTATTGCTATCCAAAATAATGCCCTGATCCGTTTAACGGTGATTGG
TTTAAAAGAGAGTGATTCAGGTGTGGCGGCAACTGGCACCATTACGCTAACAGGCACAGCAAGCAATGCA
GGGGTGCTTAAAGTTATCATTGGTGGTCTTGATTATGCGGTGGCAATCGCTAAATCGGAAACTGCTGCCA
ACATTGCCGCCCGTTTAAATGCAGTGATTAATGCGGGGGAATATTGTCCTGTCAGTACAACAGTCAATGA
AGGTACTGTTACGCTTACTGCAAAATGTAAAGGCGAAATTGGCAATGAGATTAGTGTCAATGCCACATTA
AGCGTAAATGATATGGCAGTGAATGTTTCTGCCCTTGCAAATGGTGCCGAAAATGCCGATTTAGCAGCGG
CATTAGCATCTGTAGCTGGTCAGCATTATCACGTGATTATCTCCCCTTTTGCGGATGATAAAAATGCGAA
AGCCTTGCGCGAACATTTAGAGTCGGTAGCAAGTCCTGTTGAGAAAAAACCGGGTGTTGGCGTATTAGGT
TTTAATGGCACATTGGCAAGCGGTACCACTTATACCGAGAAAATTAATGCTAACCGTATTACAGTGGGTT
GGTATAAAGGGGCGGTGGAATCTAATGCCTTAATCGCTGCGGGATATGGGGCGGTTATTGCAGGCGAAGA
AGACCCAGCTAAACCGTTAAATACGCTGGAGATTAAAGGTTTAACCCCTGTTGATGCCACTCAAACACCG
TTAAAAACCGAAGTCAATCAGGCGTTATTCCACGGTTTAACCCCTATTACAGTGGTCAATAATCGTGTGC
AAATTATGCGTGCAATTACGACTTATACCAAGTCACCGGCGAATGTAGATGATCCTGCGTGGTTAGACTT
AACCACAATTCGCACACTTGATTATACGCGTAAAGCCATTGAACAGCGTATTGAGTTACGTTTCCCTCGT
GCGAAATTATCTAATCGTACCCCACCAAAAGTGCGGTCAGAAATCCTTGATGTGCTCTATCGTTTAGAGC
AACAAGAGATCTTAGAAAATGTGGATGCGAACAAGGGTAAATTGCTTGTTGTGCGCAATGGCAAAGATCC
AAATCGTTTAGATACGGCAATTCCAGCTGATGTGGTAAATGGCTTACACGTTGTCGCTAACCGAATTGAT
TTAATTTTATAGGGGGCGTAAATGGAAAAATATGCAGGTTCGGCTGTGCTTGAAGTGGACGGCACGGAAA
TTGAAATCACTGATTTAAACGTGACAAAACAAACTGGGCGTAAATTAGTCAAAACCATGAACTCTGAAGG
GCGTGCACGTGGTTTTGCCAAAGGCATTGCGACTTGGGAATTATCATTGACGGCAGCAATGCCAGTGGAT
GGTTCGGAAATTGATTGGGCTGGTATCAGTGATGCGAAAATCACGGTATATCCGCTTAATCAAGAAGATA
AGCGCACGTCCTATCTTGGCTGCTTTACTACGCAAGTAGGCGAGAAATACACGGTGGATAACGAAGCCGT
TATTGATATCCAGATGAATGCACTTAAAGAGGTAAAAGAATAATGCGTTTACTTCTTGGTATCTCTTATG
AAGACAAGCGTTATTTTGACTTTGGCGTGCGATTACTAACCTTGGGTGGCGAATGTGCTGCCCTTGAGAA
AGTCGCCGAGCTTGGTTTAGATGAGAAAGAAAACCTCACGAAAGCGGAGCAAATGCTCGTGGACTTGGCT
TATTTATCTGAACAGCTTGATATTATCGGTATTGCGCAAGATAAGCTCACGCCACAGTTTTTACTGGATA
ACCTTGCCACGGATGATTATGTGCTGATTACGCAAGCTATCGCAAAACTGCGAAAAAAGCACATCGACGC
TGGGGAAAACCCGAGCAAAGCCGAAACCGAATAAAACAACATTACGGTGTGTTTGATGCCGAGAAGAATT
ACCGAAGTGCGGTCATTTTATTGGCTAAATTTGGGTTTACTGCTGAAGAAGTACGGGCAATGTGTCATGC
CGAAGTTGCTGCGTGGGTGGCAAGTTGGCAACATTCGCAAGGTATTAAAACTCAGTCAGAAAAAGGCAAC
ACGGTGCATTACAACCTTATGCGTCGTAAAAATAAGGGGGCGTAAGCCCCTTTTTTTGTGGATTTAAAAT
GAGTTTAAAGAGGGTTTAAAAATGGCTGAGTTGAATTTAGCGTTGAAGCTGAAAGCGCAAGACCAAGCAA
GTCGTGTGTTTCGACGAGCGCAATCGCAGATTACGCAAAGCACACGTGCTATGGCGCAAGCACGTGAAAG
GTTAGGCGTGCGAAGTGAACATAAAATCCAACAAGAAATTAATCATACCATTGCCGCTTATAACCGATTG
AAACGCAGCGGTACGGCAACCAGCCGAGAATTAGCGCGTGCGGCTGAAGCGACGCGCTCAAAAATTGCTG
GGCTTAATTCGGAAATGGGGAAAACCACGTGGGGGCAACGATTAGGCAATGTTGGAACTGCCATTGCTAG
TGTGGGCGCAGGCATGGCGGCTGGAGCTATGGTAATGGCGCAACCCATGAAAAAGGAAATGGACTATGAC
CGACGCTTGGCTATGGTATCCAATACTGCCTTCTCCGACCGCGACGTAGCTGGGCGAATTGCAGGAAAGA
AAGAATTACATGATGCGGTGAAAAGTGCGGTAGAAACTGGAGGAGGGACGAAAGAAGAAGCCTTGGGTGC
GTTAGATAAGTTATTAGCCTCCGGTACTGTGAAAGCTGAAACCGCAATGAAGTTATTGCCTACTTTACAA
AAAGGTGCGGTGGCAACAGGTGCAAGTACAGAAGATTTATCGGCGATTGCAATTTCCGCTATGCAGCAAT
TTGGCATCAGCGAAGATCAAATTGGTGCGGTATTAGATAAGGCTGTGGCTGCTGGGCAAGCGGGTAACTT
TGAACTTGCCGATATGGCACGTTGGCTTCCACAACAAATGGCGGCAGCTAAATCGGCTGGGCTTTCGGGC
ATGGATGGCTTTGAAGCATTATTAGTCGCAAACCAACAAGCGCGTGTTACCGCAGGGACAAGTGATGAAG
CAGGTAATAACCTGGTTAATTTACTCGCCAAACTTACGTCTAAAGAGACTGCAGATCGTTTTTCTAAATT
AGAAATTAAAGGCAAAGATGGCAAAACCCACGGCATTGATTTTATTAAATCCATGGAGAATGAGAAGAAA
CAAGGTAAAAATTCTATTGAGGCCTTTGGTTCTATTATGGATATGGTCGTAGGAGAAGACAAACGTTATC
AAGCCTTAAAAGCAAAATTGAAAACAGCCAAAAAAGAAGAACAGCAAGCCTTAATAGAACAAATGACAAA
CTTAGTAGAAGGTACGGCCATTGGGCAGATTATTTCTGACCGTCAAGCCTTGATGGCACTTCTTGGGATT
CGAAACAATGTTGAACTAGGCAAGCAAGTAAAAGAAGAAGTCACGAATTCTGACGGTGCTACAGATAAGT
CCCATAAAGTTGTGATGTCAACTAGCAGTGCAAAAGTAGAACAAGCTAAAAATGCAGTTGAATTTGCACA
AATGGAAGGCATGAAAAGTTTTAATAATGCACTTGGCGATGCGGCTACAAAACTGGCTGAATATGCGAAA
GCCTATCCTGATTTAACCTCTACACTGACTACAGCAGGCACCGTTATTACAGCATTAAGTACGGCTGCGA
TTGCGGCTAGTGGTGCATTAGCATTATTGGGAGTTAAACGAGGCGGAATTGGGCTTAGTGATGTAGCAGA
TGTTGCTGGCAATCTAGGAAAAGGGAAAAACGGTTTAAAAATTAAAGGGGGCGGTAAGTTAGGCAGTATT
CTTAGTGCAGGGGTGCTTTTTACTAGTGGTTTAATGATTGCTGGAGAACAACGTACAACGGAAGAAGCGA
AGGCTGAAGAAAAAGCCGAAGCCAAAACTGTGCAAGAAAAGCAGTTAGAAAACCAATTTTATGCCAATGC
TTACGGTGGCAATAAACCGACCACAACCCATTACGCACCGCAAGGTTTCGGTTATAACAAAAATTCAGTC
TGGGGGACGGCTTCTCGCTCGGGCGAAGTGGCTGAAATTGCACGTAAAGATGAAGTTGCCGCTTTACGTC
TTGAGCGAGGCACACTCACGCAAGCCCAATATGATGGGCGCACGCGCCAAAGTGCGGTAAAAATTGCGGA
CATTCGCAATCAGGAGAAAGGCTATTCAGGCTTAGCTGTAGCGGCTAATGACACCGACTCCGCTTTAAGT
CGCACGTTGGGAGATTTATCTAGCTTGGCTAACTATCAAGCGGATTTTCAGCATTTTGGGCAAACCATTA
GCGACGGATTAAAAACCGCCATTGAAAGCCAAAATTTTACAATTCAAAATCAAATTAAGATTGATATGGA
TGGGCGACCTGTTTATGAAGGGGTTGCTGAAAATATCTATCAATCAATGAAACGGGGGTAACTATGGGTT
GGACAATGCCTGTGCAACGTGCAAGTTTTCGCGGCGTGCGTTTCGATGTACTTTCGGTGGATGATGATGT
CTATCGCTCGACCATTGAGCATGCTTATCCTTTCGTCAATGGCGCAGACGTGGAAGATTTGGGATTAAAT
CCATTAACCGTGCGTATGCAAGCTGTATTTTATGGGACAGGCTATTACACGGACTTTAAGAAGTTTTTAA
GCGTGCTACAAAAATCAGGGGCGGCAACATTAGTGCATCCGATTCGTGGGCGTTTGCAAAATATGATTTG
CACTGGGGCGAGTTTTCATCACGAAGCAGAAATGATTGATTATGTGGCGTTAGATTTGACTTTTATCGAA
TCTACGCCAGCTAAACCGATTTTTGTCTTTAATTATTCCCTATTGGCAAAAATAGATGCCTTACTGACTG
AATTAGAAAACGTTGTTGATGATGCGATGGCATTGTATGGCGAATTTATGGAGATTGTTGCCTTTTCCGC
TAATACAAAATCACGTTTGTTGGGTGTTTATGGCGCATTATTTGGCTGTTTTGAGCAAGTGCGCGGGTTA
TTTGATTTTGACAAAACCAAGTATGGTGTGTCGCCTGTCGTGACACAAGATAACTTTAAAGCAAAATCTA
GCCGTGCTGTGCGTGATTTGGTGACAATGATTGATTCGGGGTTGCGCCAAATTGCTGCGCGCAAGGACTT
AACTACCCGAGCAAAATTTGATGAGGTACTCCGCACAATACGTCAAATTAAGCATATCCCTGCTGATTTG
GTGAGTGGTAAGAATATTAAATCTGCCAAAGAACAAGTGGCATTGAAATCATTAACGACCTCTTTTAGTA
AGGATGATACTGAATCTGTGCATTTAATGATGCAGTTAGCCTCTAGTGTTGCTTTGTTGCGTATTGCTAC
TGAATTGGTAGAGGACGATGATTTATTGCCACAGGATATTGATTACATCACGACTCAAGTGCGGTCACAA
ATTATGGATAATTTACAATTGTTACGCAAACAAGCAGACGACGAACATCGTGGGGAAAATATCACGGTAT
TAAGCACGCCTAATACGAGTTTTTATATGGCTGCGCACAATACGGCAGAGCAATTACGCAATAAAGCGCA
TAAGTTTACTCAACTTGCCCTTGCGGCAATTAATCGTAAACCGCCTTTAATGGTGCGTGAGGTGCCATTT
AGCGGTACTGTGCAACAAATTGCACATGCATTTTATCAGGATTACAAACGTGCAGATGAATTATTAAGAT
TGAATCCGCAGATCCGTTATCCGAATTTTGTTGAGCGTGGGGAGTGGTTAAACAGCTATGTCAAATAATT
ACCCTTATGAAAATGATGTTACGCTGGAAGTGGACGGTAAAGCCCACAATAGCTGGAAAAGTTATGATAT
TGATAGTGACTTTTTAATCCCTGCCGATGCCTTTAAATTTGATTTGGGCGTGCCTTCAAATAGTACGGTT
TTACCTGACTTTTCGGGGGCTGAAGTGAAAGTGCGCATTAATGGCGAGCTGGTAATGACAGGCATCGTGG
ATACGACACAGCATACTATTAGTAAAACTAACCGCACTTATAGCCTCAATGGGCGTGACCGTGCAAGTAT
CCTTGTGGATTGCTCTGCCCCCATTACCAATGTGAAAGGCTTGACTGTGTTAGATGCGGTAAAAAAAATT
GTTGAACCACTTGGTATTAAAAAAGTGGCATTGCGTGCGGAAAATAATCCAACATTAGATAAAGTCGATA
TTGACGTAGGCGAAACAGCTTGGAATGCGGCAATGCGTTGTGCGAACTCGGCAGGCTTGCACTTGTGGTT
TGAGCCAAATGGAGAGCTAATTGTGGGCGGTGCGGATTACAGCACACCACCTGTGGCGACCTTGTGTTGC
ATGAAAGACGGTAAGCGAAACAACTTTGAGCAGTCGGATTTAACGTTTGATGTATCAAATCGGTTTAGCG
AAGTCACTTTTCTTGCACAAAGCCACGGCAAGCAAGGACAAGATAACAAAAATGATCTGAAATGGGTTTA
TCACGATCCTGAAATGACTACCTACAAGCCGAAAACTGTGGTGGTATCTGATGTGGATAACTTGGAAGCC
TTGCAAAAATGGGCGAAAAAATACATTGCGGATAGTATGCTAGAAGGTTTTACCCTTACTATCGTTGTAC
CCGATCACAAAATGCAAGACGGTACATTATGGCAACCAGGGCAACGTGTGCATGTAATTTGCGAGGAATA
TGCTATTGATGCCATTTTCTTTTTAATGGGGCGACGTTTTATGCTGAGCCGAAACGCTGGCACACAAACG
GAACTACGCTTTAAACAAGACGGCATTTGGACACCAGACGCTTACAACGCAAAAGCAGAAAAAGCACGTA
AGCGTAAGGGCAAGAAATTAATGGCTACTAACGGACATGGCAGCTGGGTGGCTGCGAATTAAGGGGACAA
AATGAGACGATTAAGCCAAGCCATTCAACAAAAGGCGCAAGGTGCGGCAGAGGAAATCCGTCAAGCCTTT
CGCGGTGTGCTGCACTTAGTGAAAAGTGCGGACAATATTCAAAAAGTTCAGGCTTCAGGGCTTGCGGATG
AAACCTTGCAAGATGTGGAGTTGATGCAGCAGTTTGGCTTTACTTCTGTGCCTCCAGCAAATACGCAAGC
AGTGATTTTACCCATTGGCGGACAAACTACCCACGGCATTGTGATTGCGACTGAGAATGGATCTTTTCGC
GTGAAAAATCTGCAAGGTGGCGAAGTGGCCGTTTATGATGAAAGTGGCTCTAGCATTGTATTAAAAAAGG
GGCGGTTAATTGAGATTGATTGTGATGTATTAAAGATTAACGCTGCAACAAAAGTGGATATATCAAGTCC
ACTGGTTGAAACCGATCAGGTCTTTACTGCCCAAGGGCAAATCAATGGTAATGGTGGTATGGCTGTGCAA
GGTGGCAGTGGCGCGAGCTTTACTGGTAATGTACAGCAAAGTGGTGGTAGCTTTACGACCGACGGCGACG
TGGAAGCTGGTACAATTTCGTTAAGGAACCACAAACATACTGGCGATAGCGGAGGAAAAACCAGTAAACC
TGAATAATCTAACCTTAAAGGAGATGCTGAAACCCTGCATCTCCTTTCTTTTTACCTCTTATCTTATCCT
GTCAATATGGACAGAGAGATCAGCCCGCTTACCGGGGACTATACAAGTAAACAAATCAGTACGCTTGCCA
ATGCAGCGTATATCAGATTGACCACACCATTAGGCTCTTGGTGGGCAGATGGGCGTGTAGGCTCTCTGCT
CCATCTTATTCCGCGCGAAAAAGATTTGTCTCGCATAGGTTTAATTGCACAACAATATGCCGAAGAAGCC
TTGCAACCCTTGATTGATGATGGACGTGCGGACGAAATTATTGTCAATCATACCCAACCACATAACGGTG
TATTGATTTTAGATATATCCATCCGAGATAACCGGGGCGAAACCTATCATTTTAAACACCCAGTAAAAGT
CATTTAAAAAGGGTTTAAACCATGTTTATTGTGCCGAGTTTAGAAGATATTCGCCAAGCGATTTTGCGCG
ATGTGCAGTCATTAGAGCCGAGTGCTGATGTGAGCATAGATAGTGACTATTATGCACGTGCCAGTAGCCT
TTCTGCCGTAGCGGAAGGTATTTACGCTCATCAAAAATGGATTATTAAACAATTTTTTCCCGATACTGCC
GATACAGATTTTCTTGAAAAACATGCGGGTTTGCGTGGTATTCGCCGTCGTAATGCGACTTATGCCAGTG
GCCGTGGCGCAACAGTGACAGGTACCCCTGATGCAGTACTTAAAGCGGGATTACAAATTAAAACAGACGA
TAACCGATTTTATGAAACCACCGAAAGTGCGGTGATTTCTGCAAGCGGTTCTGCCGTTGTTGCCGTGCGA
AGTCTTGCGACGGGTGCCAGCCAAAATATTAAAACTGCGATAAAAGCAAACTTTATGGCAGCACCTTTAG
GCGTGCAATCCGATGTGGTGCTAAATGATGTAATTGGTGCAACGGATGCAGAAAGCGATGCGTCTTTGCT
CGAACGTTTGCTTGAGATTATTCGCCGACCACCTGCTGGGGGCAATCGTTATGACTATCGTACATGGGCA
TTATCGGTGGATGGCGTGGATGCTGCTTATGTTTACCCATTGCGTCGTGGGCTTGGTACGGTAGATATTG
CGATCACATCAAATAACGATGTGCCAAGCGATGAAACAATACGTCGCTGCCAAGAATATATTGACGATGT
GCGTCCAGTAACCGCTCGTGAAAGCAAAGTCGTGAAACCTGATGTAACAAAAGTCAATTTTAATATTCAG
GTAAAAATCAGTGGCGTGACCTTACCCGAAATTAAGGCAGCGATTTCTACCGCACTTGCGGATTATTTTA
ATACGCTAATCCCAGGCGATGATTTGATTGTGTCGCAATGTGAAGCGGTAGTAAATAACTTGGTCGGTGT
GGTTGATCGTAAGTTTACGGCACCTATCACTAATCTAAAAGCGGATGTGCGTACAAAAATTGAGTGGTTT
CGGTTAGGTCAAATCACCGTTACGGAGATGGCATGATGCAAACTGACCACAAAAAGGTGTTAGCAAAACT
TTATCCGCCTGTTTCATACGACGTAAATGGAGAGCGTTTTTTAGCACAGTGTGAGGTGGATGGTAATGCC
TTTGACCGATTACAAAAAAGTGCGGTGGATTTATTGCAAATTATTGAACCTTCCACCTCCAATACGATGT
TGTCCGATTGGGAACGTTTATGCGGCATAAAAACAGATTATAGCAATAACTATCAAGCACGAGTAAAACG
TGTTATTGCCAAGTTAAATGCGATTGGGGGATTATCCATTCCCTATTTTAAACGGATTGCGGAAAGTATT
GGATATCGCATCGAAATTAAAGAGTTTTCTCCCCTTGCGAATGACTTACCAACGACGGGAGATTTGGTTC
AATTCCGCAACGAAGAGCGTGATAACTTGATTTTTATGTGGCGAGTATCGGTGCTTAATGGGGATGACAA
TATTGTGTATTTTCGCGCAGGTAGCTCCTTTGCGGGTAATCATTTAGTGGAATTTGGCGACCCAATTATT
GAGGAGTTCTTCCGAGATTTAAAACCTGCACATACTTACTGTTATTTTGCTTATCAAACAGGATCTTAAT
ATATGAAAAGTTTAATGCCTCAAATTGATTCCAATGATGGCCTTTTTCACAATGGTAATCCAGCAACAGG
CGAACAAGGCACTCGAGTAACCGATACGTGGCTTAATAATTTGCAAGACCGAGTACGCGATGTACAAGCG
GAAGCGCATTATGTGTTGCAAAAAGCGGGGTTTACCCCGAAGGCAGAAACACAAACGCAGTTATATCAAG
CGATTGTGAAGATTATTGATGACAACCGTAAATCCGCCAGCACAACGCAAAAAGGCGAAGTTCAGCTTAG
TTCGTCCACTAACAGCGACAGCGAAACCAAAGCGGCAACCTCAAAAGCGGTTAAAACCGCCTATGACAAA
GCAGTAGAAGCTAAAACTACCGCAGATGGAAAGGTTGGTTTAAGTGGTAACGAAAGCATTAACGGCGAGA
AAACCTTTGAAAATCGTATTGTGGCAAAAAGGAATATCCGTATTTCAGACAACCCGCATTATGCTTCATA
CGGAGACCATTTAAATATCGGGGCAAACAATGGCGATTGCTGGTTCGAATATAAATCAAGCAACCGAGAG
ATTGGCACACTTCGTATGCACGCTAACGGCGATTTTACCTACAAACGTAATAAAATCTACCACGAGGGGG
CAAAACCGCAATTTAATACGGATATTGAAGACAAGCCTGATACACTTGCAGGCTATGGTATTAGGAATTT
TAAAGTAGAACAAGGGCAAGGCGATGCCAATGGCTATAAAACCGATGGCAATTATTACTTAGCAAGCGGT
CAAAATCTTCCTGAAAATGGGGAATGGCATATTGAAGTAGTTAGCGGTGGAGCAACAAATGCGGTGCGTC
AAATTGCACGTAAAGCGAATGATAACAAAATCAAAACACGCTTTTTTAATGGCTCAAATTGGTCAGAATG
GAAAGATGCAAGCGGCGACGGTGTGCCTATTGGTGCCGTAGTGTCATTTCCCCGTGCGGTAACTAATCCC
GTTGGTTTTTTACGTGCTGATGGTTCAACATTCAGCCAACAAACCTTTCCCGATTTATACCGCACTTTGG
GCGACAGCAACCAACTTCCTGATTTAACCCGTAGCGATGTGGGCATGACGGCTTATTTTGCCGTGGATAA
TATCCCTGCAGGCTGGATTGCCTTTGACGAGATTGCCACCCAAGTTACCGAACAACGTTACCCCGAATTA
TATCGCCACTTAGTCGGCAAATATGGCTCAATTGATAGTGTACCTAAAGTAGCAGATAGATTTTTGCGTA
ATGCGGGGAATGGCTTGTCTGTGGGGCAAATACAAGAGGATGAGTTAAAACGACATGTGCATAGAGTACC
GATAGACTACGATTCTTGGTTTAATCACTCAAGTCAAGGACGGAATAATTCGTATTTTGATTATACAACA
TTTGCTCAGTCTTCAGATTTGTGGAGCACCCTTGGTTATGACAATGCAGATGGAGATAATGGCTTTGTGT
CTCCAAAAGACACCTCTCAAATGGCAACAGGTGGCGATGAAACTCGCCCTAAATCTCTCGTGCTAAAACT
TTGCATCAAAGCCCTTAATAGTTTTGATGATGTGGTCTTTTGGATTAAATCCCACGGCAAGGTAACTAAT
GCTGGTGCACTTGATGCAGGGCGATTAGCGCAAGGATTACAAAATAAAGCAGAACGTAATCATACGCACA
CGGTTAGTCAGATTACGGATTTTAATCAGTCTGTAAGAGAAATCGTTACACAATCCATCACTCAAGGGTT
TACTCAAAATCTAGCCGAAACAGGATGGTGTAAATTGCCAAATGGAATGATTTTACAATGGGGGAAATTT
AACAAAGGACATGGCTTTGTATCCAACGAACAACGCCTTGTTACATTCCCAATCACTTTTCCTAATAAGG
TACTTTTTGTTGGGCTTACAGAATTTACGAATGTGTGGTCGTATAGCACAACAGTAGAAAATCGACAACG
CATGACAAATAGTGGGTTCTATGTAATTAGCCAACGCAATGACAGTATGTATTTTGCATTAGGATTTTAA
>H081-1_SuMu_C01_Hinf
TTTCTACCGCACTTCGAATCGATTTGCAGAAAAATCCAACTGATGCAAAAAAATGGTGGATGCTCGGTCA
AATTGGGATGAATTTAGGTGATGCGCGTTTGGCATTCGATAGCTATCAAAAGGCTAACAAACTCGAACCA
GATAATGTGCAATATAAATTAGGCTATGCTCGCATATTGATGTTCTCTGAAGACGCGACTGATAAACTTA
AAGGTGGCGATTTATTGCGTGAGGTAATTCGTCAAGATCACACTAATATTGAAGCGTTAAGTCTGCTCGC
ATTCCGTTATTTTGAAACAGAAGATTATAAAATGGCGGCAGTGACTTGGGCGATGATGCTACGCTTAATG
CCGAAAGATGATGAGCGAGTTCCATTAATTGAAAAAAGTATTCGTACCGCGCGTGATGCTTTAGAAGCGC
AAAATGAAGAAAAATCAAAAAGTATCACTCCCGAAAAATAACCTAGTACGTTATAAGACTTTTTGATATA
GTGCGAAAAAATTATTCGTAGTCGAACAGATTAGCATTTAATAAAGTACTAAAGGAACGAGAAATGAATA
ACAAAAATTGCACTTTTTTCTTTGTTCTGCGTCATTATTGGAAGTTTATTTACTTCACAATTTTCGATTG
CAGAAAATGATTCTAGTGCAGTTGATTCTGAAGATAAAAAAGCATTTAATTCCGATGTTTCAAATAATGA
TGCTCAAAAACTAGCCCAAAGTATTGAATTTAAAGTTTATAAAATAGATGAAACCACTTCATCAGAAAGT
ATTTATGAATCTCCAGCTGGAATTTGTCAGGGATTTAAGATTACAAGAGGTGTAGATTACACAAATTCGA
CTTACCATTATTTATTCAGACAATAGAGGAGAATTCTATGGCAGTGTGGTTGGTGCAACTATTTATAACC
AAAAAGATCCTCAAAATTTAAGTTATGTGCCAGTTTATTCAATTACAGATAAAGATTTATCTAAGCGTAT
TCAGTTAAAAGAAAATAAAACATTAAAGGAAAAAGCAGCGAATTATGTATCAGAAGGTAGGGCTGTATTA
AATGATGTAATTTGTAAATAGGATGTATTTAATGAGAAAAATAGTTTTTGTTAGTTGTGTAATTTTAGGT
TTAGCAGCATGTTCATCTCAACCAGAACAAATTGGTGGCGGTGTTTACGATATGAAAACTGTGCAAGAAT
ATAATGCTCGAGTTATTAGTGGTAATACTGTTACACAAACTCAAAAGGATAAAATAACGCAACAAATTGA
TACAAGTTTAAAATTAAACCAAAGTGACAATAAAGTTAAAACGAGAACAAGACGTGTATTGCCTGTTCTT
CCAGTTACACCAAGCGTCGGATATCATTATAATTATCACTATTTTAGATAAAAAATTATCTTGTTATCTG
TGCTAAAAATTCTTCTTCTGTTAATACTGTAATATTTAGTTCTTGAGCTTTTGCAAGTTTAGAGCCTGCC
GCATCGCCTGCGATAACGAAATCTGTTTTGCTGGATACCGAACCACTTACTTTTGCGCCAAGCTGTTGTA
ATAAGGCTTTTGCTTCATTACGCCCCATTTGTGTAAGAGTGCCTGTCAGTACTACAGTTTTATCTTTGAA
CAAGTTTTCACTCGCTTCTTTCACTTCTACAGTTTCCCAATGCACACCTTGTGCGATTAAATCCTCCACG
ACTGCAACATTATGCGCTTCACGCCAAAATATAAAAATTCGGTTCGCTACAACTTCCCCTACATCAGGCA
CTTGTTGAAGTTCTTCAAGATTTGCGTCTTTAAGCGCATCTAAAGTTTTGAAATGATTAGCAAGATTTAA
TGCAGTGGCTTCGCCCACTTCACGAATGCCTAAAGCAAAAATAAAGCGAGCAAGCGTCGTGCTTTTTGCA
TTTTCAAGACTATTGAGTGCGTTTTCTGCAGATTTTGCGCCCATTCTTTCTAAGCGTGTGAGCGTGGTTA
AATCAAGTTTAAATAAGTCCGCAGGTGTATGAATTAGTTCTCGATTGACTAATTGCTCTATTAATTTTCC
GCCTACACCATCAATATCCATTGCTTTACGAGAGACGAAATGTTTTAACGCCTCTTTACGCTGTGCCGCA
CAGAATAATCCTCCCGTACAGCGAGCCACCGCTTCGCCTTCAATACGAATAATTTGAGAATCGCACACAG
GGCAATTTGTTGGGAAAATGATTGGTTTAGCATTATCAGGGCGACGTTCGTGTAATACGCCAATAATTTG
TGGAATTACATCGCCTGCTCGACGAATAACAACAGTATCGCCAATAGCGATATTTAAACGTTCAATTTCA
TCGCCATTATGTAAGGTGGCATTACTTACTGTAACGCCTGCAACAAACACTGGCTCTAATTTGGCAACTG
GTGTGATTGCGCCAGTTCGACCCACTTGGAATTCAACATCATTCAACAGGGTTAATTCTTCTTGGGCGGG
GAATTTATAAGCAATCGCCCAGCGAGGTGCTTTAGAAATAAATCCTAGTTCATTTTGTAAGGCTATATCA
TTGATTTTTAATACCGTTCCGTCAATATCATAACCTAACGAGCTACGTTTGTTTTGAATATCTCGATAAA
AACCTAAAACTTCATCTGCACCATTGCATAAACGAATTTCAGGATTTACTGGAATCCCGATAGATTTTAG
CCATTGCAAACGAGCATAATGCGTAGTCGGTAGATTAACCCCCTCAGCAATCCCAATACTATAAGCATTT
AATACCAGCGGACGTTTGCTGGTAATATTAGGATCAAGCTGGCGTAAAGAGCCTGCCGCTGCATTGCGAG
GATTAGCAAAGGTTTTTTCATTATGTTCTAACGCATATTTATTTAAACGCTCAAAGCCTGCGTGCGGCAT
AAAAACTTCGCCCCGCACTTCTAAACGTGCTGGAGGATTATCTGTTAAAAGTTGTAATGGAACATTACGA
ATCGTGCGGATATTGGCTGTAATATCTTCGCCTGTGGTGCCATCACCACGAGTGGCAGCTTGTGTAAGTA
CACCATTAACATACAAAATACTCACAGCCAAGCCATCAAGTTTAGGTTCGCAACAGAAAGTAAGTGGTTT
CGGTAATAGGATTAAACGATCTTCAATGCGTTTTACAAAAGCATTAAATTCTGCATCGGAAAAAGCATTA
TCCAAAGAGAGCATAGGAATTTCGTGACGAATTTGGCTAAACCCAGAAAGTGGTTTTGCACCAACACGTT
GAGTGGGCGAATCTGACGTCAGAAATTCAGGATGCTCTAATTCTAGGGCTTTGAGCTGATGAAATAAACG
ATCGTATTCGCTATCAGGCACGCTCGGATTATCTAAAACGTGGTATTCGAATTCATATTGGCGCAAGGTT
TTACGTAGATTGTCTAGTTGAGTTTGAATATTTGTCATAAAATTCTCGGAGAAAAATGACCGCACTTTTC
TATGTATTTAGCGTGAAAATAGACAGGTACAAAGCCTGTCTAAATGAATATAAAAGTGCGGTAAATTTAA
GGTATGAATTTACACTCGAGCAAGATAGGCTTGCTCTGCATTTGCATCAAAAATTTCTTGTTCTTCAGTC
AGTATAACACCTTGTAAATCTTCGGCTAATGTATGGGCAGCACGCATCATCATACGTAAATTAGCAAGAT
TATTACCTGGAGAGGGCAATTGCATAAAGAATACAATTCCTATGGTGTTAAATTCCGCTAAGTTATAAGC
ATTGAATGTGCCGGGTTGTTCTAAATTTGCCACACTAAAAAGCACAGGACTTGCCACACTTAAATCTAAG
TGACGATGATACATTTCATCTTTACCCAAGATAAAACCCAAGTTTTCAAGAGCTTGCACCAATTTAGCAC
CATTAAATTCTTCGCTAGATTTTGGAATAAGATAAAGTTGAATATAGCCAGTTGTTTGTTTTGGCTGAGC
TGTCGTTTCTGCTTTTGGTTCATTGAACGAGAGGTTGTAGTCTACCTGATGCTCTTCGTGAGATAATTCT
GCAAGCTGCACTCTTAATTCTGGCGATGATGAATTAATGCCATTAAAACCAATATTTCGGCTTTGTTCTT
CAAGTTGTTCTAAGGTCATACTTGCGACATTATTTGCGGTTGGCATATCGTATTGAGGTTGCGTTGGTTG
TATTGGCTCGGAACGATGATTCCCCATATCATAAATAGGTTGCGTGTTAGGAATAGAAATTTTGATGTCA
TCCACACTTTTATCGCTTTGGCGATAATCGATCAATTCAGCTTCTGATGGTACTTTTTCTGTGGTCGGTT
GAGGAATTGGTGTATGCCCATTTTCCACATAGGTATTTGGCGAAATATTGTTTGGCTGTACCATTTCTTC
TTGCGTATGGGATCTAGATGTTGGAGAAGTGCGGTCAAATTTATTGGCTTTATCAAAATATTTTGATTTC
TCACGACGATTTGACCATAATCCGTGTACGATTAAGGCGACAAGTGCCACGATACCCACAATAATCAAAA
TTGTATTTAAATCCATTTTTATTCCTTACGCGCGATAGTTCGGCGAGAGTGCTATAGCTATAAATGGTGC
TAATGCTACCATATTTCAGTAAGCGAAAAAATACTTCAAAGTGTGGAATTTTAAAGGAAAAGTGCGGTCT
GTTTTAAGCATATTTTTATTGAAAGGAAAGAAAAATGTTGAATCTTAATGAATTAAAATCTGGTTTCCAT
TATTTTGTGATGGGCTGGCATTACATCACACAAAAAGGTTTGCGTCGGTTTGTTATTATTCCAATTTTGC
TCAATACTGTTTTGCTTTGTGGTTTATTTTGGCTTTTTATTAGCCAAATCACGAGTGCCATTGATTGGGT
AATGAATTTTATTCCAGACTGGCTTAGTTTTCTCAGTGTCATTTTACTGACACTTTCGATTTTAACGATT
TTATTGCTCTTTTATTTTACTTTTACCACGCTTTCTGGCTTTATCGCAGCCCCCTTTAATGGTTTGTTGG
CGGAAAAAGTAGAAAAAATGCTGACGGGGGAAAATATTAATGATGATGGTCTTGTTGATGTAATAAAAGA
TGTGCCTCGTATGCTTGCTCGAGAGTGGCAAAAATTACGTTATAGCCTACCCAAAATTATCGCCTTATTT
TTACTGAGTTTTATTCCTTTGGTTGGGCAAACCATCGTACCTGTACTTACTTTCTTGTTCACTTGTTGGA
TGATGGCAATTCAATATTGTGATTATCCTTTTGATAATCACAAAGTCTCTTTTGATATCATGAAAAATGC
GCTTGGCAATCAACGAACTCAAAGTTTAACTTTTGGTGGATTGGTTACTTGTTGCACATTTGTGCCAGTG
ATTAATTTATTAATTATGCCTGTTGCAGTATGTGGTGCGACGCTGATGTGGGTGGAAAATTATCGTAATG
ACTTAGGTTTTAATATGAATAGATCTTTTTCCTCTCAAACGGGGCTTGATGTTCGTTCAGAAAATACAGG
GATTGTTAAATAGCCTACAGTTATAAAATAGATCAAATAACTATTTTTTTAATCAAAAGTGCGGTACTAT
AAATAAACCAACATTAAAGAAGTCCAACGAAAGGGAAATATTATGACAATTTATGCAGACAATTCTTATT
CTATCGGAAATACGCCGCTTGTGCGTTTAAAACACTTTGGCCATAACGGCAATGTGGTGGTAAAAATTGA
AGGTCGTAACCCAAGCTACAGCGTAAAATGCCGTATTGGGGCGAATATGGTGTGGCAAGCAGAAAAAGAT
GGCACGCTCACAAAAGGGAAAGAGATTGTAGATGCAACGAGTGGTAACACGGGCATTGCTTTGGCTTATG
TTGCGGCGGCTAGAGGTTATAAAATCACGCTCACTATGCCAGAAACAATGAGTCTTGAAAGAAGACGCTT
ATTGTGCGGATTGGGTGTAAATTTAGTGCTTACCGAAGGCGCAAAAGGAATGAAAGGCGCTATTGCGAAA
GCAGAAGAAATTGTGGCTTCTGATCCAAGTCGCTATGTCATGCTTAAACAATTTGAAAATCCAGCCAACC
CGCAAATTCATCGAGAAACAACAGGGCCTGAAATTTGGAAAGATACGGATGGCAAAGTCGATGTTGTTGT
TGCTGGCGTAGGAACGGGTGGTTCGATTACGGGTATTTCTCGCGCGATTAAATTAGATTTTGGTAAACAA
ATCACTTCTGTTGCCGTTGAGCCAGTGGAATCTCCAGTCATTAGCCAAACTTTAGCGGGTGAAGAAGTAA
AACCAGGCCCACACAAAATTCAAGGTATCGGTGCGGGTTTCATTCCCAAAAATTTAGATTTATCTATTAT
TGATCGCGTAGAAACTGTTGATAGTGATACCGCACTTGCCACAGCTCGTCGCTTAATGGCGGAAGAAGGC
ATTCTTGCAGGTATTTCATCTGGTGCAGCTGTCGCGGCTGCAGATCGCTTAGCTAAATTACCAGAATTTG
CCGATAAACTCATTGTTGTTATTTTGCCTTCAGCTTCTGAACGCTACTTAAGCACAGCACTGTTTGAAGG
GATTGAGGGATAAACAAAAAAGAATAAAGTGCGGTGAATTTTTACCGCACTTTTATTAAGACTAGAGTAG
TTCAATCTGAATGACATCAGATTGTTTAATCCCCTGATTTTATCCTTTCCTTCTTATTCAAAATCAATTT
TTTCTTCTTTTCGTATTCTGTTCATTGAATTTTTTTATTAATGCAGTAAACTAGCCACCGATTTTTAATC
ACCTTTCTTTTCACTTTAAATGTTACCTGCGAGTAACAAAAGGACACATCATGACAAACAAAGTAAACAG
TTATGGCTGGAAAGCCTTAATTGGCTCTGCCGTCGGCTATGCAATGGACGGTTTCGATCTTCTCATTTTA
GGTTTCATGCTTAGTGCAATTTCCGCAGACTTAAATCTAACACCCGCCCAAGGTGGCTCTCTCGTAACTT
GGACTCTGATTGGTGCCGTATTTGGCGGCATTTTATTTGGCGCATTAAGCGATAAATACGGTCGTGTACG
CGTACTGACTTGGACTATTCTTCTTTTTGCGGTGTTTACTGGTTTATGTGCGCTTGCACAAGGTTATTGG
GATTTACTGATTTATCGCACAATTGCTGGCATTGGCTTAGGCGGTGAATTTGGAATTGGAATGGCTCTAG
CGGCGGAAGCATGGCCCGCACGCCACAGAGCTAAAGCGGCATCTTATGTTGCATTAGGTTGGCAAGTTGG
TGTGTTAGGTGCAGCATTACTTACCCCGTTATTGCTCCCGCATATTGGCTGGCGTGGAATGTTCTTGGTG
GGTATCTTCCCTGCATTTGTCGCTTGGTTCTTACGTTCTCATCTGCACGAACCTGAAATTTTCACTCAAA
AACAAACCGCACTTTCAACTCAATCCAGCTTTACTGATAAATTACGTTCATTCCAGCTTCTGATTAAAGA
CAAAGCCACGAGCAAAATTAGTCTTGGTATCGTCGTACTCACTTCTGTACAAAACTTCGGTTATTACGGC
ATTATGATTTGGTTACCTAATTTCTTATCAAAACAACTTGGATTCAGTTTAACTAAATCTGGGCTTTGGA
CCGCCGTTACCGTCTGTGGCATGATGGCTGGAATTTGGATTTTCGGACAACTCGCCGACCGCATCGGACG
CAAACCAAGTTTCTTACTTTTCCAATTAGGCGCAGTGATAAGTATCGTGGTTTACTCACAACTTACCGAT
CCTGACATCATGCTTCTTGCTGGGGCATTTTTAGGTATGTTTGTGAACGGAATGCTGGGCGGTTACGGTG
CATTGATGGCGGAAGCCTACCCAACAGAAGCTCGAGCAACGGCACAAAACGTACTTTTCAATATTGGTCG
TGCTGTAGGGGGATTTGGACCTGTGGTTGTGGGCGCCGTTGTACTTGCTTACTCTTTCCAAACGGCCATC
GCTCTACTTGCGATTATCTACGTAATTGATATGTTAGCGACAATTTTCTTAATCCCTGAATTAAAAGGTA
AAGCCTTAGACTAAGAAAATATAAAAGATAAAAATGCTCGCCAAGTGCGAGCATTTTTTATGAAACAAGT
CATCTTATAAGTAATATCTTTATAAGTTTTCTTTTCACTAAACAAACTTTCATTATTTTGCCAATAGTTC
CTTCAGTTTTTCTAATGCCATTTCTGGCGTAATATCAATCAAACTTTGATGATAACCGCCCTCTTTATCG
CCTTTACGGACTTTAATCAATCCGCCTTCAATTAAACGAATAATCGTTGCCTTATCCGAAAGTGGCGGCG
TATATTGCGGGCTAGTTGGGCCATAAAGTGCAATCAATGGACGATTGACTGCTGCCGCAATATGCATTAA
ACCACTGTCATTGGTCACGACCGCCGTACAATTTGCAATTAAATCCACCGCTTCATTCAAGTTGGTTTTT
CCTGCTAAATTGACACAAAACTTACGCAACGCTTCTGGCAGCACTTGACGAATTTCTTCGCCCACTGGTT
CATCTTTAGCAGAACCAAATAGCGCCACAGCATAGCCTTGGGTAATTAACATTTCTGCTAATTTTGCATA
ATGATAGTGTGGCCAACGTTTTGCTGGGCCAAATTCCGCACCAGGACAAAAACCAATAATTGGACGTTCG
CCTAAAAGTGCGGTTTGTTTTTCAAATTTTTTTAAGGTTTCAGCTTGTTGCGCTGGCTCAACCGTCAAAT
AGGGTTTTAAGATAGGAATATCATCAGCTTTTGGTACAGCATTTTTTTCAAAAGCTAATGCAACATAACG
CTGCACCATCATTGGATAATCTTTTTTATTGGCTCGTAAATCATTCAATAAAATATAACGGCTTTCGCCT
TTCCAACCGCGACGATGGACAATTTTTGCGAAGAAAGGAATAAACGCAGATTTCAATGAATTAGGCAAAA
CAATCGCCATATCATATTGTTCACGCAAAGACTTTCCTAAACGATAACGCGTTCCCAATTCAAAGGCCCC
GTGCCCTAATGGCATTTCAATCGCCTTACGCACCTCTGGCATTCGCGCAAGCAAAGGCTTACACCAATTC
GGTGCCATCACATCAATATTGCAGTTTGGATATTGAATTTTCAGTTGCTGGTACAAGCTGTGCGACATCA
TCATATCGCCAACCCAAGATGGGCCAATAATTAGAATATTCATTTTCTGTCTTTCAGATAAAAGTGCGGT
CAAAAATACTTGTTATTATGGCACAGAGTTGAATAAAAATATGCTCCTTTAACAATTTAGTCGAAACTCT
TTAGGAGTCATTTCAAATTCTTTCTTAAAAACAGAATAAAAATATTGAATTGATGGATAGCCGCAAATCT
CAGCAATTTCTTTAATAGAAATATCTGTTTGTTGTAATAAATTCTTTGCTCGGGAAATTTTTTCTTCGTG
GATGACTTGGTGAATTGTTTTATTCATTTCATTCTTAAAACGTTGTTCAAGATTAGAACGTGAGGTTTCA
AGATGATCTAAAACTTGTTCTACTTTAATTCGATGACAGGCACGATGACGAATATAATGCATTGCTTGAA
TGACAAGCGGATCTGTTAATGATCGATAATCTGTAGAATTTCGAGAGTGAACGGTAATGTGGGGTAGTGA
CAATATTTGCATAAGGAAAAAGAAAAAATTTGGTGGGAAAAAATTGGTTGGAGCCCCTGTTTGTGGGGCT
TTGGCGTTTTTAGGGGGAAAGTTTATGCAAAAATGGAAAATGGTGGGGATTGGAGGAAAATGGTCGAAAA
TTGGGTTTTATTTTGCATAAAAGTTGGCGGTGAATTGTTAGGTTTTAAACATTTTTAAAATTCTAAAGTT
CGTTTTAAAGTGGGTTTAAAAGGGTTTAAATTCAGCTTTAAAATCGGGGTGGAAATTGCAGGAAGATGAA
ATAGAGGTGGTGTATTTAAGTGAGGTTTTTTATGGTTGTTTTGGTAAAAGCTAGGAGAAAAGGCGGTTTC
AGTGGCAGAAATCGCCTTTTTTGTTGATTTTTGGGGCGATTTTGGTGCGTTTAGATGAAATCTAGCGGTT
TGTTGTGTGTGATTATGGGTAGAATTTGCGAAAATGCGCCATTATTTGGCGGTATTTGAAAGGAACACAG
GCTTCCTTGCCTTTGTGCTTTAAAATATTAAGAAAGCACTTGTAATGCGGTTTCTGTGGATGTTACCGAC
ATTGATGTCGGTAACATATTAAAAATTGCGGTAGCCTAATACAACTTGACCAATCACAAGCAGGCTGTCT
GCCTCTTCTGCTGTGAGTTTTATCGGGCGGTATGCGTTATTGTCGCTGATTAACTCTACCCCGCTAAATG
TACGTTGAATGCGTTTTATCAGCATTGATCCTTGATTGTTTAAAACAAAGATTTTGCCATCAATTAAAGT
TTTACTGGCATGATTGACGATAATGTCCTCGCCGTCTTTTAGCGTGTCGTCCATGCTATCGCCGCATACT
TTATACTTTCCGCAGTCTTCCGCTTTTAACCCTCTAGCACGGAGCCATTCGCGCTCTATCTTGGTCTTTT
TTACCTCTAGGTAATCGCTGTTTATGCCACCATAACCAGCCGTTACGATAACATCACGACAATCATCAAT
CCATTCAAACCCTTCGTCATCGGCAACGCTACGCGAATTCTCGCTTTCGCGCAGGGTAATTCTATTGGAA
TTTTCATCTAGTGTTGCATTGGTCTCTCCAGTCAATAAATAGTTAGGCGAAACCTCTAACTCTTCAGCAA
GGGTAATAATCATTGAAGCTACAGGTTCAGTTTGATTTGTTTCCCAATTCTGCAATGCAGATAGTGAAAG
TCCCAGCTTTTCCGCCATAGCATTTCTTGAAACTTTTTTAAACTCTCTTAACTCTCTAATCCGATTTCCT
ATGGATGAGTTGTTTTTAAACTTAACTCTCATAACTTTAAAAAACTCCTATGAAAAATTTAACTTTTTTA
AAGTTGAATTAAAAGTTATTTATTTCAAATAGATAGATTAAATAACTATTAATCCAATGGTTAATTTTTA
ATCAATTAACTTTAAAATAAACTTTTAAAAGTTGTATTAGTTGTTTTTATGGTTTAATATCCTCATCAGA
TTAACAAATGAGGTTATCTAATGAGGACATTAATGGAAGCTAAAAAAACAGCTATTGATTGGCATCGAGA
AGACATCAAAGCTGCACTAGCAAAAAAAGGTTGGTCATTGCGCCAACTCTCTTTAAAGCATGGTTATAGC
AACGGTAGCACATTAAAAAACGCGCTAGACCGTCCTTGGCTCAAAGGTGAACGTATCATAGCTGAAGCTA
TTGGCGTTCCTGCCGAAGTTATTTGGGCATCACGTTATGAGCAACGTAACCATAAAAAATACGCTGATAG
ATAGTTTTGAGGTTATTTATGAGAAACGGCAACCTAAAAAAACACTACTCAGCCAAGGAACTACTTGATT
TAAGTTTATCCTGTTTACCTAATTCGGTGCAAGGAATTATTTATCAAGCTAAGAAGAATGGTTGGGTAAC
TCAAAAAAGAGTTGGCAAAGGTGGTGGAAAAGAATATGCCTTGGCATCTTTACCGCAAGAAATTCAAACT
GAGATTCGCACTAAATTTGCAGTTTCTATCGTTAAAGCCAAACCCAAATCTCTTCCCGCCGATCTCCGTC
AGGTGGAATTAAAAACTTTAACGGAAAAACAACGTGAAGTGGCAGGGGCAAGAATGGCGTTAGTTGCCCA
AGTGGCACAGCTCGAACAAGCCCAACCTCGTTACAAGGCGATTAAGTTTTTTTGTGAACAAATCAAACAT
GGTGGCATTTCTTCTGATTTGATGAGATTGGTTGAAACCGCCAATAACAAGAAAGGAAAAAATCGCACTT
TATCTGACCGCACTTTGAATCAATGGGTGTTGGATTATGAAAAGGCGGATACCCCTGAAGAACGATTAAA
AGCCCTCGCACCAATGCAACGGGTGGCGAAAAAGGCTGAAGAAATTGTGTGGTTACCTGACTTTTTGGCG
ATATATCGCCAAACCAATGGCATCAATGTGGCAGAAGCCTATCACTATTTTTCGGCTGAATGGGATGCAC
GTTTTGCAGACGAGCCGTTACGTTTAGAAATGAAACCGAGTATTGACCAAGTTCGCGCTGCATTAGCGAA
ATTGCCAAAACACATTAAGGAAATTGGTCGTAAGACGGGTTCTGAACTCCGCGCCCTTAACACTTATGTG
AAACGCGACTGGAGCGTGTTGCAAGTAAATGATGTGTGGGTGGGTGATGGTCATGCGATGAAATTGAAAG
TCGCCCATCCTGAACACGGTCGCCCTTTTATTCCTGAGGTGACATTAATTATGGATACCTCTTGCCGCTT
TATTGTGGGTTGGTCGGCTAGTTTGGCGGAAAACGTTCTGGCTGTGGCAGATGCCTTGCGTTATGGCGTG
GAACGCTACGGCATACCCGCAATTTATTACTCCGATAACGGTGGGGGTGAGAAAAACTGGATGCTTGATG
GTGATATTACGGGGATGTTGCCGCGTTTGGGGATTAATCACCAAACAGGGATTCCGGGCAATCCACAAGG
GCGTGGGATTATTGAGCGGGTGCATCAAACGATTTTATACAAAATCGGTCGCCAGTTTGAGACTTACCAC
GGCACAGGGGCGGATAAAGACACGGTGCGACAAGTGAGCACAGCAGTGATTTCACTGGATAAAGCAAAAC
GTAAAGGTGCGACACAGCTAACGCCAAAACAACAATGGGCAGTGGGTAAATTGCCAAGCTGGAATCAGTT
TTTACAAGCCTGTCAAGAAGGCATTGATGAATACAACAATAAACACGAGCACAGAGAACTAGGGGGAATG
ACACCTGCACAAAAACGCCGTCAGTTGATGGAAAAAATGAACCCTAATGATTTGGTCTTTGTTACGCCAG
TGGAAGCAAGGGATTTATTCCGCCCAAGTACATTACGTGTGGCACAACGTGGTTGGTTACAACTTTTCAA
TAATTATTACTTTAGCACGAAATTGCTCGATGTTGATGGGCAAAAGGTGCAAGTGATGTTTGATATTCAC
GATCCAAGCCAAGTGATTGTGAGAAAGCAAGACGGCACTTTTGTGTGTTATGCCGAACTAGATGGCAATA
AACGTGATGCGTTCCCAATGCCGTTTGTTGAGAAAACACGCCAAGAGCGTCATGCACGCCGCGCGAAATT
GAAACAAGAACAGCTTGATGAGATTAATGCGGAACTTAACCCGATTATTACGATTGAGCATCAGCAAGGT
TTTGAATTGTTACGCACAAAACCGAAAGCCAAACAGGAAGCTACCCCAATTTTCTTAACCAAAGCGGATA
AAGAAGCGTGGGAACAAAGAAAAAAGTTAGTGAATGAGTAAAGGGCAAAAAAATGAAAGCACAAGAATTA
AAAGCGTTTATGGATGCGCACAAGATGAGCCAAAAACAAGTGGCAACCTTGTTTGATGTGTCCATTACAA
CAGTGAGCCAATATTTAAACGGTAAATACCCGACTGATACCAAGTGGCTCGATGAAAAAGTGGATGAGTT
GTTAGCACGCCATAAGGCGAAAGTGGTTGAAGCGAAATACAACAATGCATTTGTCCCCACTCAAACAGCA
AAGCGCGGTATGGAAATTATGCACTTTGCCCACGCAGAGGGCGAAATTAATGTGATTTACGGTGCGGCAG
GCTTAGGCAAAACACAAATGCTTAAACAATATGCGAAAGAACATAGTTCAGCCATTTTAATTGAGGTTGA
TCCAAGTTGCACACCGAAAGTGTTACTACGCAAGATTGCAGAAAATGTTGGTTCAACCAGCCGAGGGGTA
AACAACGATGTACTTTCAGGAATTGTGGAAAAACTCAACGGTGCAGAACGTTTGTTAATGATTGATGAAG
CCGAGTTACTTTCTACCCGTTCTTTGGAATTTATCCGACGCATTCACGATTTAACGAATTGTGGCGTGAT
TTTAGCGGGTATGCCTCGCTTGTTGGTTAATTTAAAAGGGAAAAATAACGAACTGGCACAGCTTTATAGT
CGAGTGGGATTTGCTTGTGACCTTGGTAATGCCCTACCTGATGACGATTTAGCCATGTTAGCGGAAAGTG
CACTTAATACAAGTGAGTTTAACGCCCCTTTATTGGAGGCCTGTAAAGGCAACGCACGCCGATTAAGTAA
GTTAATGCGAGGTGTTGTGCGTTCGGCAGAGATTAACGAGACCGAAATTAGCGCAGAGATGATTGAACAA
TACAGCAAAATGTTAATTAGTTAAGGAGATGACCATGTTACAAGCAAGAAAAAACAAACAATTAAACAAA
AATAATGCCGTGATGTTGGCTTATTTAGAACAAGTGGAAAAAGCAGTAAGACGCTTAAATGAAATGGGGC
TTACGGTGATTAATGTGCACTTTGAGAAGATAAGACCGACGGTGCGTGTGATGAATAATGCGGTAACAGA
AAAGCTAGAGAAAGACCAACGGGCTTATGTGTATCACGTGGGGCGTGATGTGGGTCGATACCAAGAAGCG
CAATTTACTGTGGAAGGTATCCGTGTGGTTTGGAGAAAATATTTGAACTAGGAGGAGGAATGGCAACGCG
TCGGCAAATTTATGCAGTCTATCGTGGCGAAGAGAATTTGGGTGACGGGACTGCGGAAGAATTAGCAAAG
AAACTCAATGTGAGCGAAAAAACGATTTACAGCTCGGCAACAGTCGCCCGATGTAAACGTGATAAAGGTA
AGCGACTTGTAGTGATTAAGTTAGATAAAGAGGAGCTCTAAATGAAGCAGATGATTGAAGGGAAAGAATA
CTGGCGTGATGCAAGAGGAAATTTAACCCCTGCTGAGTTGGTAAAAGACATCGACAAAGCACGTGATGTG
CTTGTGCGTGAATGGGTGGAAAAAGGTGTGTCCTTAAATAAGGAGATGCGCAATTTTAAAGATGGCATTT
TCGGCGATATTCAGGCGTTTATTGAACTTTCGGCTGAAAAATATAATGCAAAAGTGGGCGGTAGTAAAGG
CAATATCACACTTTATAGCTACGACGGCAAATACAAAATCCAACGTGCGATTAACGACCATTTGCAATTT
GATGAACGTATCCAAGCGGCAAAAGTGTTGATTGATGAGTGCTTAAATGAATGGAGCGAAGGCTCTCGCC
CTGAATTAAAAGCGTTAATTGAACGTGCGTTTAATGTGGATAAAGAGGGAAACCTCAACACTTCACGGAT
TTTGGGATTACGTCGTGTTGATATTCAGGATGAACGCTGGCAAAACGCAATGCAGGCGATTAGCGAAAGC
GTGCAAGTGGTGAGTAGTAAGGCTTATGTTCGACTTTATGAACGTGTGGGCGAAACCGATCAGTATGTGC
CGATTGCGTTAGATGTAGCGGGGGCGTAGATGAGTGAGTCTGGCATCGTTGTAATTTGTCTTTTTGCACT
ATATGCGTGGGTAGCATATTTGATGTTTAAGAATTTATAAAACTTATTTAAATGCCCTTTAAATCTCCCC
TAGCCCCTCTTTACGAAAGAGGGGGATGAGATGAGGGGCATTCATAATAGGTTTTAACAACAAAGGAGCA
ACAATGAAAAAATTGGAAAATTACCGAGATTTTAGCCAACACGCTGCGGAAATGGAACGTGTTGGTGCAT
GGGAACAAGCAGAAAGTGCTTGGGAAAAAGCGGCAACGGTGGCTCGTTGTCAAGAAAATCAAGAATGGGC
GGAAAATCGTCGTTTATTTTGTGCACATTATGTGCGTTATCCCGCGAGAAGACCGGAGGTCAATCATGGC
TAAGTTTGTGGCGCGCTTTTATTGTTTAGTTGAAGCAGTTGTGGAAGCTGAAAGCAATGAGCAAGTGTTG
GAATTGTGTGATTTGAATGTATGTGATGTGAATAAACTACCGCATACGATTACGGAAATTGATGATGTGG
TTGAGGTGGAGGAAGTATGAGTGAATTAACAAAAAATGATTTAAAAATAGGTCGCTTTTACTCAGCTAAA
CGACCGCAACGTTTCGGTTTTTTCCGCTTACTTAACGACAGAGAGATTATTTGGTTAAGCGATACCCACG
TGAAATATGATAGCCCAAGTGTGAAATTTGGCGCGAAATACCCGATAGTGACTATCGAAAGATTTTTGAA
ATGGGTAAAAGAAGATGTAACAGAGCAAATGCCGAAAGATGAATGGAGACGAGCAGGATGACAGAACAAG
AAAAAGTGCGGTTGGATGAAATATTGCAACAAGCAGCAATGCAGCTTGTTAAAGCACAAACCTATCTTCG
CACAGGGCAAGCTCAATATGCTGCTGTTTATGTGGGAAATGTACAGAATTTGTTGCCAGGGTTGAGAATG
AGATTGGGGAAAGTATGAAAGTGCTAGATGAACATATCCTTGAGTATATTTGGGATGAAACATTAGACCG
TATTGCGTAAGGAGCCTTACTTATTAACGCTCTGCAGAGAAGCATTTTTGAATTAAAGACCAATTGTTAT
CGGATTTTGAGAAACCAATATCCCACTTATTAAAGGAGCAAATATGAGACCTGAATCTAGATATTTTAAA
TGCGCATTAAGCGTTGAGCCTATTAAATCATTAGATGAGCAATGGCGAAAAGATAGAGAGCTCAGAGATA
AAAAACTTGACGCTATTTTTGACACTATCCCATTTTATGAATGTTGGAGAGGAAGTGAACGTAATATATT
TGGAATTGTTTGTAGTTTAGATAGCGATGAATTTGCCAAAATAAAAGAGGATAAGACCTATAAATTTGAA
ATAGTTGAAAATGAGAAAGTTGTCATCACTGGCAATGGCAGAACAAAAGCCGGTAAGGCATTTAACGATA
AAATCCAAAGCGTTAGAGATATTTTAAATCAATACCCAAGCTTTAATGATTTTATGCTACGAAAATTAAA
ACTTAATTGCTGGGTGCTTGGCGCGCGCACTGGTTATGTATCTGTATGCGGTGTTGCAAGTGACTACTTT
ATCGTTTCAATACCAGTTAAATCAGAGGGCTTTGGTGGGGATGGCTTCCCAGCAATTCCGGAATGTTTAA
CAGAAATAAAACAAAGTGAATTTTTAATGTTACAGGGGAAATAGATAATGAGTGAACAAATTTACGAATT
TAAGAATGTGACCGATATTTTGGTGCTTGATGATAAACAGTTTGAACGATTCTTAGCAGATTTCAAAGAA
TGGTTCCATTTTCAAAAACAAGCGAGAGCCGAAGCCGAAAAGCTTAGAGAACTTGGATTGAATATTACTC
TAGCAGATGTGATTCGTTGGAAAGATGATGACATGATTGGAGTGGGGAAAATTACGATTGATGTGCAAAA
GGCACGAGATTATTAAAACCCATTTACAGCCCATTAAATCTCCCCTAGCCCCTCTTTACAAAAGAGGGGG
ATAAGTTAGATGAAGTGGGCTGAGTAATGTGTTTTATTAACTAAAGGAGCAACAATGTTAAAAGAAAGCG
ATTTACTTGAAGATCATGATTATGTATCAAATAACGTAAAAATATATAAAGGCAATTTAGTAAGCTGGAG
ACGTATTTTTAAAGTTAATCATGCTAATGAAAGTGTGACATATTGTGAAATGAAATGGCTTAAAGATGGT
TTAAAAGCGACATTGAAAACTATATCAATCAAAGCATTTTTAAAATGGGCTGTTGCTGATGTAACTAAGG
ATACGAAAGAATGAAACTATGCCGTTGCCCTATTTGCCACAGTGATATCCATTTGGATGCGTTGTTGGAA
GATGATGCAGGGCGTGAGATGTTGGGGTTAATCTCCAATTTGGGTGGTCGCAATGCCCGTTCGTTGGTAA
GTTATATTGGTCTGTTTCGTCCTGAAAGATCAGCGTTATCTAATGGGCGGGCATTGAGATTAATGAAAGA
TGTGTTGGAGATGTATCAACCCAGTCCGCTACTCGCCCATGCGTTGAATGAAACGGTGCAAGCGGTGATG
AAAAACCGTCGGGAAACCCGCAATATTCAAGCTCTAGCGAATCATAACTATTTGAAGAAAGTGTATGAGG
GGGCAAAACCGTTGTTTGCGGTGGTGCGTAGTGAAGGCAAGGCTGAAATGCAAAGCGTTGCGGCGCAAGA
AGAGGATCAACGTATGGCAGCCATTCAATATATTGAACGTTATGCCGCTATTGGGCAGTTGCAATTTGTG
GAAAATATGCCTGAGTTTGCGGTTTGGAAAGCCTGGAAAGCGGAACAGGAGAAAGGCTATGTTGCGTAAA
AATTTAATCGCTAGAATCCATATTGGAAAAAGCCAATTAGGTCTTGATGATGAAACCTATCGTCAATTAT
TGGTAAGCACAACGGGGAAAACAAGTTGTACTGAAATGAAGGAAAATGAATTGCAACAGGTGTTAAATAT
TATGGTGCAAAAGGGTTTTAAATCCAGTCGTCATTTTTGGGGAAATCGTGCGGCACCACGTGAAGATAAG
AAAATTTATTTGGCAAAAATTACCGCACTTTTAGCGAAACATGGTTTACCGAAAGAATATGCCGATGGTA
TTGCGAAACGTTCGTTTAAAGTGGATTTTGTGCATTGGTTGCAGCCGTGGCAGTTGAAAAAGGTGGTGCA
GATGTTGGCAGTGTATGATCGGAATAAAAAAGCATTGTAAGATGAAATTATCAGGTGTAAATTAAAGGCT
CTTTGGAGCCTTTTTTATTTGCTATGATAAAGTTTCTATCTAAATTATTTCAACGTTTCACTTCTAATTT
TAATTCTAAGCCTAAACCTAAACCTAAACCTAAACCTAAACCTGAGGTTATAACAGAATACGAGCTACAT
AACTCTACAACTAATCTAGAATTACCTCGCTTTACTGTATCTATTGAAATAGATAACCGCCCTAAACCTG
AAGATCCTCAAGAAAAACGCCGTTTCAAAGAAGCCTTTGAACAAATTACACATGACATTAAATTTATCAA
TATTGATAAAGATGATGTTTATGAGTTACTTTGGACGCATCGTATTGGAGGATTTTATCAGCTAGGAAAA
GCTCTTAAAACTCGTGATATTTTAATGAATTGGTCGTGGTTTGATGAATGGTTAGAGCGATTTCAAAATA
TATCTATATATCCATATATGTGGAATAGTTGGCTTGTTAAGGGGAAACTTTATCCTACCGACTTAGATGA
AGCGACTAAGAAATTAACAGTTAAGAATATGAAAGATATTCTAGGGCGAAAGGGGTATCAAGAATATCCT
AAACTTCGTGCTGAATTAGAAGTGTTTTTCAAACAGAATATCGCTTATGAAGATTTACAGCCCGAGTTAA
GGGATAGAATGATAGAAAAGGGCTGGAAGGAGAATGATGAGTATCAAGAGTTGAAAATAGAGCTTCTATG
TCATTCAGTTATTATGAGATCTTACGCCTTAAGAGATTTTGAACGATATACTCCAGAATATTTATCATTT
TTGGATGATAAATTTATAAAAAAGCCTAAACTATCCTTTGTCGGTGATGATGAGGAAGAGAGAATTGTTC
AATCATTCATAATCTCTCCAATTAAAAATAATCAGGTTATTCAAATTCCTCCTTTTTTTCCTGGAGGAAG
AGCTAATATTCGATACTTTTATCGCGAAAATCATAACGTATAACAATTTTTCAAAAAAAATTTCTGCAAA
ATACCGCCTTTTTAAAATTTCCGTGTGAGAATTGCGTAAAACAATTTGCGGAGGTGTTTATGGTTGAATC
TTTGGAAGATGTGGCTGAATTACTGCCTGAAACAGTGCAGCAGATGGTGGATTTGGTGGGATTTGCTGCG
GTGGAAAAAATTATTACAAATTTTGGTGGGGCAACCTTTCGATTTACTGATGGGGTGCATTATTTTCCTA
AGCTTAAAGCACTCATCGGTTTGGAAAGTGCGGTTAAATTACAAGAGGTTTTTCGTGGGGAGTGGCTGTA
TATTCCTCGTTGCCAAACGGCATTGCGTATGTTGCGTAATTATCGTTTTAAAGCCGATTATGATTATCTT
ACCCAGCATTTAAATAAATCAGGGCGTATGGCTATGCTTGAGCTTTGTCCGAAATATCAACTTTCTGATC
GGAGCGGTTGGGAGATTTTGGCACAGGTTCGCCATCCTGAAGAACCCCATAATCTTGCCTTGTTTTAGTG
CTGAAACTGCTCCTCTCTTCTCTTTACTCTGCTTTTAAGACAATACCCTTAATCTCAATAGATTAAGGGT
GTTTTTTTATGTCTACTTTAACTTTTCTAGATATTTTTAACCGTTTAATTGGGTATGAGGGTGGTTATGT
TAATGACCCTCGAGACCCAGGCGGGGAAACCAATTGGGGGATTACTAAACGCACAGCTCAAGCAAATGGT
TATCAGGGCAATATGCGTGTGATGACGCGTGATCAGGCTTTTAAAATCTACTACTCCGCCTTTTGGTTGC
GTTATCAATGCGACAAGATGCCTGAAGCGGTGGCTTTCCAGTTTTTTGATGCAGCGGTAAACCATGGATT
AGGCAATGCAAGCCGTATGTTGCAACGTGCGGTGAATGTGGCGGATGACGGCATTATTGGCAATGTGACC
ATTGCGGCGATTAAGAAGATGGCGATATCTGATGTGATTATGCATTTGAATGCAGAACGCCTGGAGTTTT
ATTGCAAACTTAGCACTTTTGCGACCTTTGGTAAAGGTTGGGTGTGTCGTGTGGCGGGCAATCTTAAATA
TGGAGCAATCGACAATGAAGTTTAAATTTTTAGGCGTGTTTAAACGTGTTTTAAATTGGTTTCAAAAGCC
TCAAAAAGTTACGCAATATCGACCGCACTTTTACAGTAAAAATGCGTGGAGTTATGTATCTAGAGGGAAA
CCGACTGCAGCCCAAATGATTATGTGGAGATTATGCCGATGAATAAGTTTTTTGAATTATTTACCAATAG
TGATGGGCGAGCCAGTACAACGGGATTTATTCAGTTTTTCGGCTTTTTGGTGATGGCGGGTGTACTGATT
TATGCGGTCTATCTTGACCGTTCTACGGTGACAGATTTGTTTTTTTATTTTGCTTGTTTTTGTGGTGGTT
CTGCCGCAACCAAAGGGGCGGTGATGGCTTTTCAAGCCAAACAAGCAAAACCAGAAGAACCGATTACCGG
TGAAACCTATGTGGAGCCAGAACAAACGGATAGACCAAGGGGGATTTGATGAGTATGCAGATTATTTTAG
CGGGGCTCGGGATTTTCGTGCTATTGGGTGCGTATGTGATGTTTAAGCTGAAACATGCACACCGTGAGAT
TGAGCAATTATTAAAAACCAATGCGCAGTTGCAAGCGCAGAAAGCTGTCGTTGAAACTCAAGTGAAACAT
TTTGAAGTGAGAAAGAAAAATGAAGAAAACACTCGTATCACTAGCCGTGATGATGTCATTAACCGCTTGC
AGCAATCAGGCGATCTCCGTGATTAATCCAAGTTGTAGTGGATTTGGCATTATCACTGCCAGCAGACAAG
ATACCACGGAAACCTTGCGACAAATTGCGATACATAATGCGACTTATCGTGAGATTTGCACTAAAAGTAA
GGAGTCAAAATGATTGACGATAAAGTGTTTATTGGGATTGGTACGACGTTGATTATGACATTAGTTGGCT
GGGTGTGGAAATCGGTAAACGATAAAGTGGCTGAAAATCAGCATGCGATTAAAGCCTTAGAAAAGCAAAT
GCAACAGGATTTTCAGAGTAAAGAGCTTGCTGAAGTGAAAGATAAGCACTTTGAAAGCATTTTGAAAGAG
GTGCGCGATCAGTTGAAAGAAATCAATCAGAAGTTAGATAAAAAGGTGGATAAATAATGTCAGCAAGAGA
ACGAAAACGATTAGCGCAATTGGCAGAAAAGCAAGAAATTAATGCCAAATTAGATGAGATTCTGGCGTTA
AGCCGACAAGCGAACCATAAAATCGACCGCTTAGACGGTCGAGTGGATGATATTGATACTCGCTTGGCAA
AGGTAGAAGAAAGTTTAGCGAAATTAGGTGTGCGTGCTGCGGTTATTGGCGGGTTAAGTGGCTTGGTCGT
CTCCGTTGGGTTTGAGCTGATTAAAGCAAAATTCGGGGGTTAAAATGGCACATGATGATAAAACCAAAGT
AAGCGTGCGTCGTTATTATGTGTTTTATTGCTTAACACTGGAAATTGCCGCTGAAAAAGCAGGGGTATCT
TACAACACGGCACGTCGCTGGAAACGTGAAGCTGAAGCCAAAGGCGATAATTGGGATAAAGTGCGTGATG
CGAATACGATGGCTAGTGGCAAAGTGGAAGATGTGGCGCGCGGCATGCTCACTGCGTTTGTGCTTTATTT
TGAAAACACAATGGATGAGATTAAGCGCGCGGAAGCATTGCCTGTGAGTGAAAAAGCGAAGTTGATTCAG
GGGCTGGGTGATAGCTATTCGAAAATGGTGGCAAGCAGTAAGCGATTATTGCCTGAAGTGTCGGAAATGG
CGACGGCAATAAAGACCATCACTATGTTTGGGGATTATATACAAGCCAATAAACCTGAGCTGATTAATGA
GTTTGCGGACTTATTGGAAGGATTTGGAAAAGCCCTAGATAAGGAATTTAAAGCATGAAACTCTTAATTT
TTCAGTTGCCATCACTTACAGCCATTATTTGTGCATTTTTGCTGTTGAGCCAAGGTATTAGTGGTTGGGG
ATGGTTTTTATTTATTGCTTTTTGTGTATCTGCTTCTAGGGCATAGGTGAAGTTGTGAAAAGTAAAGAAT
TATTAGCAGAATTAAAAGCCTATTCAGACAGCTTGCGACAAAAGGTCGAGGCAAAGTTTGAGGGGTGGGA
CGATTCTCTTGCTGCCATTAGTGAGCGACGCAAAAAGGTGCTAGATCCTGTTTCGGGCTATGACTTTTTT
GTGTCGAATTACTTTCCGCATTATGTGCGTTCTAGCTCTCGTTCGCAGTTGCATAACTATCTTTTTGAGC
AGTTGCCACAAGTATTACAACAGACATCATCAGTGCATTTAGCCATTGCTGCGCCACGTGGTGAAGCTAA
ATCGACCTTGGTTTCCCAGCTCTTTACACTTTACTGTCTTGTGACACAGAAAAAACGCTATGCGTTGATT
GTGATGGATAGTATCGACCAAGCCTATCCAATGTTGGAAGCCATTAAAGTAGAGTTGGAATTTAACCAAC
GTTTGCGCATTGATTTCCCTGAAATAGCAGGACAAGGGCGTGTGTGGCAAGCGGCAACCATTATCACAAA
AGCCAATCAAAAAGTGCAAGTGGCAGGTTCCGGCAAGAAATTGCGTGGTTTACGCCATGGGGCGTATCGT
CCTGATTTGGTGGTACTGGATGATATTGAAAATGACGAACAAGTGCGGAGCCCTGAACAGCGTGACAAAT
TACACGATTGGTTGAAGAAAACTGTCCTTCCGTTAGGGGCGGCTGGAGATAAGTTAGATGTGGTATATAT
CGGGACTATTCTCCATTACGACAGTGTTTTAAACCGCACTTTATCGAGTAAAGCGTGGAAGACAGCCAAG
TTTAAAGCCTTAATTCGTCAGCCTGATGATATGAGCCTGTGGGATAAGTGGGAGGACTTCTACTTAAACG
AAGGCGAAGCGGTGGCTGATGCTTTCTATACGCAAAATCAAGCGGCAATGGATAAAGGTGCGGTAGTAAG
TTGGGCTGCTCGCCCGATTTTAACCTTGATGAAGATTCGCGCTCGTGATGGGCATGCCACCTTTGATTCG
GAATATCAAAATGACCCGTTAAGCAGTGATGATGCGATGTTTGCCAATAGTTTGACTTATTGGACGGAAT
TGCCAGCGAATTTAATTTATTTCGGTGCGCTTGACCCATCCTTAGGAAAAGCAGGGGCAAGCAGAGACCC
CTCTGCCATTTTAGTGGGCGGATATCATCGAGAAACAGGCAAGTTATATGTTGTGGAAGCACAAGTGAAG
AAACGTTTGCCTGATTTAATTATTGAAGATGTGATCCGTATGCAGAAGCAATACCACTGTCAGCGTTGGT
TTGTTGAAACGGTGCAATTCCAAGAATTCTTAAAAGACGAATTAGTGAAACGCTCGGCACAACGTGGCAT
TCCTGTTCCAGCGACGGCGACGAAGCCAAATACAGACAAAATGTTGCGTATTGAGAGCCTACAACCCCAC
ATGGCGAATAGTTTAATTTTGTTGCATAGCTCGCAAGCTACACTGATTTCCCAGTTACGCCATTTCCCGA
AAGCAGACCATGATGATGGCCCAGATGCGCTAGAAATGTTGTGGCGTAATGCAGTGGGTAGTTCGGCAGC
GATTGAGTGGATTGGGTTAGATCAGTTGGATACGTTTGATGTGGAAGATGAAGATGATGATCTTTATTCG
TTTTGGCGAGATTAATTGAAATCGGGTTTCGCCGATGGCGACCTACTTTTATGAAAGTGCGGTTGATTTT
TTAGGGAGTTTAAATGGGATTTTTAGATAAGGTTAAAAACCTTTTAAAAGGTAATGAAACAGAGCTAACA
CAAACCGATGAAGCGGAAGTGACAGCATCAGGTCGTGTATTAGATGATCACCCCTCTGCAAAAATTACGC
CTTCAAAATTAAAGCAGATTTTAGAGGATGCCGAAAACGGTGATATTCAGGCGCAGCATCAACTTTTCAT
GGATATTGAAGAGCAAGATAGCAGCATTGCCGCCAATATGATGACACGTAAGCGTTCAGTTTTAACGCTA
GATTGGCGTATTGTTGAACCACGTAATGCGACACCAGCGGAAGAAAAATTGCAAGCAGAAATTGATGAGT
TATTTTATCAATATCCCAATCTTGAAGACTTGTTTATCGATTTAATGGATGCCGTGGGACACGGTTTTTC
CGCATTGGAAATTCAATGGGCTCAGGTGGATGGCAAATGGGTTCCAAAAGGCTTTAAACCTTGTCCGCAG
TCTTGGTTTAAATTGGATAAAGAGGATAGTTTATTATTACGCACACCAGCTAATCAAATGGGCGAGCCTT
TACGTCCTTTTGGCTGGGTGGTACATCGCCATAAATCTCGTTCGACACAGTTAGCTCGTGATGGCTTATA
TCGAACATTGGCATGGCTTTATATGTATAAGCATTATTCTGTGCGTGATTTTGCCGAGTTTTTAGAGCTT
TATGGCATGCCGATTCGCATTGGTAAATATGGTGCCGGTGCCACTAATGCGGAGAAACGCACGTTACTGC
GTGCGTTGGCAGAAATTGGGCATAATGCGGCAGGCATTATGCCTGAATCGATGCAGATTGAACTGCATAA
TGTCGCTAATGCGGGGGCAGCATCGGGTAATAATCCATTTTTACAAATGGTTGATTGGTGCGAGAAATCT
ATCGCTCGGTTGATTTTAGGGCAAACCTTAACATCGGGGGCGGATGGTAAAAGCTCCACCAATGCGTTAG
GTAATGTGCATAATGAAGTTCGTCGTGATTTGATGATTAGCGATGCGAAACAGATTGCGCAAACAATTAC
TCAACAAATCATTTTGCCGTATTTGCAAATTAATGTTGATCCGAATATTGCGCCACATCGTATCCCTTAT
TTTGAGTTTGACACAAAAGAATATGAAGATTTATCGGTCTTTGCAGAAGCCATCCCTAAACTTACCGGCA
TTGGGGTGCAGATTTCTGAAAGTTGGGTGCGGGATAAATTAGGAATTCCTGAACCGCAGGAAGGCGAACT
GATTTTAAGCACACCGCAAGGCGAGAAAACGGACGAAAAAACGACCGCACTTTCTGCCGTATTTAACCAC
GGCAAAGACTGTACTTGCGGTTGTCGTGCTGCTGTGTTGTCGGCGCAGAATGGTAAAAAGGACGAACAAG
ATGAATTAGACGGTTTGATTGATGATGCACTGGCAAATGCGGATTTTAATCAACAGCTTGATCCTATGAT
GAAACAAATTGTAGGCGTGATCATGGCAAGTGAAAGCTATGATGAAGCACAGGAAAAACTGATCGCACTT
TATCCTGATTTAACCAGTGAAAGCCATCAAGCCTATTTGGCAAGTGCGGTATTTTTAGCTGATTTATTAG
GAGCAGCCAATGCCGAGCGCACCTAAGTTTGCCATTGGTGTAGAACCCAAACAAGCCATTGAGTTTTTGC
GCCAAAAGAAAATGCTTGCCAGCAAGGTGTTAGTAAAAGAAATGCAGGATAGCGCATTGGCACGTGCTAC
GACGATTGCGCGCTTAACTAGCCTTGATATGACAAAGGATATTTACCAATCTTTAGAAACCGCAATGCGT
GAGGGCAAAGGCTTTCACGCTTGGAAAAAAGAACTGGTGAGTGAATTTGAACGTAAAGGCTGGATTTTTG
GGAAAGATCCATCTATTCGTGGTATTGATGGGCATTTACTGGCAGATCCAAAAACAGGGGAATATTTTGG
CACGCCGCGTCGGTTAAATACGATTTATCGTGTCAATATGCAGTCAGCTTATTCGGCTGCGCGTTATCAA
CGCTTGCGTGATAACGTGGATAATCGCCCTTATTGGCAATATCCCCCCGTGGGGGATGCACGTACTCGCC
CTGCCCATTTAGCATTGAGCGGTAAGGTGTATCGTTATGATGATCCGTTTTGGGCGACATTCTATCCGCC
TAATGGGTTTAATTGTCGCTGTACGGTGATTGCGTTAGGCGATAGAGATTTGAAACGACGCGGAATTGAT
AAGCCTGACGATAGCTCTGAATTTTTGGTGGAAGTAGAACGCCCTGCGGATAAGCAAGGTCATCGTGAAA
AGACGGTAGGGTTTAAATTACCTGATGGCACGGTACGTGTGACAGATAAAGGCTTTGATTACAATGTAGG
GCGATTAAACTACAAGCCTAATTTGGATCTTTATCCGGAAAAGCTGGCGCATGCGTTTGCGAAGGTTGAG
ATGAAAGGTGGGGAGTTTAAGCACGATTTTGAATTTTTGGCAAAGCATGTGACGGAGATGAAACAAACGC
TCAGCCCTGAAGGAAAAAAACTCACTGCTGATCAAATGTTACAGGTGCGTGATAGCCTTACCAAAAATTT
TAAATTTGCAGCAGGTGTCTTGAGTGCGGAAAGTAAGGATTTATTGAAAAGCAAAACTGGCACAGTGTGG
CTTTCCGATGATACTTTAATTAAGCAATTTAATAGCCGTGATGGGCAAGATTTTGGGATTGATGAGTATG
AGGCGTTGCCAGATATCATCAATGCTCCAGATAAAATTGTAGTCGATGAACTAGGATACCAATTTTATAA
GGATGTTAAGGGTAAGAAACTGCTTGCAGTATTGAAAGTTTTAAGCAAAGAACCAGAAATTTTTGTTCAG
TCGTTTAGATTAGTGAGTGATAAGCAATGGAGAAAGGCATTTAAAGAATAAGCCACTAGGCGGGGCTCGA
ACCCACCGCACACAGTCCCGAGTCTATTTCACCTCTTCGCCCGCGATCTTCGAGATTCATCGCTTTTCTA
GTGGCTTTGGTAAATATACCCCTTTAAAATTTAAAAATCAACGATTATGATAGACATTGAAATCAATAAT
GCGCAAGAAGTTACCTCCTTGCTTGAACGATTAGCGCAAGCTACAGCACATCGTGCGCCTTTAATGCGTA
GCATTGCAGGCACAATGGAATCGGCTGTCACGCAGAACTTTGAAGTGGGTGGTCGTCCTGAGTGGAAGAA
ATTAAAGCTTCGCCAAGGTACGCCTTTGGTGGATACTGAAAACTTGATGGAGAGCATCACTTCTGAATAT
AATAACAATGAAGCCATTGTAGGGACAAATGAGCCTTACGCGGCTATTCATCAATTCGGCGGTAAAGCTG
GACGAGGTCGTAAAGTAGATATTCCGGCACGCCCTTTTTTGGCTTTAACCCCTCAAGATGAGGCAGATAT
TTTGGAAGATGTGCAAGACTACTTCCAACGCTTAATTAAATAAATCAGAAAATCGCCCTAAATCGCACGT
AGGGCGATTTTTTACTTTTAGGGTATAAGATTTCATCTTTAAATTTTTAAAACAATTTAAAACGGTTTTA
AAGCGTTTTAAAATGGGTTTGGGTTGTTTTCAATCATTCAATCTTTCACGTCTTTAATGTGAGGCTTGTT
CCTCATTGTCTAAAATTTCAAATTATTTGGTTGCGCTGAAGCCAGTCATCTCTTGTTATCTTGTTCAATT
CGATATTCTGCCATCCTAGATTGAGTTTTTAAGGATGGTTTCAGATGAAATTAACAGTTGCCGCTTGTAG
TTTTGAAATTAACAAGGCGAAGTATGGTCGTATCCAACTTTTACCTTATGGCAAATTTCGTGCCGCAGAC
GGCAGACCAACCGATGTGGAGGCATGGTATGTAACAGATACAAATGGCGCGGATGTGGTGGCGTTGGCAA
ATAATCAACGCAATCCCCTTCCTATTGACTATGAACACCAAATTATTCACTCCCTAAAAAACGGCAAAGA
AGCACCGAGTGCGGGCTGGATGGAATATTTCTATTTTACCCCACAAGGGATTTTTGCTGATGTGCGTTGG
ACTGATAAAGCCGCGGACTATATCAAAAATGGCGAATATCGTTATATCTCGGCTGTGTTTGCTTACGACA
CAGAGGGCTATGTTCGCAAGATCTTTCATGCTGCATTAACCAATACGCCTGCTTTAGATGGTATGGAGGA
AGCAATGGTGGCAGCCAGCGTGAATTTGTTACAAGAGGACAATCCAATGGATAAAAAATTATTAGCAGCA
TTATGCACACTGTTTGTTTTAAAAGCAGATGCAAGTGAGGCTGACATTACGGAGAAAGTGACCGCACTTT
CGGCAGCTAAAGGCGATAGCTCTGTGGACGTGTTAGATGTTTACGCAAAATTAGCTGAAAAAGAACGATC
GGTAGCAGCGTTATCCACACAAGTGGGCAATCCTGATCCTGCTAAATTTGTGCCAGTCGATCAGGTAGCC
GCATTACAGGCTGATTTTAATGCGCTTAAAACATCTGTAGAAGCGGACAAGAAAGCGGCATTGATCACAG
CGGCATTATCGCAAGGCAAACTGGCTCCTGCATTAAAAGATTGGGCGCAAAGTTTATCTGTTGAGGCATT
AAGTGCTTACTTAGAAAAAGCACCTGCAATGGCCGCATTAAGTGGTGAGCCACAAGCAAAAGGCGATCCA
GAGCAGAAAGTGGTGGCGTTAAGTGCTGCAGAGAGTGCCGCAGCAAAAGCGTTAGGCTTAAGCGAAAAAG
ATTATATGGCAACCTATAAGGAGCAAAAATAATGGATAAATTCAAAAAATCGGAACTTTTAAAAGCCCTT
GATGAAGCCTTTAAAAAAGACTTTGCAAGCGGTTTAAACGTGATTAATCCTCAATGGTCAGAAATTGCTA
TGAAAATTGCAAGTTCTACCGAAACCAATACTTACGGTTGGTTAGGGCATTTCCCAAAATTGCAAGAATG
GGTGGGTAAACGTCGTTTACGCAAAATGCAAGCGCAAGGTATGCAAGTATCGAATAAGTTGTTTGAAAGC
ACTGTTGCTATCCCTCGCACCAATATTGAAGACGACCAGGTCGGCTTATTTAGTCCGATGGTAAAACAAA
TGGGACAAAGTGCGGCGGAATTACCTGATGATTTAGTCTTTGGCTTAATTAAACAAGGTAAAAGCACCCT
TTGCTATGACGGGCAGAATTTCTTTGATGACGATCATCCTGTTTTTGCGGAAGTCGATGGCACAGGCAAT
CAAACCACGCAAAGTAATATTACCAAAGGCAGTGCAGCAGGAAAACCAGCGTTTTATTTGTTGGATACGA
CGAATGCCGTGAAGCCATTTATTTGGCAAGAACGCTTAACCCCTGAAATTGAGACGAAATTTGATCCGTC
TAAATCCGATACGGTATTTATGGAAGATACCTATATTTGGGGCGTGCGTGCGCGTGGTAATGCAGGTTTT
GCATTCTGGCAACTTGCTCATCGTGTGGAAGACAGCGAATTAACTGAAGATGTCTTAATGGGCGTGTTGG
CAAAAATGAAATCCTTAAAAGGCGATGGCGGCAAGTTGTTAAATATTCGTCCGAATATCTTATTAGTGCC
ACCTGCACTTGAATATACAGCAAAACGTTTAGTGGAAGCCGATATTATCAACGGTACCAGCAATGTGTTG
AAAGGGACGCTTAAAGTGATGGTGTCTTCACAGATTGTGGAGTAATCCGTCTCTTTCCTTGCCTTCTCTC
GCTTGCGAGGGAAAGCAAGAAATGACTAGGAGGAAGCTATGGCAAAGAAACAGAAAAACAAGACAGACGA
TGAAGTGAAAACCGATTCTGCGGAAAACACCACAGAAACCGACCGCACTTTAGACGAGTCGGATGACACG
CCCAAAGGTAATGATGTGATTCATCCTATTGCCTATGCGGTGACGTTACGTGCAATTCATCCGCAAGCCT
CTTATGGTCGCTGCGGCTATCGTTTTAACAAAGAAAGTGCAGTGGAAATTCCAGTTGAAAACTTGACAGG
TGAGCAAGTTATTATGCTTGCTGAAGATCCTTGGTTAGAACTTATTCCCATCTGCGAAAAATAAGGATGA
GTGATGCATTACGCCAGTGCTGAAGATTTTGTGTTACGTGTAGGGGAAGTACAAGCCATTGAGCTGACCG
ACCGCGATTTGACTGGGCAAGTTAATGACAATTTGCTTGATGTTGCATTGTCTGATAGCTCAAGCCAAAT
TGATGGTTATTTGGCAGCACGTTATACCCTCCCTCTTGTGAATGTACCACAAAACTTGGTGCGACTTTGT
TGTGATTTGGCTCGTTATCGTTTAGCGAGTATGTCTCATGTGACGATTACAGAAGAAATTATTACACGCT
ATAAATTAAGTTTAAAAGAACTTGAGGATATCAGTGTGGGTAAGATTTCGCTGGGGTTGCCACCGACAGA
GAATAATGATGCCAACGAACACGACAATGGTGTGATTTTTACTAATCCGAAAAACAGGATTTTTGCGCGT
GATTACTCAAATTGAAAATGCTCTTGTAGAACGCCTACAGCGTGGCTTAGGGCGTTTAGTCAATACCGTT
AAAAGCTACGGTGGCGAGCTCGATGATGAAAGTCTTGGAACATCACGTTTGCCGATGTGTTTAGTCACTT
TTGGGGGCGCACGTATCGAACGTATGGGCACTAATTTGAAGCGTCATCAATCCACAGCAAACTTTGTCAT
TATCGTGGCAGTAAATAGCTTGCGTAGCAATATTGCTGCACGACAAGGCGGAGCTGATAAACGAGAGGTG
GGCGTTAATCAGTTGATTACAGCAGTACGCCGTTTGTTAGATGCGCAAACCTTAGGGCAATTAGTCAAGC
CACTGAAACCGACTAGGGTGCGTACGCTTTTTAATAATGCCACTTTTAAAGGTGGGGCGATAACGGCTTA
TGCGATTGAGTATGACGCAGTCTATGAGGATTTAAGCCCGTTAGAAGATGGCCGTTATCCTGAAATGACA
CAGGATAGCAAAAATCCTGATTATCTGTTTACGCATTATCATGGTGAGCTATCGCCACCAGATCCGATGT
TAGAACGTATTGGTAACAACATTTATGACCCAATAAGCGGTGCCAAAGTGCCGTTTGAGGTGGAGACACA
AAATGAAAGTGAAAGCAGCAATAGGCATTAAGGTGCCGATGGAACATCAGCCTTATACCTATATTGAACA
AGTACCGGTAGAGGTAGAGCCGTCGATTTATTATCAACGTCGTATTAATGATGGCGATTTGATTGTGATC
ACAGAAACACGTTCACGCAAAGAACAGGAGAAAGACAATGGCTGAAATGAATATTGATTTTGATAATATC
CCGACGAGTCTTCGTAAACCGGGTGTTTATACAGAATACAACTCACGCAATGCAGTGAGTACTTTGCCAA
CAAATGAGCAAAACGTCTTAATCGTAGCACCGATGTTAAATGCAACAAAAGCATTTAGCGCACCGACACC
GATTTATTCGGATGTAGATGCAAAAAATACATTTGGTGCTGGGTCTTGGGCTCACTTAATGGCGCGTATT
GCTATCCAAAATAATGCCCTGATCCGTTTAACGGTGATTGGTTTAAAAGAGAGTGATTCAGGTGTGGCGG
CAACTGGCACCATTACGCTAACAGGCACAGCAAGCAATGCAGGGGTGCTTAAAGTTGTCATTGGTGGTCT
TGATTATGCGGTGGCAATCGCTAAATCGGAAACTGCTGCCAACATTGCCGCCCGTTTAAATGCTGTGATT
AATGCGGGGGAATATTGTCCTGTCAGTGCAACAGTCAATGAAGGTACTGTTACGCTTACTGCGAAATGTA
AAGGCGAAATTGGCAATGAGATTAGTGTCAATGCCACATTAAGCGTAAATGATATGGCAGTGAATGTTTC
TGCCCTTGCAAATGGTGCCGAAAATGCCGATTTAGCAGCGGCATTAGCATCTGTAGCTGGTCAGCATTAT
CACGTGATTATCTCCCCTTTTGCAGATGATAAAAATGCGAAAGCCTTGCGCGAACATTTAGAGTCGGTCG
CAAGTCCTGTTGAGAAAAAACCGGGTATTGGCGTATTAGGTTTTAATGGTACGTTGGCAAGCGGTACCAC
TTATACCGAGAAAATTAATGCTAACCGTATTACAGTGGGTTGGTATAAAGGGGCGGTGGAATCTAATGCC
TTAATCGCTGCGGGATATGGGGCGGTTATTGCAGGCGAAGAAGACCCAGCTAAACCGTTAAATACACTTG
AGATTAAAGGTTTAACCCCTGTTGATGCCACTCAAACACCGTTAAAAACCGAAGTCAATCAGGCGTTATT
CCACGGTTTAACCCCTATTACAGTGGTCAATAATCGTGTGCAAATTATGCGTGCAATTACGACTTATACC
AAGTCACCGGCGAATGTAGATGATCCTGCGTGGTTAGACTTAACCACAATTCGTACACTTGATTATACGC
GTAAAGCCATTGAACAGCGTATTGAGTTACGTTTCCCTCGTGCGAAATTATCTAATCGCACCCCACCAAA
AGTGCGGTCGGAAATCCTTGATGTGCTCTATCGTTTAGAGCAACAAGAGATTTTAGAAAATGTGGATGCG
AACAAGGGTAAATTGCTTGTTGTTCGCAATGGCAAAGATCCAAATCGTTTAGATACGGCAATCCCAGCCG
ATGTGGTAAATGGCTTGCACGTTGTCGCTAACCGAATTGATTTAATTTTATAGGGGGCGTAAATGGAAAA
ATATGCTGGAATGGCGGTGCTTGAAGTGGACGGCACGGAAATTGAAATCACCGATTTAAACGTGACAAAA
CAAACTGGACGTAAATTAGTCAAAACTATGAACTCTGAAGGGCGTGCACGTGGCTTTGCTAAAGGCATTA
CGACCTGGGAGCTGTCAGTGACTGCTGCTCTGCCGATTGATGGTTCAGAGATTGATTGGGCTGGTATCAG
TGATGCGAAAATCACGGTATATCCGCTTAATCAAGAAGATAAGCGTACGTCTTACCTTGGTTGCTTTACT
ACCCAAGTAGGCGAGAAATACACGGTGGATAACGAAGCCGTTATTGATATCCAGATGAATGCGCTTAAAG
AGGTAAAAGAATAATGCGTTTACTTCTTGGTATCTCTTATGAAGACAAGCGTTATTTTGACTTTGACGTG
CGATTACTAACCTTGGGTGGCGAATGTGCTGCCCTTGAGAAAGTCGCCGAGCTTGGTTTAGATGAGAAAG
AAAACCTCACGAAAGCGGAGCAAATGCTCGTGGACTTGGCTTATTTATCTGAACAGCTTGATATTATCGG
TATTGCGCAAGATAAGCTCACGCCACAGTTTTTACTGGATAACCTTGCCACGGATGATTATGTGCTGATT
ACGCAAGCTATCGCTGAACTACGAAAAAAGCACATCGACGCTGGGGAAAACCCGAGCAAAGCCGAAACCG
AATAAAACAACATTACGGTGTGTTTGATGCCGAGAAGAATTACCGAAGTGCGGTCATTTTATTGGCTAAA
TTTGGGTTTACTGCTGAAGAAGTACGAGCAATGTGTCATGCCGAAGTTGCTGCATGGGTGGCAAGTTGGC
AACATTCGCAAGGTATTAAAACTCAGTCAGAAAAAGGCAACACGGTGCATTACAACCTTATGCGTCGTAA
AACTAAGGGGGCGTAAGCCCCTTTTTTTGTGGATTTAAAATGAGTTTAAAGAGGGTTTAAAAATGGCTGA
GTTGAATTTAGCGTTGAAGCTGAAAGCGCAAGACCAAGCAAGCCGTGTGTTTCGACGAGCGCAATCGCAG
ATTACGCAAAGCACACGTGCTATGGCTCAAGCGCGTGAAAGGTTAGGCGTGCGAAGTGAACATAAAATCC
AACAAGAAATTAATCATACCATTGCCGCTTATAACCGATTAAAACGTAGTGGTACAGCCACTAGTCGCGA
ATTAGCCCGTGCGGCTGAAGCGACGCGCTCAAAAATTGCTGGGCTTAATGCAGAAATGGGGAAAACCTCT
TGGGGGCAACGATTAGGCAATGTTGGAACTGCCATTGCTAGTGTGGGCGCAGGCATGGCGGCTGGAGCTA
TGGTAATGGCGCAACCCATGAAAAAGGAAATGGACTATGACCGACGCTTGGCGATGGTATCCAATACTGC
CTTCTCCGACCGAGACGTAGCTGGGCGAATTGCAGGAAAGAAAGAATTACATGATGCGGTGAAAAGTGCG
GTAGAAACTGGAGGGGGGACGAAAGAAGAAGCCTTGGGCGCATTAGATAAGTTATTAGCCTCCGGTACTG
TGAAAGCTGAAACCGCAATGAAGTTATTGCCTACTTTACAAAAAGGTGCGGTGGCAACAGGTGCAAGTAC
AGAAGATTTATCGGCGATTGCAATTTCCGCTATGCAGCAATTTGGCATCAGAGAAGATCAAATTGGTGCG
GTATTAGATAAGGCTGTGGCTGCTGGGCAAGCGGGTAACTTTGAACTTTCCGATATGGCACGTTGGCTTC
CACAACAAATGGCGGCAGCTAAATCGGCTGGGCTTTCGGGCATGGATGGCTTTGAAGCATTATTAGTCGC
AAACCAACAAGCGCGTGTTACCGCAGGGACAAGCGATGAAGCGGGGAATAACCTGGTTAATTTACTCGCC
AAACTTACGTCTAAAGAGACTGCAGATCGTTTTTCTAAATTAGAAATTAAAGGCAAAGATGGCAAAACCC
ACGGCATTGATTTTATTAAATCCATGGAGAATGAGAAGAAACAAGGTAAAAATTCTATTGAGGCCTTTGG
TTCTATTATGGATATGGTCGTAGGAGAAGATAAACGTTATCAAGCCTTAAAAGCAAAATTGAAAACAGCT
AAAAAAGAAGAACAGCAAGCCTTAATAGAACAAATGACAAACTTAGTAGAAGGTACGGCCATTGGGCAGA
TTATTTCTGACCGTCAAGCCTTAATGGCACTTCTTGGGATTCGCAACAATGTTGAACTAGGCAAGCAAGT
AAAAGAAGAAGTCACGAATTCTGAAGGCGCTACAGATAAGTCCCATAAAGTTGTGATGTCAACTAACAGT
GCAAAAGTAGAACAAGCTAAAAATGCAGTTGAATTTGCACAAATGGAAGGCATGAAAAGTTTTAATAATG
CACTTGGCGATGCGGCTACAAAACTGGCTGAATATGCGAAAGTGTATCCCAATTTAACATCAACGTTGAC
AACGGCAGGCACCGTTATTACAGCATTAAGTACGGCAGCAATTGCAGCAAGTGGTGCGTTGGCATTATTG
GGCGTTAAACGAGGCGGAATTGGGCTTAGTGATGTAGCAGATGTTGCTGGCAATCTAGGAAAAGGGAAAA
ACGGTTTAAAAATTAAAGGGGGCGGTAAGTTAGGCAGTATTCTTAGTGCAGGGGCACTTTTTACCAGTGG
TTTAATGATTGCTGGAGAACAGCGTACAACGGAAGAAGCGAAGGCTGAAGAAAAAGCTGAGGCAAAAACC
GCTCAAGAAAAACAGCTTGAAAACCAATTTTATGCGAATGCTTACGGGGGCAATAAACCGACCACAACCC
ATTATGCACCGCAAGGTTTCGGTTATAACAAAAATTCCGTGTGGGGGACGGCTGGACGTTCAGGCGAAGT
GGCTGAAATTGCACGTAAAGATGAAGTTGCCACTTTACGTCTTGAGCGAGGCACACTCACGCAAGCCCAA
TATGATGAGCGCACGCGCCAAAGTGCGGTGAAAATTGCGGAAATTCGCAATCAGGGGAAAGGCTATTCAG
GTTTATCTGTAGCGGCTAATGACACCGACTCCGCTTTAAGTCGCACACTGGGTGATTTATCTAGCTTGGC
TAACTATCAAGCTGATTTTCAGCATTTTGGGCAAACCATTAGCGACGGATTAAAAACCGCCATTGAAAGC
CAAAATTTCACGATTCAAAACGAAATCAAGGTGGATTTAGACGGACGGATTGTGGCTGAACAAACGTCTC
AGTATCAATATCAAGACTTAAAACGGGGGTAAAAGATGGCTGGTTGGACAATGCCTGTGCAACGTGCGAG
TTTTCGTGGCGTGCGTTTTGATGTGCTTTCGGTGGATGATGATGTCTATCGCTCAACCATTGAGCATGCT
TATCCTTTCGTCAATGGCGCGGACGTGGAAGATTTGGGATTAAATCCATTAACCGTGCGTATGCAAGCCG
TATTTTATGGGCCAGGCTATTACACGGACTTTAAGAAGTTTTTAAGCGTGCTACAAAAATCAGGGGCGGC
AACATTAGTGCATCCGATTCGTGGGCGTTTGCAAAATATGATTTGCACTGGGGCGAGTTTTCATCACGAA
GCAGAAATGATTGATTATGTGGCGTTAGATTTGACTTTTATTGAATCTACGCCAGCTAAACCGATTTTTG
TCTTTAATTATTCCCTATTGGCAAAAATAGATGCCTTACTGACTGAATTAGAAAACGTTGTTGATGATGT
GATGGCATTGTATGGCGAATTTATGGAGATTGTTGCCTTTGCCGCTAATACAAAATCACATTTGTTGGGT
GTTTATGGCGCATTATTTGGCTGTTTTGAGCAAGTGCGCGGGTTATTTGATTTTGACAAAACCAAGTATG
GTGTGTCGCCTGTCGTGACACAAGATAACTTTAAAGCAAAATCTAGCCGTGCTGTGCGTGATTTGGTAAC
CATGATTGATTCTGGGTTGCGCCAAATTGCTGCACGCAAGGACTTAACCCTGCGTGCAAAATTTGATGAG
GTACTCCGCACAATACGTCAAATCAAGCATATTCCTGCTGATTTAGTGAGTGGTAAGAATATTAAATCTG
CCAAAGAACAAGCGGCGTTGAAATCATTAACGACCTCTTTTAGTAAGGACGATACTGAATCTGTGCATTT
AATGATGCAGTTAGCCTCTAGTGTTGCTTTGTTGCGTATTGCCACTGAATTGGTAGAGGACGATGATTTA
TTGCCACAGGATATTGAGTACATCACGACTCAAGTGCGGTCACAAATTATGGATAATTTACAATTGTTAC
GCAAACAAGCAGACGATGAACATCGTGGGGAAAATATCACGGTATTAACCACGCCTAATACGAGTTTTTA
TACGGCTGCGCACAATACGGCAGAGCAATTACGCAATAAAGCGCATAAGTTTACTCAACTTGCCCTTGCG
GCAATTAATCGTAAACCGCCTTTAATGGTGCGTGAGGTGCCATTTAGCGGTACTGTGCAACAAATTGCAC
ATGCATTTTATCAGGATTACAAACGTGCAGATGAATTATTAAGATTGAATCCGCAGATCCGTTATCCGAA
TTTTGTTGAGCGTGGGGAGTGGTTAAACAGCTATGTCAAATAATTACCCTTATGAAAATGATATTACGCT
GGAAGTGGACGGTAAAGCCCACAATAGCTGGAAAAGTTATGATATTGATAGTGACTTTTTAATCCCTGCC
GATGCCTTTAAATTTGATTTGGGCGTGCCTTCAAATAGCACAGTTTTACCTGATTTTTCGGGAGCAGAAG
TGAAAGTGCGTATTAATGGCGAGCTGGTAATGACAGGCATCGTGGATACGACACAGCATACTATTAGTAA
AACTAACCGCACTTATAGCCTCAATGGGCGTGACCGTGCAAGTATCCTTGTGGATTGCTCTGCCCCCATT
ACCAATGTGAAAGGCTTGACTGTGTTAGATGCGGTAAAAAAAATTGTTGAACCACTTGGTATTAAAAAAG
TGGCATTGCGTGCGGAAAATAATCCAACATTAGATAAAGTCGATATTGATGTGGGCGAAACAGCTTGGAA
TGCGGCAATGCGTTGTGCGAACTCGGCAGGCTTGCACTTGTGGTTTGAGCCAAATGGAGAGCTGATTGTG
GGCGGTGCGGATTACAGCACACCACCTGTGGCGACCTTGTGTTGCATGAAAGACGGCAAACGAAACAACT
TTGAGCAGGCGGATTTAACGTTTGATGTGTCGAATCGGTTTAGCGAAGTCACTTTTCTTGCACAAAGCCA
CGGCAAGCAAGGACAAGATAACAAAAACGATCTGAAATGGGTTTATCACGATCCTGACATGACTACCTAC
AAGCCGAAAACTGTGGTGGTATCTGATGTGGATAACTTGGAAGCCTTGCAAAAATGGGCGAAAAAATACA
TTGCGGACAGTATGCTAGAAGGTTTTACCCTTACTATCGTTGTACCCGATCACAAAATGCAAGACGGTAC
ATTATGGCAACCAGGGCAACGTGTGCATGTCATTTGCGAGGAATATGCTATTGATGCCATTTTCTTTTTA
ATGGGGCGACGTTTTATGCTGAGCCGAAACGCTGGCACACAAACGGAACTACGCTTTAAACAAGACGGCA
TTTGGACACCAGACGCTTACAACGCAAAAGCAGAAAAAGCACGTAAGCGTAAGGGTAAAAAATTAATGGC
TACTAACGGACATGGCAGCTGGGTGGCTGCGAATTAAGGGGACAAAATGAGACGATTAAGCCAAGCCATT
CAACAAAAGGCGCAAGGTGCGGCAGAGGAAATCCGTCAAGCCTTTCGCGGTGTGCTGCACTTAGTAAAAA
GTGCGGACAATATTCAAAAAGTGCAAGCTTCAGGGCTTGCCGATGAAACCTTGCAAGATGTGGAGTTGAT
GCAGCAGTTTGGCTTTACCTCTGTGCCTCCAGCAAATACGCAAGCGGTGATTTTACCCATTGGCGGACAA
ACTACCCACGGCATTGTGATTGCGACTGAGAACGGTTCTTTCCGCGTGAAAAATCTGCAAGGTGGCGAAG
TGGCCGTTTATGATGAAAGTGGCTCTAGCATTGTATTAAAAAAGGGGCGGTTAATTGAGATTGATTGTGA
TGTATTAAAGATTAACGCTGCAACAAAAGTGGATATATCAAGTCCACTGGTTGAAACCGATCAGGTCTTT
ACTGCCCAAGGGCAAATCAATGGTAATGGTGGTATGGCTGTGCAAGGTGGCAGTGGCGCGAGCTTTACTG
GTAATGTACAGCAAAGTGGTGGTAGCTTTACGACCGACGGCGACGTGGAGGCTGGTATAATTTCGTTAAG
GAACCACAAACATACTGGCGATAGCGGAGGAAAAACCACTAAACCTGAATAATCTAACCTTAAAGGAGAT
GCTGAAACCCTGCATCTCCTTTCTTTTTACCTCTTATCTTATCCTGTCAATATGGACAGAGAGATCAGCC
CGCTTACCGGGGACTATACAAGTAAACAAATCAGTACGCTTGCCAATGCAGCGTATATCAGATTGACCAC
ACCATTAGGCTCTTGGTGGGCAGATGGGCGTGTAGGCTCTCTGCTCCATCTTATTCCGCGCGAAAAAGAT
TTGTCGCGCATAGGTTTAATTGCACAACAATATGCCGAAGAAGCCTTGCAACCCTTGATTGATGATGGAC
GTGCGGACGAAATTATTGTCAATCATACCCAACCACATAACGGTGTATTGATTTTAGATATATCCATCCG
AGATAACCGGGGCGAAACCTATCATTTTAAACACCCGGTAAAAGTCATTTAAAAAGGGTTTAAACCATGT
TTATTGTGCCGAGTTTAGAAGATATTCGCCAAGCGATTTTGCGCGATGTGCAGTCATTAGAACCGAGTGC
TGATGTGAGCATAGATAGTGACTATTATGCACGTGCCAGTAGCCTTGCTGCCGTAGCGGAAGGGATTTAC
GCTCATCAAAAATGGATTATTAAACAATTCTTCCCGGATACTGCTGACACAGATTTTCTTGAAAAACATG
CGGGTTTGCGTGGTATTCGCCGCCGTAATGCGACTTATGCCAGTGGCCGTGGCGCAACAGTGACAGGTAC
CCCTGATGCAGTACTTAAAGCGGGATTACAAATTAAAACAGACGATAACCGATTTTATGAAATCACCGAA
AGTGCGGTGATTTCTGTAAGCGGTTCTGCCGTTGTTGCCGTGCGAAGTCTTGCGACGGGTGCTAGCCAAA
ATATTAAAACTGCGACAAAAGCAAACTTTATGGCGGCACCTTTAGGCGTGCAATCCGATGTGGTGCTAAA
TGATGTAATTGGTGCAACGGATGCAGAAAGCGATGCGTCTTTGCTCGAACGTTTGCTTGAGATTATTCGC
CGACCACCTGCTGGGGGTAATCGTTATGACTATCGTACATGGGCGTTATCGGTGGATGGCGTGGATGCGG
CTTATGTTTACCCGTTGCGTCGTGGACTTGGTACGGTAGATATTGCGATCACATCAAATAACGATGTGCC
AAGCGATGAAACAATACGTCGCTGCCAAGAATATATTGACGATGTGCGTCCAGTAACCGCGCGAGAAAGC
AAAGTCGTGAAACCTGATGTAACAAAAGTCAATTTTAATATTCAGGTAAAAATTAGTGGCGTGACCTTAC
CCGAAATTAAGGCAGCGATTTCTACCGCACTTGCGGATTATTTTAATACGCTAATCCCAGGCGATGATTT
GATTGTGTCGCAATGTGAAGCGGTGGTAAATAACTTGGTCGGTGTGGTTGATCGTAAGTTTACGGCACCT
ATCACTAATCTAAAAGCGGATGTGCGTACAAAAATTGAGTGGTTTCGGTTAGGTCAAATCACCGTTACGG
AGATGGCATGATGCAAACTGACCACAAAAAGGTGTTAGCAAAACTTTATCCGCCTGTTTCATACGACGTA
AATGGAGAGCGTTTTTTAGCACAGTGTGAGGTGGATGGTAATGCCTTTGACCGATTACAAAAAAGTGCGG
TGGATTTATTGCAAATTATTGAACCTGCTACCTCCAATACCATGTTGTCCGATTGGGAACGTTTATGCGG
CATAAAAACAGATTATACCAATAACTATCAAGCACGAGTAAAACGTGTTATTGCCAAGTTAAATGCGATT
GGGGGCTTATCCATTCCCTATTTTAAACGTATTGCGGAAAGTATTGGATATCGCATCGAAATTAAAGAGT
TTTCTTCCCTTGCGAATGACTTACCAACGACGGGAGATTTGGCTCAATTTCGCAATGAAGCGCGTGATAA
CTTGATTTTTATGTGGCGAGTATCGGTGCTTAATGGGGATGACAATATTGTGTATTTTCGCGCAGGTAGT
TCCTTTGCAGGTAATCATTTAGTGGAATTTGGCGACCCAATTATTGAGGAGTTCTTACGAGATTTAAAAC
CTGCACATACTTACTGTTATTTTGCTTATCAAACAGGATCTTAATATATGAAAAGTTTAATGCCTCAAAT
TGATTCCAATGATGGCCTTTTTCACAATGGTAATCCAGCAACAGGCGAACAAGGCACTCGAGTAACCGAT
ACGTGGCTGAACGACGTGCAAGACCGTGTGCGAGACCTACAAGCTGAGGCGCATTATGTGTTGCAAAAAG
CGGAATTTACCCCGAAGGCAGAAACACAAACGCAGTTATATCAAGCGATTGTGAAGATTATTGATGATAA
CCGAAAGACGGCAAGTTTAACTCAAAAAGGCGAAGTTCAGCTTAGTTCGTCCACTAACAGCAACAGCGAA
ACCAAAGCGGCAACCTCAAAAGCCGTGAAAACCGCCTATGACAAAGCAGTAGAAGCCAAAACTACCGCAG
ATGAAAAGGTTGGTTTAAATGGTAACGAAAGCATTAATGGCGAGAAAACCTTTGAAAATCGTATTGTGGC
AAAAAGGAATATCCGTATTTCAGACAACCCGCATTATGCTTCATATGGAGACCATTTAAATATCGGGGCA
AACAATGGCGATTGCTGGTTCGAATATAAATCAAGCAACCGAGAGATTGGCACACTTCGTATGCACGCTA
ACGGCGATTTTACCTACAAACGTAATAAAATCTACCACGAGGGGGCAAAACCGCAATTTAATACGGATAT
TGAAGACAAGCCTGATACACTTGCAGGCTATGGTATTGGGAATTTCAAAGTAGAACAAGGGCAAGGCGAT
GCTAATGGCTATAAAACCGATGGCAATTATTACTTAGCAAGCGGTCAAAATCTTCCTGAAAATGGGGAAT
GGCATATTGAAGTAGTTAGCGGTGGAGCAACAAATGCGGTGCGTCAAATTGCACGTAAAGCGAATGACAA
CAAAATCAAAACACGCTTTTTTAATGGCTCAAATTGGTCAGAATGGAAAGATGCAGGCGGCGACGGCGTG
CCTATTGGTGCTGTGGTGTCATTCCCTCGCGCAGTAACTAATCCCGTTGGTTTTTTACGTGCTGATGGTT
CAACATTCAGCCAACAAACCTTTCCCGATTTATACCGCACTTTGGGAAACCACAACCAACTCCCAGATTT
AACCCATAGCGATGTGGGGATGACGGCTTATTTTGCCGTGGATAATATCCCAGCAGGCTGGATTGCCTTT
GATGAGATTGCCACCCAAGTTACCGAACAACGTTACCCCGAGTTATATCGTCACTTAGTTGGTAAATATG
GCTCCATTGAACGCGTGCCTAAAGTAGCAGATAGATTTTTGCGTAATGCGGGGAATAGCTTGTCTGTGGG
ACAAACGCAAGAAGATGAGTTAAAACGACATGTGCATAGAGTACCGATAGACTACGATTCTTGGTTTGAT
CACTCAAGTCAAAGACGGAATAATTCGTATTTTGACTATACAACATTTGCTCAGTCTTCAGATTTGTGGA
GCACCCTTGGTTATGACAATGCAGATGGCGATAATGGTTTTGTGTCCCCAAAAGACACCTCTCAAATGGC
AACAGGTGGCGATGAAACTCGCCCTAAATCATTAATCCTCAAATTATGCATCAAAGCCCTTAATAGTTTT
GATGATGTGGTCTTTTGGATTAAATCCCACGGCGAGGTAACTAATGCTGGTGCGCTTGATGCAGGGCGAT
TAGCGCAAGGATTACAAGATAAAGCAGCGCGTAATCATACCCATACCGTGAGCCAGATTACGGATTTTAA
TCAGTCTGTAAGAGAAATCGTTACACAATCCATTACCCAAGGATTTAGTCAAAATCTAGCCGAAACAGGA
TGGTGTAAATTGCCAAATGGGATGATTTTACAATGGGGGAAATTTAACAAAGGACATGGTTTTGTATCCA
ACGAACAACGCCTTGTTACATTCCCAATCACTTTTCCTAATAAGGTACTTTTTGTTGGGCTTACAGAATT
TACGAATGTGTGGTCGTATAGCACAACAGTAGAAAATCGACAACGCATGACAAATAGTGGGTTCTATGTA
ATTAGCCAACGCAATGACAGTATGTATTTTGCATTAGGATTTTAACGGAGAAAGCTTATGTATTACTACG
ATAAAAAAACAAATGGGTTCTTAGTACAAGGTGTAAATTTAATTCCTGAGGGTGTTATTAATATTACTGA
TGAGTATTATCAGCAATTGTTAAGAGGACAATCTCAAGGCAAGCAAATCATTGTAGATAAAGCGGGCAAT
CCTATCTTAATTGACCAGCAACCTAGCGCAGCACACCAGTTAAATCTTGACACACTCACGTGGGAAATTT
CAGCCGAAAAACAAACCGCACTTTTAGCCGAAACCCAAACTCGCCTTGTTGCCAACATCGATGAGCACGC
GGCAAAAATTTACAGCACTTGGACGAGGTTTGAATCTGAGTACCGTGAACGCCAAGCTGCTGCAGAAGCC
TTTAAAGCAGCAAATTATGGGGGCGAGTGCAGTCGATATATCTCAGACTTTGCGCAACGAGCAAGACTGG
ATAACAAGACCGCCACAAACCTGATTTTGACACAAGCGGCAGGACTCGAAAAACTGCAGGTTGAATTAGC
TAATCAACGTATGCGCAAATATGAACTTAAAGCCCCTAATCTCACGCTTGAGCAACTGCAATCAATCCAT
GATGACATTATCAAGCAGATGGATAACTTGATGGAGGAATATCAAAATGGCTAAGGTCTATTTGGCGATG
TACAAACACAAACGAGACTGGGGCAAAGAGCCAGTCAAAGCGATAGCCGACCGCATTACTCGATTTTGCA
CAAAGGGCAAATACTCGCACTGCGAGATTGCCATTGAGCGTATTGAGTTTGGCAATGGGCATCATTATGA
GCATGCGACAGTATATGACTGCTACTCCTCATCAGTACAAGATGGCGGCGTACGTTGCAAACAGATTGAT
GTGTCCGATAACACCAAATGGGATTTAATCCCACTTGACGGTGTGACTGAAGAACAAATCAAAGCCTATT
TTGACCGCACTTCAGGCAAGAAATATGACTGGTGGGGTGCGCTAGGAATCGTACTTGGAATCAAACAAAA
ACGCTCAAAATATTTTTGCAGTGAGTGGTGCTTTAATGCGATTTGCGGTAGCGAGAGAGGTTGGCGATTT
AGCCCAAATCAACTAGCGGCTATATTTAATAAAGAGAAAAGTTAA
>H058-3_SuMu_C01_Hinf
TTTCTACCGCACTTCGAATCGATTTGCAGAAAAATCCAACTGATGCAAAAAAATGGTGGATGCTCGGTCA
AATTGGGATGAATTTAGGTGATGCGCGTTTGGCATTCGATAGCTATCAAAAGGCTAACAAACTCGAACCA
GATAATGTGCAATATAAATTAGGCTATGCTCGCATATTGATGTTCTCTGAAGACGCGACTGATAAACTTA
AAGGTGGCGATTTATTGCGTGAGGTAATTCGTCAAGATCACACTAATATTGAAGCGTTAAGTCTGCTCGC
ATTCCGTTATTTTGAAACAGAAGATTATAAAATGGCGGCAGTGACTTGGGCGATGATGCTACGCTTAATG
CCGAAAGATGATGAGCGAGTTCCATTAATTGAAAAAAGTATTCGTACCGCGCGTGATGCTTTAGAAGCGC
AAAATGAAGAAAAATCAAAAAGTATCACTCCCGAAAAATAACCTAGTACGTTATAAGACTTTTTGATATA
GTGCGAAAAAATTATTCGTAGTCGAACAGATTAGCATTTAATAAAGTACTAAAGGAACGAGAAATGAATA
ACAAAAATTGCACTTTTTTCTTTGTTCTGCGTCATTATTGGAAGTTTATTTACTTCACAATTTTCGATTG
CAGAAAATGATTCTAGTGCAGTTGATTCTGAAGATAAAAAAGCATTTAATTCCGATGTTTCAAATAATGA
TGCTCAAAAACTAGCCCAAAGTATTGAATTTAAAGTTTATAAAATAGATGAAACCACTTCATCAGAAAGT
ATTTATGAATCTCCAGCTGGAATTTGTCAGGGATTTAAGATTACAAGAGGTGTAGATTACACAAATTCGA
CTTACCATTATTTATTCAGACAATAGAGGAGAATTCTATGGCAGTGTGGTTGGTGCAACTATTTATAACC
AAAAAGATCCTCAAAATTTAAGTTATGTGCCAGTTTATTCAATTACAGATAAAGATTTATCTAAGCGTAT
TCAGTTAAAAGAAAATAAAACATTAAAGGAAAAAGCAGCGAATTATGTATCAGAAGGTAGGGCTGTATTA
AATGATGTAATTTGTAAATAGGATGTATTTAATGAGAAAAATAGTTTTTGTTAGTTGTGTAATTTTAGGT
TTAGCAGCATGTTCATCTCAACCAGAACAAATTGGTGGCGGTGTTTACGATATGAAAACTGTGCAAGAAT
ATAATGCTCGAGTTATTAGTGGTAATACTGTTACACAAACTCAAAAGGATAAAATAACGCAACAAATTGA
TACAAGTTTAAAATTAAACCAAAGTGACAATAAAGTTAAAACGAGAACAAGACGTGTATTGCCTGTTCTT
CCAGTTACACCAAGCGTCGGATATCATTATAATTATCACTATTTTAGATAAAAAATTATCTTGTTATCTG
TGCTAAAAATTCTTCTTCTGTTAATACTGTAATATTTAGTTCTTGAGCTTTTGCAAGTTTAGAGCCTGCC
GCATCGCCTGCGATAACGAAATCTGTTTTGCTGGATACCGAACCACTTACTTTTGCGCCAAGCTGTTGTA
ATAAGGCTTTTGCTTCATTACGCCCCATTTGTGTAAGAGTGCCTGTCAGTACTACAGTTTTATCTTTGAA
CAAGTTTTCACTCGCTTCTTTCACTTCTACAGTTTCCCAATGCACACCTTGTGCGATTAAATCCTCCACG
ACTGCAACATTATGCGCTTCACGCCAAAATATAAAAATTCGGTTCGCTACAACTTCCCCTACATCAGGCA
CTTGTTGAAGTTCTTCAAGATTTGCGTCTTTAAGCGCATCTAAAGTTTTGAAATGATTAGCAAGATTTAA
TGCAGTGGCTTCGCCCACTTCACGAATGCCTAAAGCAAAAATAAAGCGAGCAAGCGTCGTGCTTTTTGCA
TTTTCAAGACTATTGAGTGCGTTTTCTGCAGATTTTGCGCCCATTCTTTCTAAGCGTGTGAGCGTGGTTA
AATCAAGTTTAAATAAGTCCGCAGGTGTATGAATTAGTTCTCGATTGACTAATTGCTCTATTAATTTTCC
GCCTACACCATCAATATCCATTGCTTTACGAGAGACGAAATGTTTTAACGCCTCTTTACGCTGTGCCGCA
CAGAATAATCCTCCCGTACAGCGAGCCACCGCTTCGCCTTCAATACGAATAATTTGAGAATCGCACACAG
GGCAATTTGTTGGGAAAATGATTGGTTTAGCATTATCAGGGCGACGTTCGTGTAATACGCCAATAATTTG
TGGAATTACATCGCCTGCTCGACGAATAACAACAGTATCGCCAATAGCGATATTTAAACGTTCAATTTCA
TCGCCATTATGTAAGGTGGCATTACTTACTGTAACGCCTGCAACAAACACTGGCTCTAATTTGGCAACTG
GTGTGATTGCGCCAGTTCGACCCACTTGGAATTCAACATCATTCAACAGGGTTAATTCTTCTTGGGCGGG
GAATTTATAAGCAATCGCCCAGCGAGGTGCTTTAGAAATAAATCCTAGTTCATTTTGTAAGGCTATATCA
TTGATTTTTAATACCGTTCCGTCAATATCATAACCTAACGAGCTACGTTTGTTTTGAATATCTCGATAAA
AACCTAAAACTTCATCTGCACCATTGCATAAACGAATTTCAGGATTTACTGGAATCCCGATAGATTTTAG
CCATTGCAAACGAGCATAATGCGTAGTCGGTAGATTAACCCCCTCAGCAATCCCAATACTATAAGCATTT
AATACCAGCGGACGTTTGCTGGTAATATTAGGATCAAGCTGGCGTAAAGAGCCTGCCGCTGCATTGCGAG
GATTAGCAAAGGTTTTTTCATTATGTTCTAACGCATATTTATTTAAACGCTCAAAGCCTGCGTGCGGCAT
AAAAACTTCGCCCCGCACTTCTAAACGTGCTGGAGGATTATCTGTTAAAAGTTGTAATGGAACATTACGA
ATCGTGCGGATATTGGCTGTAATATCTTCGCCTGTGGTGCCATCACCACGAGTGGCAGCTTGTGTAAGTA
CACCATTAACATACAAAATACTCACAGCCAAGCCATCAAGTTTAGGTTCGCAACAGAAAGTAAGTGGTTT
CGGTAATAGGATTAAACGATCTTCAATGCGTTTTACAAAAGCATTAAATTCTGCATCGGAAAAAGCATTA
TCCAAAGAGAGCATAGGAATTTCGTGACGAATTTGGCTAAACCCAGAAAGTGGTTTTGCACCAACACGTT
GAGTGGGCGAATCTGACGTCAGAAATTCAGGATGCTCTAATTCTAGGGCTTTGAGCTGATGAAATAAACG
ATCGTATTCGCTATCAGGCACGCTCGGATTATCTAAAACGTGGTATTCGAATTCATATTGGCGCAAGGTT
TTACGTAGATTGTCTAGTTGAGTTTGAATATTTGTCATAAAATTCTCGGAGAAAAATGACCGCACTTTTC
TATGTATTTAGCGTGAAAATAGACAGGTACAAAGCCTGTCTAAATGAATATAAAAGTGCGGTAAATTTAA
GGTATGAATTTACACTCGAGCAAGATAGGCTTGCTCTGCATTTGCATCAAAAATTTCTTGTTCTTCAGTC
AGTATAACACCTTGTAAATCTTCGGCTAATGTATGGGCAGCACGCATCATCATACGTAAATTAGCAAGAT
TATTACCTGGAGAGGGCAATTGCATAAAGAATACAATTCCTATGGTGTTAAATTCCGCTAAGTTATAAGC
ATTGAATGTGCCGGGTTGTTCTAAATTTGCCACACTAAAAAGCACAGGACTTGCCACACTTAAATCTAAG
TGACGATGATACATTTCATCTTTACCCAAGATAAAACCCAAGTTTTCAAGAGCTTGCACCAATTTAGCAC
CATTAAATTCTTCGCTAGATTTTGGAATAAGATAAAGTTGAATATAGCCAGTTGTTTGTTTTGGCTGAGC
TGTCGTTTCTGCTTTTGGTTCATTGAACGAGAGGTTGTAGTCTACCTGATGCTCTTCGTGAGATAATTCT
GCAAGCTGCACTCTTAATTCTGGCGATGATGAATTAATGCCATTAAAACCAATATTTCGGCTTTGTTCTT
CAAGTTGTTCTAAGGTCATACTTGCGACATTATTTGCGGTTGGCATATCGTATTGAGGTTGCGTTGGTTG
TATTGGCTCGGAACGATGATTCCCCATATCATAAATAGGTTGCGTGTTAGGAATAGAAATTTTGATGTCA
TCCACACTTTTATCGCTTTGGCGATAATCGATCAATTCAGCTTCTGATGGTACTTTTTCTGTGGTCGGTT
GAGGAATTGGTGTATGCCCATTTTCCACATAGGTATTTGGCGAAATATTGTTTGGCTGTACCATTTCTTC
TTGCGTATGGGATCTAGATGTTGGAGAAGTGCGGTCAAATTTATTGGCTTTATCAAAATATTTTGATTTC
TCACGACGATTTGACCATAATCCGTGTACGATTAAGGCGACAAGTGCCACGATACCCACAATAATCAAAA
TTGTATTTAAATCCATTTTTATTCCTTACGCGCGATAGTTCGGCGAGAGTGCTATAGCTATAAATGGTGC
TAATGCTACCATATTTCAGTAAGCGAAAAAATACTTCAAAGTGTGGAATTTTAAAGGAAAAGTGCGGTCT
GTTTTAAGCATATTTTTATTGAAAGGAAAGAAAAATGTTGAATCTTAATGAATTAAAATCTGGTTTCCAT
TATTTTGTGATGGGCTGGCATTACATCACACAAAAAGGTTTGCGTCGGTTTGTTATTATTCCAATTTTGC
TCAATACTGTTTTGCTTTGTGGTTTATTTTGGCTTTTTATTAGCCAAATCACGAGTGCCATTGATTGGGT
AATGAATTTTATTCCAGACTGGCTTAGTTTTCTCAGTGTCATTTTACTGACACTTTCGATTTTAACGATT
TTATTGCTCTTTTATTTTACTTTTACCACGCTTTCTGGCTTTATCGCAGCCCCCTTTAATGGTTTGTTGG
CGGAAAAAGTAGAAAAAATGCTGACGGGGGAAAATATTAATGATGATGGTCTTGTTGATGTAATAAAAGA
TGTGCCTCGTATGCTTGCTCGAGAGTGGCAAAAATTACGTTATAGCCTACCCAAAATTATCGCCTTATTT
TTACTGAGTTTTATTCCTTTGGTTGGGCAAACCATCGTACCTGTACTTACTTTCTTGTTCACTTGTTGGA
TGATGGCAATTCAATATTGTGATTATCCTTTTGATAATCACAAAGTCTCTTTTGATATCATGAAAAATGC
GCTTGGCAATCAACGAACTCAAAGTTTAACTTTTGGTGGATTGGTTACTTGTTGCACATTTGTGCCAGTG
ATTAATTTATTAATTATGCCTGTTGCAGTATGTGGTGCGACGCTGATGTGGGTGGAAAATTATCGTAATG
ACTTAGGTTTTAATATGAATAGATCTTTTTCCTCTCAAACGGGGCTTGATGTTCGTTCAGAAAATACAGG
GATTGTTAAATAGCCTACAGTTATAAAATAGATCAAATAACTATTTTTTTAATCAAAAGTGCGGTACTAT
AAATAAACCAACATTAAAGAAGTCCAACGAAAGGGAAATATTATGACAATTTATGCAGACAATTCTTATT
CTATCGGAAATACGCCGCTTGTGCGTTTAAAACACTTTGGCCATAACGGCAATGTGGTGGTAAAAATTGA
AGGTCGTAACCCAAGCTACAGCGTAAAATGCCGTATTGGGGCGAATATGGTGTGGCAAGCAGAAAAAGAT
GGCACGCTCACAAAAGGGAAAGAGATTGTAGATGCAACGAGTGGTAACACGGGCATTGCTTTGGCTTATG
TTGCGGCGGCTAGAGGTTATAAAATCACGCTCACTATGCCAGAAACAATGAGTCTTGAAAGAAGACGCTT
ATTGTGCGGATTGGGTGTAAATTTAGTGCTTACCGAAGGCGCAAAAGGAATGAAAGGCGCTATTGCGAAA
GCAGAAGAAATTGTGGCTTCTGATCCAAGTCGCTATGTCATGCTTAAACAATTTGAAAATCCAGCCAACC
CGCAAATTCATCGAGAAACAACAGGGCCTGAAATTTGGAAAGATACGGATGGCAAAGTCGATGTTGTTGT
TGCTGGCGTAGGAACGGGTGGTTCGATTACGGGTATTTCTCGCGCGATTAAATTAGATTTTGGTAAACAA
ATCACTTCTGTTGCCGTTGAGCCAGTGGAATCTCCAGTCATTAGCCAAACTTTAGCGGGTGAAGAAGTAA
AACCAGGCCCACACAAAATTCAAGGTATCGGTGCGGGTTTCATTCCCAAAAATTTAGATTTATCTATTAT
TGATCGCGTAGAAACTGTTGATAGTGATACCGCACTTGCCACAGCTCGTCGCTTAATGGCGGAAGAAGGC
ATTCTTGCAGGTATTTCATCTGGTGCAGCTGTCGCGGCTGCAGATCGCTTAGCTAAATTACCAGAATTTG
CCGATAAACTCATTGTTGTTATTTTGCCTTCAGCTTCTGAACGCTACTTAAGCACAGCACTGTTTGAAGG
GATTGAGGGATAAACAAAAAAGAATAAAGTGCGGTGAATTTTTACCGCACTTTTATTAAGACTAGAGTAG
TTCAATCTGAATGACATCAGATTGTTTAATCCCCTGATTTTATCCTTTCCTTCTTATTCAAAATCAATTT
TTTCTTCTTTTCGTATTCTGTTCATTGAATTTTTTTATTAATGCAGTAAACTAGCCACCGATTTTTAATC
ACCTTTCTTTTCACTTTAAATGTTACCTGCGAGTAACAAAAGGACACATCATGACAAACAAAGTAAACAG
TTATGGCTGGAAAGCCTTAATTGGCTCTGCCGTCGGCTATGCAATGGACGGTTTCGATCTTCTCATTTTA
GGTTTCATGCTTAGTGCAATTTCCGCAGACTTAAATCTAACACCCGCCCAAGGTGGCTCTCTCGTAACTT
GGACTCTGATTGGTGCCGTATTTGGCGGCATTTTATTTGGCGCATTAAGCGATAAATACGGTCGTGTACG
CGTACTGACTTGGACTATTCTTCTTTTTGCGGTGTTTACTGGTTTATGTGCGCTTGCACAAGGTTATTGG
GATTTACTGATTTATCGCACAATTGCTGGCATTGGCTTAGGCGGTGAATTTGGAATTGGAATGGCTCTAG
CGGCGGAAGCATGGCCCGCACGCCACAGAGCTAAAGCGGCATCTTATGTTGCATTAGGTTGGCAAGTTGG
TGTGTTAGGTGCAGCATTACTTACCCCGTTATTGCTCCCGCATATTGGCTGGCGTGGAATGTTCTTGGTG
GGTATCTTCCCTGCATTTGTCGCTTGGTTCTTACGTTCTCATCTGCACGAACCTGAAATTTTCACTCAAA
AACAAACCGCACTTTCAACTCAATCCAGCTTTACTGATAAATTACGTTCATTCCAGCTTCTGATTAAAGA
CAAAGCCACGAGCAAAATTAGTCTTGGTATCGTCGTACTCACTTCTGTACAAAACTTCGGTTATTACGGC
ATTATGATTTGGTTACCTAATTTCTTATCAAAACAACTTGGATTCAGTTTAACTAAATCTGGGCTTTGGA
CCGCCGTTACCGTCTGTGGCATGATGGCTGGAATTTGGATTTTCGGACAACTCGCCGACCGCATCGGACG
CAAACCAAGTTTCTTACTTTTCCAATTAGGCGCAGTGATAAGTATCGTGGTTTACTCACAACTTACCGAT
CCTGACATCATGCTTCTTGCTGGGGCATTTTTAGGTATGTTTGTGAACGGAATGCTGGGCGGTTACGGTG
CATTGATGGCGGAAGCCTACCCAACAGAAGCTCGAGCAACGGCACAAAACGTACTTTTCAATATTGGTCG
TGCTGTAGGGGGATTTGGACCTGTGGTTGTGGGCGCCGTTGTACTTGCTTACTCTTTCCAAACGGCCATC
GCTCTACTTGCGATTATCTACGTAATTGATATGTTAGCGACAATTTTCTTAATCCCTGAATTAAAAGGTA
AAGCCTTAGACTAAGAAAATATAAAAGATAAAAATGCTCGCCAAGTGCGAGCATTTTTTATGAAACAAGT
CATCTTATAAGTAATATCTTTATAAGTTTTCTTTTCACTAAACAAACTTTCATTATTTTGCCAATAGTTC
CTTCAGTTTTTCTAATGCCATTTCTGGCGTAATATCAATCAAACTTTGATGATAACCGCCCTCTTTATCG
CCTTTACGGACTTTAATCAATCCGCCTTCAATTAAACGAATAATCGTTGCCTTATCCGAAAGTGGCGGCG
TATATTGCGGGCTAGTTGGGCCATAAAGTGCAATCAATGGACGATTGACTGCTGCCGCAATATGCATTAA
ACCACTGTCATTGGTCACGACCGCCGTACAATTTGCAATTAAATCCACCGCTTCATTCAAGTTGGTTTTT
CCTGCTAAATTGACACAAAACTTACGCAACGCTTCTGGCAGCACTTGACGAATTTCTTCGCCCACTGGTT
CATCTTTAGCAGAACCAAATAGCGCCACAGCATAGCCTTGGGTAATTAACATTTCTGCTAATTTTGCATA
ATGATAGTGTGGCCAACGTTTTGCTGGGCCAAATTCCGCACCAGGACAAAAACCAATAATTGGACGTTCG
CCTAAAAGTGCGGTTTGTTTTTCAAATTTTTTTAAGGTTTCAGCTTGTTGCGCTGGCTCAACCGTCAAAT
AGGGTTTTAAGATAGGAATATCATCAGCTTTTGGTACAGCATTTTTTTCAAAAGCTAATGCAACATAACG
CTGCACCATCATTGGATAATCTTTTTTATTGGCTCGTAAATCATTCAATAAAATATAACGGCTTTCGCCT
TTCCAACCGCGACGATGGACAATTTTTGCGAAGAAAGGAATAAACGCAGATTTCAATGAATTAGGCAAAA
CAATCGCCATATCATATTGTTCACGCAAAGACTTTCCTAAACGATAACGCGTTCCCAATTCAAAGGCCCC
GTGCCCTAATGGCATTTCAATCGCCTTACGCACCTCTGGCATTCGCGCAAGCAAAGGCTTACACCAATTC
GGTGCCATCACATCAATATTGCAGTTTGGATATTGAATTTTCAGTTGCTGGTACAAGCTGTGCGACATCA
TCATATCGCCAACCCAAGATGGGCCAATAATTAGAATATTCATTTTCTGTCTTTCAGATAAAAGTGCGGT
CAAAAATACTTGTTATTATGGCACAGAGTTGAATAAAAATATGCTCCTTTAACAATTTAGTCGAAACTCT
TTAGGAGTCATTTCAAATTCTTTCTTAAAAACAGAATAAAAATATTGAATTGATGGATAGCCGCAAATCT
CAGCAATTTCTTTAATAGAAATATCTGTTTGTTGTAATAAATTCTTTGCTCGGGAAATTTTTTCTTCGTG
GATGACTTGGTGAATTGTTTTATTCATTTCATTCTTAAAACGTTGTTCAAGATTAGAACGTGAGGTTTCA
AGATGATCTAAAACTTGTTCTACTTTAATTCGATGACAGGCACGATGACGAATATAATGCATTGCTTGAA
TGACAAGCGGATCTGTTAATGATCGATAATCTGTAGAATTTCGAGAGTGAACGGTAATGTGGGGTAGTGA
CAATATTTGCATAAGGAAAAAGAAAAAATTTGGTGGGAAAAAATTGGTTGGAGCCCCTGTTTGTGGGGCT
TTGGCGTTTTTAGGGGGAAAGTTTATGCAAAAATGGAAAATGGTGGGGATTGGAGGAAAATGGTCGAAAA
TTGGGTTTTATTTTGCATAAAAGTTGGCGGTGAATTGTTAGGTTTTAAACATTTTTAAAATTCTAAAGTT
CGTTTTAAAGTGGGTTTAAAAGGGTTTAAATTCAGCTTTAAAATCGGGGTGGAAATTGCAGGAAGATGAA
ATAGAGGTGGTGTATTTAAGTGAGGTTTTTTATGGTTGTTTTGGTAAAAGCTAGGAGAAAAGGCGGTTTC
AGTGGCAGAAATCGCCTTTTTTGTTGATTTTTGGGGCGATTTTGGTGCGTTTAGATGAAATCTAGCGGTT
TGTTGTGTGTGATTATGGGTAGAATTTGCGAAAATGCGCCATTATTTGGCGGTATTTGAAAGGAACACAG
GCTTCCTTGCCTTTGTGCTTTAAAATATTAAGAAAGCACTTGTAATGCGGTTTCTGTGGATGTTACCGAC
ATTGATGTCGGTAACATATTAAAAATTGCGGTAGCCTAATACAACTTGACCAATCACAAGCAGGCTGTCT
GCCTCTTCTGCTGTGAGTTTTATCGGGCGGTATGCGTTATTGTCGCTGATTAACTCTACCCCGCTAAATG
TACGTTGAATGCGTTTTATCAGCATTGATCCTTGATTGTTTAAAACAAAGATTTTGCCATCAATTAAAGT
TTTACTGGCATGATTGACGATAATGTCCTCGCCGTCTTTTAGCGTGTCGTCCATGCTATCGCCGCATACT
TTATACTTTCCGCAGTCTTCCGCTTTTAACCCTCTAGCACGGAGCCATTCGCGCTCTATCTTGGTCTTTT
TTACCTCTAGGTAATCGCTGTTTATGCCACCATAACCAGCCGTTACGATAACATCACGACAATCATCAAT
CCATTCAAACCCTTCGTCATCGGCAACGCTACGCGAATTCTCGCTTTCGCGCAGGGTAATTCTATTGGAA
TTTTCATCTAGTGTTGCATTGGTCTCTCCAGTCAATAAATAGTTAGGCGAAACCTCTAACTCTTCAGCAA
GGGTAATAATCATTGAAGCTACAGGTTCAGTTTGATTTGTTTCCCAATTCTGCAATGCAGATAGTGAAAG
TCCCAGCTTTTCCGCCATAGCATTTCTTGAAACTTTTTTAAACTCTCTTAACTCTCTAATCCGATTTCCT
ATGGATGAGTTGTTTTTAAACTTAACTCTCATAACTTTAAAAAACTCCTATGAAAAATTTAACTTTTTTA
AAGTTGAATTAAAAGTTATTTATTTCAAATAGATAGATTAAATAACTATTAATCCAATGGTTAATTTTTA
ATCAATTAACTTTAAAATAAACTTTTAAAAGTTGTATTAGTTGTTTTTATGGTTTAATATCCTCATCAGA
TTAACAAATGAGGTTATCTAATGAGGACATTAATGGAAGCTAAAAAAACAGCTATTGATTGGCATCGAGA
AGACATCAAAGCTGCACTAGCAAAAAAAGGTTGGTCATTGCGCCAACTCTCTTTAAAGCATGGTTATAGC
AACGGTAGCACATTAAAAAACGCGCTAGACCGTCCTTGGCTCAAAGGTGAACGTATCATAGCTGAAGCTA
TTGGCGTTCCTGCCGAAGTTATTTGGGCATCACGTTATGAGCAACGTAACCATAAAAAATACGCTGATAG
ATAGTTTTGAGGTTATTTATGAGAAACGGCAACCTAAAAAAACACTACTCAGCCAAGGAACTACTTGATT
TAAGTTTATCCTGTTTACCTAATTCGGTGCAAGGAATTATTTATCAAGCTAAGAAGAATGGTTGGGTAAC
TCAAAAAAGAGTTGGCAAAGGTGGTGGAAAAGAATATGCCTTGGCATCTTTACCGCAAGAAATTCAAACT
GAGATTCGCACTAAATTTGCAGTTTCTATCGTTAAAGCCAAACCCAAATCTCTTCCCGCCGATCTCCGTC
AGGTGGAATTAAAAACTTTAACGGAAAAACAACGTGAAGTGGCAGGGGCAAGAATGGCGTTAGTTGCCCA
AGTGGCACAGCTCGAACAAGCCCAACCTCGTTACAAGGCGATTAAGTTTTTTTGTGAACAAATCAAACAT
GGTGGCATTTCTTCTGATTTGATGAGATTGGTTGAAACCGCCAATAACAAGAAAGGAAAAAATCGCACTT
TATCTGACCGCACTTTGAATCAATGGGTGTTGGATTATGAAAAGGCGGATACCCCTGAAGAACGATTAAA
AGCCCTCGCACCAATGCAACGGGTGGCGAAAAAGGCTGAAGAAATTGTGTGGTTACCTGACTTTTTGGCG
ATATATCGCCAAACCAATGGCATCAATGTGGCAGAAGCCTATCACTATTTTTCGGCTGAATGGGATGCAC
GTTTTGCAGACGAGCCGTTACGTTTAGAAATGAAACCGAGTATTGACCAAGTTCGCGCTGCATTAGCGAA
ATTGCCAAAACACATTAAGGAAATTGGTCGTAAGACGGGTTCTGAACTCCGCGCCCTTAACACTTATGTG
AAACGCGACTGGAGCGTGTTGCAAGTAAATGATGTGTGGGTGGGTGATGGTCATGCGATGAAATTGAAAG
TCGCCCATCCTGAACACGGTCGCCCTTTTATTCCTGAGGTGACATTAATTATGGATACCTCTTGCCGCTT
TATTGTGGGTTGGTCGGCTAGTTTGGCGGAAAACGTTCTGGCTGTGGCAGATGCCTTGCGTTATGGCGTG
GAACGCTACGGCATACCCGCAATTTATTACTCCGATAACGGTGGGGGTGAGAAAAACTGGATGCTTGATG
GTGATATTACGGGGATGTTGCCGCGTTTGGGGATTAATCACCAAACAGGGATTCCGGGCAATCCACAAGG
GCGTGGGATTATTGAGCGGGTGCATCAAACGATTTTATACAAAATCGGTCGCCAGTTTGAGACTTACCAC
GGCACAGGGGCGGATAAAGACACGGTGCGACAAGTGAGCACAGCAGTGATTTCACTGGATAAAGCAAAAC
GTAAAGGTGCGACACAGCTAACGCCAAAACAACAATGGGCAGTGGGTAAATTGCCAAGCTGGAATCAGTT
TTTACAAGCCTGTCAAGAAGGCATTGATGAATACAACAATAAACACGAGCACAGAGAACTAGGGGGAATG
ACACCTGCACAAAAACGCCGTCAGTTGATGGAAAAAATGAACCCTAATGATTTGGTCTTTGTTACGCCAG
TGGAAGCAAGGGATTTATTCCGCCCAAGTACATTACGTGTGGCACAACGTGGTTGGTTACAACTTTTCAA
TAATTATTACTTTAGCACGAAATTGCTCGATGTTGATGGGCAAAAGGTGCAAGTGATGTTTGATATTCAC
GATCCAAGCCAAGTGATTGTGAGAAAGCAAGACGGCACTTTTGTGTGTTATGCCGAACTAGATGGCAATA
AACGTGATGCGTTCCCAATGCCGTTTGTTGAGAAAACACGCCAAGAGCGTCATGCACGCCGCGCGAAATT
GAAACAAGAACAGCTTGATGAGATTAATGCGGAACTTAACCCGATTATTACGATTGAGCATCAGCAAGGT
TTTGAATTGTTACGCACAAAACCGAAAGCCAAACAGGAAGCTACCCCAATTTTCTTAACCAAAGCGGATA
AAGAAGCGTGGGAACAAAGAAAAAAGTTAGTGAATGAGTAAAGGGCAAAAAAATGAAAGCACAAGAATTA
AAAGCGTTTATGGATGCGCACAAGATGAGCCAAAAACAAGTGGCAACCTTGTTTGATGTGTCCATTACAA
CAGTGAGCCAATATTTAAACGGTAAATACCCGACTGATACCAAGTGGCTCGATGAAAAAGTGGATGAGTT
GTTAGCACGCCATAAGGCGAAAGTGGTTGAAGCGAAATACAACAATGCATTTGTCCCCACTCAAACAGCA
AAGCGCGGTATGGAAATTATGCACTTTGCCCACGCAGAGGGCGAAATTAATGTGATTTACGGTGCGGCAG
GCTTAGGCAAAACACAAATGCTTAAACAATATGCGAAAGAACATAGTTCAGCCATTTTAATTGAGGTTGA
TCCAAGTTGCACACCGAAAGTGTTACTACGCAAGATTGCAGAAAATGTTGGTTCAACCAGCCGAGGGGTA
AACAACGATGTACTTTCAGGAATTGTGGAAAAACTCAACGGTGCAGAACGTTTGTTAATGATTGATGAAG
CCGAGTTACTTTCTACCCGTTCTTTGGAATTTATCCGACGCATTCACGATTTAACGAATTGTGGCGTGAT
TTTAGCGGGTATGCCTCGCTTGTTGGTTAATTTAAAAGGGAAAAATAACGAACTGGCACAGCTTTATAGT
CGAGTGGGATTTGCTTGTGACCTTGGTAATGCCCTACCTGATGACGATTTAGCCATGTTAGCGGAAAGTG
CACTTAATACAAGTGAGTTTAACGCCCCTTTATTGGAGGCCTGTAAAGGCAACGCACGCCGATTAAGTAA
GTTAATGCGAGGTGTTGTGCGTTCGGCAGAGATTAACGAGACCGAAATTAGCGCAGAGATGATTGAACAA
TACAGCAAAATGTTAATTAGTTAAGGAGATGACCATGTTACAAGCAAGAAAAAACAAACAATTAAACAAA
AATAATGCCGTGATGTTGGCTTATTTAGAACAAGTGGAAAAAGCAGTAAGACGCTTAAATGAAATGGGGC
TTACGGTGATTAATGTGCACTTTGAGAAGATAAGACCGACGGTGCGTGTGATGAATAATGCGGTAACAGA
AAAGCTAGAGAAAGACCAACGGGCTTATGTGTATCACGTGGGGCGTGATGTGGGTCGATACCAAGAAGCG
CAATTTACTGTGGAAGGTATCCGTGTGGTTTGGAGAAAATATTTGAACTAGGAGGAGGAATGGCAACGCG
TCGGCAAATTTATGCAGTCTATCGTGGCGAAGAGAATTTGGGTGACGGGACTGCGGAAGAATTAGCAAAG
AAACTCAATGTGAGCGAAAAAACGATTTACAGCTCGGCAACAGTCGCCCGATGTAAACGTGATAAAGGTA
AGCGACTTGTAGTGATTAAGTTAGATAAAGAGGAGCTCTAAATGAAGCAGATGATTGAAGGGAAAGAATA
CTGGCGTGATGCAAGAGGAAATTTAACCCCTGCTGAGTTGGTAAAAGACATCGACAAAGCACGTGATGTG
CTTGTGCGTGAATGGGTGGAAAAAGGTGTGTCCTTAAATAAGGAGATGCGCAATTTTAAAGATGGCATTT
TCGGCGATATTCAGGCGTTTATTGAACTTTCGGCTGAAAAATATAATGCAAAAGTGGGCGGTAGTAAAGG
CAATATCACACTTTATAGCTACGACGGCAAATACAAAATCCAACGTGCGATTAACGACCATTTGCAATTT
GATGAACGTATCCAAGCGGCAAAAGTGTTGATTGATGAGTGCTTAAATGAATGGAGCGAAGGCTCTCGCC
CTGAATTAAAAGCGTTAATTGAACGTGCGTTTAATGTGGATAAAGAGGGAAACCTCAACACTTCACGGAT
TTTGGGATTACGTCGTGTTGATATTCAGGATGAACGCTGGCAAAACGCAATGCAGGCGATTAGCGAAAGC
GTGCAAGTGGTGAGTAGTAAGGCTTATGTTCGACTTTATGAACGTGTGGGCGAAACCGATCAGTATGTGC
CGATTGCGTTAGATGTAGCGGGGGCGTAGATGAGTGAGTCTGGCATCGTTGTAATTTGTCTTTTTGCACT
ATATGCGTGGGTAGCATATTTGATGTTTAAGAATTTATAAAACTTATTTAAATGCCCTTTAAATCTCCCC
TAGCCCCTCTTTACGAAAGAGGGGGATGAGATGAGGGGCATTCATAATAGGTTTTAACAACAAAGGAGCA
ACAATGAAAAAATTGGAAAATTACCGAGATTTTAGCCAACACGCTGCGGAAATGGAACGTGTTGGTGCAT
GGGAACAAGCAGAAAGAGCTTGGGAAAAAGCGGCAACGGTGGCTCGTTGTCAAGAAAATCAAGAATGGGC
GGAAAATCGTCGTTTATTTTGTGCACATTATGTGCGTTATCCCGCGAGAAGACCGGAGGTCAATCATGGC
TAAGTTTGTGGCGCGCTTTTATTGTTTAGTTGAAGCAGTTGTGGAAGCTGAAAGCAATGAGCAAGTGTTG
GAATTGTGTGATTTGAATGTATGTGATGTGAATAAACTACCGCATACGATTACGGAAATTGATGATGTGG
TTGAGGTGGAGGAAGTATGAGTGAATTAACAAAAAATGATTTAAAAATAGGTCGCTTTTACTCAGCTAAA
CGACCGCAACGTTTCGGTTTTTTCCGCTTACTTAACGACAGAGAGATTATTTGGTTAAGCGATACCCACG
TGAAATATGATAGCCCAAGTGTGAAATTTGGCGCGAAATACCCGATAGTGACTATCGAAAGATTTTTGAA
ATGGGTAAAAGAAGATGTAACAGAGCAAATGCCGAAAGATGAATGGAGACGAGCAGGATGACAGAACAAG
AAAAAGTGCGGTTGGATGAAATATTGCAACAAGCAGCAATGCAGCTTGTTAAAGCACAAACCTATCTTCG
CACAGGGCAAGCTCAATATGCTGCTGTTTATGTGGGAAATGTACAGAATTTGTTGCCAGGGTTGAGAATG
AGATTGGGGAAAGTATGAAAGTGCTAGATGAACATATCCTTGAGTATATTTGGGATGAAACATTAGACCG
TATTGCGTAAGGAGCCTTACTTATTAACGCTCTGCAGAGAAGCATTTTTGAATTAAAGACCAATTGTTAT
CGGATTTTGAGAAACCAATATCCCACTTATTAAAGGAGCAAATATGAGACCTGAATCTAGATATTTTAAA
TGCGCATTAAGCGTTGAGCCTATTAAATCATTAGATGAGCAATGGCGAAAAGATAGAGAGCTCAGAGATA
AAAAACTTGACGCTATTTTTGACACTATCCCATTTTATGAATGTTGGAGAGGAAGTGAACGTAATATATT
TGGAATTGTTTGTAGTTTAGATAGCGATGAATTTGCCAAAATAAAAGAGGATAAGACCTATAAATTTGAA
ATAGTTGAAAATGAGAAAGTTGTCATCACTGGCAATGGCAGAACAAAAGCCGGTAAGGCATTTAACGATA
AAATCCAAAGCGTTAGAGATATTTTAAATCAATACCCAAGCTTTAATGATTTTATGCTACGAAAATTAAA
ACTTAATTGCTGGGTGCTTGGCGCGCGCACTGGTTATGTATCTGTATGCGGTGTTGCAAGTGACTACTTT
ATCGTTTCAATACCAGTTAAATCAGAGGGCTTTGGTGGGGATGGCTTCCCAGCAATTCCGGAATGTTTAA
CAGAAATAAAACAAAGTGAATTTTTAATGTTACAGGGGAAATAGATAATGAGTGAACAAATTTACGAATT
TAAGAATGTGACCGATATTTTGGTGCTTGATGATAAACAGTTTGAACGATTCTTAGCAGATTTCAAAGAA
TGGTTCCATTTTCAAAAACAAGCGAGAGCCGAAGCCGAAAAGCTTAGAGAACTTGGATTGAATATTACTC
TAGCAGATGTGATTCGTTGGAAAGATGATGACATGATTGGAGTGGGGAAAATTACGATTGATGTGCAAAA
GGCACGAGATTATTAAAACCCATTTACAGCCCATTAAATCTCCCCTAGCCCCTCTTTACAAAAGAGGGGG
ATAAGTTAGATGAAGTGGGCTGAGTAATGTGTTTTATTAACTAAAGGAGCAACAATGTTAAAAGAAAGCG
ATTTACTTGAAGATCATGATTATGTATCAAATAACGTAAAAATATATAAAGGCAATTTAGTAAGCTGGAG
ACGTATTTTTAAAGTTAATCATGCTAATGAAAGTGTGACATATTGTGAAATGAAATGGCTTAAAGATGGT
TTAAAAGCGACATTGAAAACTATATCAATCAAAGCATTTTTAAAATGGGCTGTTGCTGATGTAACTAAGG
ATACGAAAGAATGAAACTATGCCGTTGCCCTATTTGCCACAGTGATATCCATTTGGATGCGTTGTTGGAA
GATGATGCAGGGCGTGAGATGTTGGGGTTAATCTCCAATTTGGGTGGTCGCAATGCCCGTTCGTTGGTAA
GTTATATTGGTCTGTTTCGTCCTGAAAGATCAGCGTTATCTAATGGGCGGGCATTGAGATTAATGAAAGA
TGTGTTGGAGATGTATCAACCCAGTCCGCTACTCGCCCATGCGTTGAATGAAACGGTGCAAGCGGTGATG
AAAAACCGTCGGGAAACCCGCAATATTCAAGCTCTAGCGAATCATAACTATTTGAAGAAAGTGTATGAGG
GGGCAAAACCGTTGTTTGCGGTGGTGCGTAGTGAAGGCAAGGCTGAAATGCAAAGCGTTGCGGCGCAAGA
AGAGGATCAACGTATGGCAGCCATTCAATATATTGAACGTTATGCCGCTATTGGGCAGTTGCAATTTGTG
GAAAATATGCCTGAGTTTGCGGTTTGGAAAGCCTGGAAAGCGGAACAGGAGAAAGGCTATGTTGCGTAAA
AATTTAATCGCTAGAATCCATATTGGAAAAAGCCAATTAGGTCTTGATGATGAAACCTATCGTCAATTAT
TGGTAAGCACAACGGGGAAAACAAGTTGTACTGAAATGAAGGAAAATGAATTGCAACAGGTGTTAAATAT
TATGGTGCAAAAGGGTTTTAAATCCAGTCGTCATTTTTGGGGAAATCGTGCGGCACCACGTGAAGATAAG
AAAATTTATTTGGCAAAAATTACCGCACTTTTAGCGAAACATGGTTTACCGAAAGAATATGCCGATGGTA
TTGCGAAACGTTCGTTTAAAGTGGATTTTGTGCATTGGTTGCAGCCGTGGCAGTTGAAAAAGGTGGTGCA
GATGTTGGCAGTGTATGATCGGAATAAAAAAGCATTGTAAGATGAAATTATCAGGTGTAAATTAAAGGCT
CTTTGGAGCCTTTTTTATTTGCTATGATAAAGTTTCTATCTAAATTATTTCAACGTTTCACTTCTAATTT
TAATTCTAAGCCTAAACCTAAACCTAAACCTAAACCTGAGGTTATAACAGAATACGAGCTACATAACTCT
ACAACTAATCTAGAATTACCTCGCTTTACTGTATCTATTGAAATAGATAACCGCCCTAAACCTGAAGATC
CTCAAGAAAAACGCCGTTTCAAAGAAGCCTTTGAACAAATTACACATGACATTAAATTTATCAATATTGA
TAAAGATGATGTTTATGAGTTACTTTGGACGCATCGTATTGGAGGATTTTATCAGCTAGGAAAAGCTCTT
AAAACTCGTGATATTTTAATGAATTGGTCGTGGTTTGATGAATGGTTAGAGCGATTTCAAAATATATCTA
TATATCCATATATGTGGAATAGTTGGCTTGTTAAGGGGAAACTTTATCCTACCGACTTAGATGAAGCGAC
TAAGAAATTAACAGTTAAGAATATGAAAGATATTCTAGGGCGAAAGGGGTATCAAGAATATCCTAAACTT
CGTGCTGAATTAGAAGTGTTTTTCAAACAGAATATCGCTTATGAAGATTTACAGCCCGAGTTAAGGGATA
GAATGATAGAAAAGGGCTGGAAGGAGAATGATGAGTATCAAGAGTTGAAAATAGAGCTTCTATGTCATTC
AGTTATTATGAGATCTTACGCCTTAAGAGATTTTGAACGATATACTCCAGAATATTTATCATTTTTGGAT
GATAAATTTATAAAAAAGCCTAAACTATCCTTTGTCGGTGATGATGAGGAAGAGAGAATTGTTCAATCAT
TCATAATCTCTCCAATTAAAAATAATCAGGTTATTCAAATTCCTCCTTTTTTTCCTGGAGGAAGAGCTAA
TATTCGATACTTTTATCGCGAAAATCATAACGTATAACAATTTTTCAAAAAAAATTTCTGCAAAATACCG
CCTTTTTAAAATTTCCGTGTGAGAATTGCGTAAAACAATTTGCGGAGGTGTTTATGGTTGAATCTTTGGA
AGATGTGGCTGAATTACTGCCTGAAACAGTGCAGCAGATGGTGGATTTGGTGGGATTTGCTGCGGTGGAA
AAAATTATTACAAATTTTGGTGGGGCAACCTTTCGATTTACTGATGGGGTGCATTATTTTCCTAAGCTTA
AAGCACTCATCGGTTTGGAAAGTGCGGTTAAATTACAAGAGGTTTTTCGTGGGGAGTGGCTGTATATTCC
TCGTTGCCAAACGGCATTGCGTATGTTGCGTAATTATCGTTTTAAAGCCGATTATGATTATCTTACCCAG
CATTTAAATAAATCAGGGCGTATGGCTATGCTTGAGCTTTGTCCGAAATATCAACTTTCTGATCGGAGCG
GTTGGGAGATTTTGGCACAGGTTCGCCATCCTGAAGAACCCCATAATCTTGCCTTGTTTTAGTGCTGAAA
CTGCTCCTCTCTTCTCTTTACTCTGCTTTTAAGACAATACCCTTAATCTCAATAGATTAAGGGTGTTTTT
TTATGTCTACTTTAACTTTTCTAGATATTTTTAACCGTTTAATTGGGTATGAGGGTGGTTATGTTAATGA
CCCTCGAGACCCAGGCGGGGAAACCAATTGGGGGATTACTAAACGCACAGCTCAAGCAAATGGTTATCAG
GGCAATATGCGTGTGATGACGCGTGATCAGGCTTTTAAAATCTACTACTCCGCCTTTTGGTTGCGTTATC
AATGCGACAAGATGCCTGAAGCGGTGGCTTTCCAGTTTTTTGATGCAGCGGTAAACCATGGATTAGGCAA
TGCAAGCCGTATGTTGCAACGTGCGGTGAATGTGGCGGATGACGGCATTATTGGCAATGTGACCATTGCG
GCGATTAAGAAGATGGCGATATCTGATGTGATTATGCATTTGAATGCAGAACGCCTGGAGTTTTATTGCA
AACTTAGCACTTTTGCGACCTTTGGTAAAGGTTGGGTGTGTCGTGTGGCGGGCAATCTTAAATATGGAGC
AATCGACAATGAAGTTTAAATTTTTAGGCGTGTTTAAACGTGTTTTAAATTGGTTTCAAAAGCCTCAAAA
AGTTACGCAATATCGACCGCACTTTTACAGTAAAAATGCGTGGAGTTATGTATCTAGAGGGAAACCGACT
GCAGCCCAAATGATTATGTGGAGATTATGCCGATGAATAAGTTTTTTGAATTATTTACCAATAGTGATGG
GCGAGCCAGTACAACGGGATTTATTCAGTTTTTCGGCTTTTTGGTGATGGCGGGTGTACTGATTTATGCG
GTCTATCTTGACCGTTCTACGGTGACAGATTTGTTTTTTTATTTTGCTTGTTTTTGTGGTGGTTCTGCCG
CAACCAAAGGGGCGGTGATGGCTTTTCAAGCCAAACAAGCAAAACCAGAAGAACCGATTACCGGTGAAAC
CTATGTGGAGCCAGAACAAACGGATAGACCAAGGGGGATTTGATGAGTATGCAGATTATTTTAGCGGGGC
TCGGGATTTTCGTGCTATTGGGTGCGTATGTGATGTTTAAGCTGAAACATGCACACCGTGAGATTGAGCA
ATTATTAAAAACCAATGCGCAGTTGCAAGCGCAGAAAGCTGTCGTTGAAACTCAAGTGAAACATTTTGAA
GTGAGAAAGAAAAATGAAGAAAACACTCGTATCACTAGCCGTGATGATGTCATTAACCGCTTGCAGCAAT
CAGGCGATCTCCGTGATTAATCCAAGTTGTAGTGGATTTGGCATTATCACTGCCAGCAGACAAGATACCA
CGGAAACCTTGCGACAAATTGCGATACATAATGCGACTTATCGTGAGATTTGCACTAAAAGTAAGGAGTC
AAAATGATTGACGATAAAGTGTTTATTGGGATTGGTACGACGTTGATTATGACATTAGTTGGCTGGGTGT
GGAAATCGGTAAACGATAAAGTGGCTGAAAATCAGCATGCGATTAAAGCCTTAGAAAAGCAAATGCAACA
GGATTTTCAGAGTAAAGAGCTTGCTGAAGTGAAAGATAAGCACTTTGAAAGCATTTTGAAAGAGGTGCGC
GATCAGTTGAAAGAAATCAATCAGAAGTTAGATAAAAAGGTGGATAAATAATGTCAGCAAGAGAACGAAA
ACGATTAGCGCAATTGGCAGAAAAGCAAGAAATTAATGCCAAATTAGATGAGATTCTGGCGTTAAGCCGA
CAAGCGAACCATAAAATCGACCGCTTAGACGGTCGAGTGGATGATATTGATACTCGCTTGGCAAAGGTAG
AAGAAAGTTTAGCGAAATTAGGTGTGCGTGCTGCGGTTATTGGCGGGTTAAGTGGCTTGGTCGTCTCCGT
TGGGTTTGAGCTGATTAAAGCAAAATTCGGGGGTTAAAATGGCACATGATGATAAAACCAAAGTAAGCGT
GCGTCGTTATTATGTGTTTTATTGCTTAACACTGGAAATTGCCGCTGAAAAAGCAGGGGTATCTTACAAC
ACGGCACGTCGCTGGAAACGTGAAGCTGAAGCCAAAGGCGATAATTGGGATAAAGTGCGTGATGCGAATA
CGATGGCTAGTGGCAAAGTGGAAGATGTGGCGCGCGGCATGCTCACTGCGTTTGTGCTTTATTTTGAAAA
CACAATGGATGAGATTAAGCGCGCGGAAGCATTGCCTGTGAGTGAAAAAGCGAAGTTGATTCAGGGGCTG
GGTGATAGCTATTCGAAAATGGTGGCAAGCAGTAAGCGATTATTGCCTGAAGTGTCGGAAATGGCGACGG
CAATAAAGACCATCACTATGTTTGGGGATTATATACAAGCCAATAAACCTGAGCTGATTAATGAGTTTGC
GGACTTATTGGAAGGATTTGGAAAAGCCCTAGATAAGGAATTTAAAGCATGAAACTCTTAATTTTTCAGT
TGCCATCACTTACAGCCATTATTTGTGCATTTTTGCTGTTGAGCCAAGGTATTAGTGGTTGGGGATGGTT
TTTATTTATTGCTTTTTGTGTATCTGCTTCTAGGGCATAGGTGAAGTTGTGAAAAGTAAAGAATTATTAG
CAGAATTAAAAGCCTATTCAGACAGCTTGCGACAAAAGGTCGAGGCAAAGTTTGAGGGGTGGGACGATTC
TCTTGCTGCCATTAGTGAGCGACGCAAAAAGGTGCTAGATCCTGTTTCGGGCTATGACTTTTTTGTGTCG
AATTACTTTCCGCATTATGTGCGTTCTAGCTCTCGTTCGCAGTTGCATAACTATCTTTTTGAGCAGTTGC
CACAAGTATTACAACAGACATCATCAGTGCATTTAGCCATTGCTGCGCCACGTGGTGAAGCTAAATCGAC
CTTGGTTTCCCAGCTCTTTACACTTTACTGTCTTGTGACACAGAAAAAACGCTATGCGTTGATTGTGATG
GATAGTATCGACCAAGCCTATCCAATGTTGGAAGCCATTAAAGTAGAGTTGGAATTTAACCAACGTTTGC
GCATTGATTTCCCTGAAATAGCAGGACAAGGGCGTGTGTGGCAAGCGGCAACCATTATCACAAAAGCCAA
TCAAAAAGTGCAAGTGGCAGGTTCCGGCAAGAAATTGCGTGGTTTACGCCATGGGGCGTATCGTCCTGAT
TTGGTGGTACTGGATGATATTGAAAATGACGAACAAGTGCGGAGCCTTGAACAGCGTGACAAATTACACG
ATTGGTTGAAGAAAACTGTCCTTCCGTTAGGGGCGGCTGGAGATAAGTTAGATGTGGTATATATCGGGAC
TATTCTCCATTACGACAGTGTTTTAAACCGCACTTTATCGAGTAAAGCGTGGAAGACAGCCAAGTTTAAA
GCCTTAATTCGTCAGCCTGATGATATGAGCCTGTGGGATAAGTGGGAGGACTTCTACTTAAACGAAGGCG
AAGCGGTGGCTGATGCTTTCTATACGCAAAATCAAGCGGCAATGGATAAAGGTGCGGTAGTAAGTTGGGC
TGCTCGCCCGATTTTAACCTTGATGAAGATTCGCGCTCGTGATGGGCATGCCACCTTTGATTCGGAATAT
CAAAATGACCCGTTAAGCAGTGATGATGCGATGTTTGCCAATAGTTTGACTTATTGGACGGAATTGCCAG
CGAATTTAATTTATTTCGGTGCGCTTGACCCATCCTTAGGAAAAGCAGGGGCAAGCAGAGACCCCTCTGC
CATTTTAGTGGGCGGATATCATCGAGAAACAGGCAAGTTATATGTTGTGGAAGCACAAGTGAAGAAACGT
TTGCCTGATTTAATTATTGAAGATGTGATCCGTATGCAGAAGCAATACCACTGTCAGCGTTGGTTTGTTG
AAACGGTGCAATTCCAAGAATTCTTAAAAGACGAATTAGTGAAACGCTCGGCACAACGTGGCATTCCTGT
TCCAGCGACGGCGACGAAGCCAAATACAGACAAAATGTTGCGTATTGAGAGCCTACAACCCCACATGGCG
AATAGTTTAATTTTGTTGCATAGCTCGCAAGCTACACTGATTTCCCAGTTACGCCATTTCCCTAAAGCAG
ACCATGATGATGGCCCAGATGCGCTAGAAATGTTGTGGCGTAATGCAGTGGGTAGTTCGGCAGCGATTGA
GTGGATTGGGTTAGATCAGTTGGATACGTTTGATGTGGAAGATGAAGATGATGATCTTTATTCGTTTTGG
CGAGATTAATTGAAATCGGGTTTCGCCGATGGCGACCTACTTTTATGAAAGTGCGGTTGATTTTTTAGGG
AGTTTAAATGGGATTTTTAGATAAGGTTAAAAACCTTTTAAAAGGTAATGAAACAGAGCTAACACAAACC
GATGAAGCGGAAGTGACAGCATCAGGTCGTGTATTAGATGATCACCCCTCTGCAAAAATTACGCCTTCAA
AATTAAAGCAGATTTTAGAGGATGCCGAAAACGGTGATATTCAGGCGCAGCATCAACTTTTCATGGATAT
TGAAGAGCAAGATAGCAGCATTGCCGCCAATATGATGACACGTAAGCGTTCAGTTTTAACGCTAGATTGG
CGTATTGTTGAACCACGTAATGCGACACCAGCGGAAGAAAAATTGCAAGCAGAAATTGATGAGTTATTTT
ATCAATATCCCAATCTTGAAGACTTGTTTATCGATTTAATGGATGCCGTGGGACACGGTTTTTCCGCATT
GGAAATTCAATGGGCTCAGGTGGATGGCAAATGGGTTCCAAAAGGCTTTAAACCTTGTCCGCAGTCTTGG
TTTAAATTGGATAAAGAGGATAGTTTATTATTACGCACACCAGCTAATCAAATGGGCGAGCCTTTACGTC
CTTTTGGCTGGGTGGTACATCGCCATAAATCTCGTTCGACACAGTTAGCTCGTGATGGCTTATATCGAAC
ATTGGCATGGCTTTATATGTATAAGCATTATTCTGTGCGTGATTTTGCCGAGTTTTTAGAGCTTTATGGC
ATGCCGATTCGCATTGGTAAATATGGTGCCGGTGCCACTAATGCGGAGAAACGCACGTTACTGCGTGCGT
TGGCAGAAATTGGGCATAATGCGGCAGGCATTATGCCTGAATCGATGCAGATTGAACTGCATAATGTCGC
TAATGCGGGGGCAGCATCGGGTAATAATCCATTTTTACAAATGGTTGATTGGTGCGAGAAATCTATCGCT
CGGTTGATTTTAGGGCAAACCTTAACATCGGGGGCGGATGGTAAAAGCTCCACCAATGCGTTAGGTAATG
TGCATAATGAAGTTCGTCGTGATTTGATGATTAGCGATGCGAAACAGATTGCGCAAACAATTACTCAACA
AATCATTTTGCCGTATTTGCAAATTAATGTTGATCCGAATATTGCGCCACATCGTATCCCTTATTTTGAG
TTTGACACAAAAGAATATGAAGATTTATCGGTCTTTGCAGAAGCCATCCCTAAACTTACCGGCATTGGGG
TGCAGATTTCTGAAAGTTGGGTGCGGGATAAATTAGGAATTCCTGAACCGCAGGAAGGCGAACTGATTTT
AAGCACACCGCAAGGCGAGAAAACGGACGAAAAAACGACCGCACTTTCTGCCGTATTTAACCACGGCAAA
GACTGTACTTGCGGTTGTCGTGCTGCTGTGTTGTCGGCGCAGAATGGTAAAAAGGACGAACAAGATGAAT
TAGACGGCTTGATTGATGATGCACTGGCAAATGCGGATTTTAATCAACAGCTTGATCCTATGATGAAACA
AATTGTAGGCGTGATCATGGCAAGTGAAAGCTATGATGAAGCACAGGAAAAACTGATCGCACTTTATCCT
GATTTAACCAGTGAAAGCCATCAAGCCTATTTGGCAAGTGCGGTATTTTTAGCTGATTTATTAGGAGCAG
CCAATGCCGAGCGCACCTAAGTTTGCCATTGGTGTAGAACCCAAACAAGCCATTGAGTTTTTGCGCCAAA
AGAAAATGCTTGCCAGCAAGGTGTTAGTAAAAGAAATGCAGGATAGCGCATTGGCACGTGCTACGACGAT
TGCGCGCTTAACTAGCCTTGATATGACAAAGGATATTTACCAATCTTTAGAAACCGCAATGCGTGAGGGC
AAAGGCTTTCACGCTTGGAAAAAAGAACTGGTGAGTGAATTTGAACGTAAAGGCTGGATTTTTGGGAAAG
ATCCATCTATTCGTGGTATTGATGGGCATTTACTGGCAGATCCAAAAACAGGGGAATATTTTGGCACGCC
GCGTCGGTTAAATACGATTTATCGTGTCAATATGCAGTCAGCTTATTCGGCTGCGCGTTATCAACGCTTG
CGTGATAACGTGGATAATCGCCCTTATTGGCAATATTCTGCCGTGGGGGATGCACGTACTCGCCCTGCCC
ATTTAGCATTGAGCGGTAAGGTGTATCGTTATGATGATCCGTTTTGGGCGACATTCTATCCGCCTAATGG
GTTTAATTGTCGCTGTACGGTGATTGCGTTAGGCGATAGAGATTTGAAACGACGCGGAATTGATAAGCCT
GACGATAGCTCTGAATTTTTGGTGGAAGTAGAACGCCCTGCGGATAAGCAAGGTCATCGTGAAAAGACGG
TAGGGTTTAAATTACCTGATGGCACGGTACGTGTGACAGATAAAGGCTTTGATTACAATGTAGGGCGATT
AAACTACAAGCCTAATTTGGATCTTTATCCGGAAAAGCTGGCGCATGCGTTTGCGAAGGTTGAGATGAAA
GGTGGGGAGTTTAAGCACGATTTTGAATTTTTGGCAAAGCATGTGACGGAGATGAAACAAACGCTCAGCC
CTGAAGGAAAAAAACTCACTGCTGATCAAATGTTACAGGTGCGTGATAGCCTTACCAAAAATTTTAAATT
TGCAGCAGGTGTCTTGAGTGCGGAAAGTAAGGATTTATTGAAAAGCAAAACTGGCACAGTGTGGCTTTCC
GATGATACTTTAATTAAGCAATTTAATAGCCGTGATGGGCAAGATTTTGGGATTGATGAGTATGAGGCGT
TGCCAGATATCATCAATGCTCCAGATAAAATTGTAGTCGATGAACTAGGATACCAATTTTATAAGGATGT
TAAGGGTAAGAAACTGCTTGCAGTATTGAAAGTTTTAAGCAAAGAACCAGAAATTTTTGTTCAGTCGTTT
AGATTAGTGAGTGATAAGCAATGGAGAAAGGCATTTAAAGAATAAGCCACTAGGCGGGGCTCGAACCCAC
CGCACACAGTCCCGAGTCTATTTCACCTCTTCGCCCGCGATCTTCGAGATTCATCGCTTTTCTAGTGGCT
TTGGTAAATATACCCCTTTAAAATTTAAAAATCAACGATTATGATAGACATTGAAATCAATAATGCGCAA
GAAGTTACCTCCTTGCTTGAACGATTAGCGCAAGCTACAGCACATCGTGCGCCTTTAATGCGTAGCATTG
CAGGCACAATGGAATCGGCTGTCACGCAGAACTTTGAAGTGGGTGGTCGTCCTGAGTGGAAGAAATTAAA
GCTTCGCCAAGGTACGCCTTTGGTGGATACTGAAAACTTGATGGAGAGCATCACTTCTGAATATAATAAC
AATGAAGCCATTGTAGGGACAAATGAGCCTTACGCGGCTATTCATCAATTCGGCGGTAAAGCTGGACGAG
GTCGTAAAGTAGATATTCCGGCACGCCCTTTTTTGGCTTTAACCCCTCAAGATGAGGCAGATATTTTGGA
AGATGTGCAAGACTACTTCCAACGCTTAATTAAATAAATCAGAAAATCGCCCTAAATCGCACGTAGGGCG
ATTTTTTACTTTTAGGGTATAAGATTTCATCTTTAAATTTTTAAAACAATTTAAAACGGTTTTAAAGCGT
TTTAAAATGGGTTTGGGTTGTTTTCAATCATTCAATCTTTCACGTCTTTAATGTGAGGCTTGTTCCTCAT
TGTCTAAAATTTCAAATTATTTGGTTGCGCTGAAGCCAGTCATCTCTTGTTATCTTGTTCAATTCGATAT
TCTGCCATCCTAGATTGAGTTTTTAAGGATGGTTTCAGATGAAATTAACAGTTGCCGCTTGTAGTTTTGA
AATTAACAAGGCGAAGTATGGTCGTATCCAACTTTTACCTTATGGCAAATTTCGTGCCGCAGACGGCAGA
CCAACCGATGTGGAGGCATGGTATGTAACAGATACAAATGGCGCGGATGTGGTGGCGTTGGCAAATAATC
AACGCAATCCCCTTCCTATTGACTATGAACACCAAATTATTCACTCCCTAAAAAACGGCAAAGAAGCACC
GAGTGCGGGCTGGATGGAATATTTCTATTTTACCCCACAAGGGATTTTTGCTGATGTGCGTTGGACTGAT
AAAGCCGCGGACTATATCAAAAATGGCGAATATCGTTATATCTCGGCTGTGTTTGCTTACGACACAGAGG
GCTATGTTCGCAAGATCTTTCATGCTGCATTAACCAATACGCCTGCTTTAGATGGTATGGAGGAAGCAAT
GGTGGCAGCCAGCGTGAATTTGTTACAAGAGGACAATCCAATGGATAAAAAATTATTAGCAGCATTATGC
ACACTGTTTGTTTTAAAAGCAGATGCAAGTGAGGCTGACATTACGGAGAAAGTGACCGCACTTTCGGCAG
CTAAAGGCGATAGCTCTGTGGACGTGTTAGATGTTTACGCAAAATTAGCTGAAAAAGAACGATCGGTAGC
AGCGTTATCCACACAAGTGGGCAATCCTGATCCTGCTAAATTTGTGCCAGTCGATCAGGTAGCCGCATTA
CAGGCTGATTTTAATGCGCTTAAAACATCTGTAGAAGCGGACAAGAAAGCGGCATTGATCACAGCGGCAT
TATCGCAAGGCAAACTGGCTCCTGCATTAAAAGATTGGGCGCAAAGTTTATCTGTTGAGGCATTAAGTGC
TTACTTAGAAAAAGCACCTGCAATGGCCGCATTAAGTGGTGAGCCACAAGCAAAAGGCGATCCAGAGCAG
AAAGTGGTGGCGTTAAGTGCTGCAGAGAGTGCCGCAGCAAAAGCGTTAGGCTTAAGCGAAAAAGATTATA
TGGCAACCTATAAGGAGCAAAAATAATGGATAAATTCAAAAAATCGGAACTTTTAAAAGCCCTTGATGAA
GCCTTTAAAAAAGACTTTGCAAGCGGTTTAAACGTGATTAATCCTCAATGGTCAGAAATTGCTATGAAAA
TTGCAAGTTCTACCGAAACCAATACTTACGGTTGGTTAGGGCATTTCCCAAAATTGCAAGAATGGGTGGG
TAAACGTCGTTTACGCAAAATGCAAGCGCAAGGTATGCAAGTATCGAATAAGTTGTTTGAAAGCACTGTT
GCTATCCCTCGCACCAATATTGAAGACGACCAGGTCGGCTTATTTAGTCCGATGGTAAAACAAATGGGAC
AAAGTGCGGCGGAATTACCTGATGATTTAGTCTTTGGCTTAATTAAACAAGGTAAAAGCACCCTTTGCTA
TGACGGGCAGAATTTCTTTGATGACGATCATCCTGTTTTTGCGGAAGTCGATGGCACAGGCAATCAAACC
ACGCAAAGTAATATTACCAAAGGCAGTGCAGCAGGAAAACCAGCGTTTTATTTGTTGGATACGACGAATG
CCGTGAAGCCATTTATTTGGCAAGAACGCTTAACCCCTGAAATTGAGACGAAATTTGATCCGTCTAAATC
CGATACGGTATTTATGGAAGATACCTATATTTGGGGCGTGCGTGCGCGTGGTAATGCAGGTTTTGCATTC
TGGCAACTTGCTCATCGTGTGGAAGACAGCGAATTAACTGAAGATGTCTTAATGGGCGTGTTGGCAAAAA
TGAAATCCTTAAAAGGCGATGGCGGCAAGTTGTTAAATATTCGTCCGAATATCTTATTAGTGCCACCTGC
ACTTGAATATACAGCAAAACGTTTAGTGGAAGCCGATATTATCAACGGTACCAGCAATGTGTTGAAAGGG
ACGCTTAAAGTGATGGTGTCTTCACAGATTGTGGAGTAATCCGTCTCTTTCCTTGCCTTCTCTCGCTTGC
GAGGGAAAGCAAGAAATGACTAGGAGGAAGCTATGGCAAAGAAACAGAAAAACAAGACAGACGATGAAGT
GAAAACCGATTCTGCGGAAAACACCACAGAAACCGACCGCACTTTAGACGAGTCGGATGACACGCCCAAA
GGTAATGATGTGATTCATCCTATTGCCTATGCGGTGACGTTACGTGCAATTCATCCGCAAGCCTCTTATG
GTCGCTGCGGCTATCGTTTTAACAAAGAAAGTGCAGTGGAAATTCCAGTTGAAAACTTGACAGGTGAGCA
AGTTATTATGCTTGCTGAAGATCCTTGGTTAGAACTTATTCCCATCTGCGAAAAATAAGGATGAGTGATG
CATTACGCCAGTGCTGAAGATTTTGTGTTACGTGTAGGGGAAGTACAAGCCATTGAGCTGACCGACCGCG
ATTTGACTGGGCAAGTTAATGACAATTTGCTTGATGTTGCATTGTCTGATAGCTCAAGCCAAATTGATGG
TTATTTGGCAGCACGTTATACCCTCCCTCTTGTGAATGTACCACAAAACTTGGTGCGACTTTGTTGTGAT
TTGGCTCGTTATCGTTTAGCGAGTATGTCTCATGTGACGATTACAGAAGAAATTATTACACGCTATAAAT
TAAGTTTAAAAGAACTTGAGGATATCAGTGTGGGTAAGATTTCGCTGGGGTTGCCACCGACAGAGAATAA
TGATGCCAACGAACACGACAATGGTGTGATTTTTACTAATCCGAAAAACAGGATTTTTGCGCGTGATTAC
TCAAATTGAAAATGCTCTTGTAGAACGCCTACAGCGTGGCTTAGGGCGTTTAGTCAATACCGTTAAAAGC
TACGGTGGCGAGCTCGATGATGAAAGTCTTGGAACATCACGTTTGCCGATGTGTTTAGTCACTTTTGGGG
GCGCACGTATCGAACGTATGGGCACTAATTTGAAGCGTCATCAATCCACAGCAAACTTTGTCATTATCGT
GGCAGTAAATAGCTTGCGTAGCAATATTGCTGCACGACAAGGCGGAGCTGATAAACGAGAGGTGGGCGTT
AATCAGTTGATTACAGCAGTACGCCGTTTGTTAGATGCGCAAACCTTAGGGCAATTAGTCAAGCCACTGA
AACCGACTAGGGTGCGTACGCTTTTTAATAATGCCACTTTTAAAGGTGGGGCGATAACGGCTTATGCGAT
TGAGTATGACGCAGTCTATGAGGATTTAAGCCCGTTAGAAGATGGCCGTTATCCTGAAATGACACAGGAT
AGCAAAAATCCTGATTATCTGTTTACGCATTATCATGGTGAGCTATCGCCACCAGATCCGATGTTAGAAC
GTATTGGTAACAACATTTATGACCCAATAAGCGGTGCCAAAGTGCCGTTTGAGGTGGAGACACAAAATGA
AAGTGAAAGCAGCAATAGGCATTAAGGTGCCGATGGAACATCAGCCTTATACCTATATTGAACAAGTACC
GGTAGAGGTAGAGCCGTCGATTTATTATCAACGTCGTATTAATGATGGCGATTTGATTGTGATCACAGAA
ACACGTTCACGCAAAGAACAGGAGAAAGACAATGGCTGAAATGAATATTGATTTTGATAATATCCCGACG
AGTCTTCGTAAACCGGGTGTTTATACAGAATACAACTCACGCAATGCAGTGAGTACTTTGCCAACAAATG
AGCAAAACGTCTTAATCGTAGCACCGATGTTAAATGCAACAAAAGCATTTAGCGCACCGACACCGATTTA
TTCGGATGTAGATGCAAAAAATACATTTGGTGCTGGGTCTTGGGCTCACTTAATGGCGCGTATTGCTATC
CAAAATAATGCCCTGATCCGTTTAACGGTGATTGGTTTAAAAGAGAGTGATTCAGGTGTGGCGGCAACTG
GCACCATTACGCTAACAGGCACAGCAAGCAATGCAGGGGTGCTTAAAGTTGTCATTGGTGGTCTTGATTA
TGCGGTGGCAATCGCTAAATCGGAAACTGCTGCCAACATTGCCGCCCGTTTAAATGCTGTGATTAATGCG
GGGGAATATTGTCCTGTCAGTGCAACAGTCAATGAAGGTACTGTTACGCTTACTGCGAAATGTAAAGGCG
AAATTGGCAATGAGATTAGTGTCAATGCCACATTAAGCGTAAATGATATGGCAGTGAATGTTTCTGCCCT
TGCAAATGGTGCCGAAAATGCCGATTTAGCAGCGGCATTAGCATCTGTAGCTGGTCAGCATTATCACGTG
ATTATCTCCCCTTTTGCAGATGATAAAAATGCGAAAGCCTTGCGCGAACATTTAGAGTCGGTCGCAAGTC
CTGTTGAGAAAAAACCGGGTATTGGCGTATTAGGTTTTAATGGTACGTTGGCAAGCGGTACCACTTATAC
CGAGAAAATTAATGCTAACCGTATTACAGTGGGTTGGTATAAAGGGGCGGTGGAATCTAATGCCTTAATC
GCTGCGGGATATGGGGCGGTTATTGCAGGCGAAGAAGACCCAGCTAAACCGTTAAATACACTTGAGATTA
AAGGTTTAACCCCTGTTGATGCCACTCAAACACCGTTAAAAACCGAAGTCAATCAGGCGTTATTCCACGG
TTTAACCCCTATTACAGTGGTCAATAATCGTGTGCAAATTATGCGTGCAATTACGACTTATACCAAGTCA
CCGGCGAATGTAGATGATCCTGCGTGGTTAGACTTAACCACAATTCGTACACTTGATTATACGCGTAAAG
CCATTGAACAGCGTATTGAGTTACGTTTCCCTCGTGCGAAATTATCTAATCGCACCCCACCAAAAGTGCG
GTCGGAAATCCTTGATGTGCTCTATCGTTTAGAGCAACAAGAGATTTTAGAAAATGTGGATGCGAACAAG
GGTAAATTGCTTGTTGTTCGCAATGGCAAAGATCCAAATCGTTTAGATACGGCAATCCCAGCCGATGTGG
TAAATGGCTTGCACGTTGTCGCTAACCGAATTGATTTAATTTTATAGGGGGCGTAAATGGAAAAATATGC
TGGAATGGCGGTGCTTGAAGTGGACGGCACGGAAATTGAAATCACCGATTTAAACGTGACAAAACAAACT
GGACGTAAATTAGTCAAAACTATGAACTCTGAAGGGCGTGCACGTGGCTTTGCTAAAGGCATTACGACCT
GGGAGCTGTCAGTGACTGCTGCTCTGCCGATTGATGGTTCAGAGATTGATTGGGCTGGTATCAGTGATGC
GAAAATCACGGTATATCCGCTTAATCAAGAAGATAAGCGTACGTCTTACCTTGGTTGCTTTACTACCCAA
GTAGGCGAGAAATACACGGTGGATAACGAAGCCGTTATTGATATCCAGATGAATGCGCTTAAAGAGGTAA
AAGAATAATGCGTTTACTTCTTGGTATCTCTTATGAAGACAAGCGTTATTTTGACTTTGACGTGCGATTA
CTAACCTTGGGTGGCGAATGTGCTGCCCTTGAGAAAGTCGCCGAGCTTGGTTTAGATGAGAAAGAAAACC
TCACGAAAGCGGAGCAAATGCTCGTGGACTTGGCTTATTTATCTGAACAGCTTGATATTATCGGTATTGC
GCAAGATAAGCTCACGCCACAGTTTTTACTGGATAACCTTGCCACGGATGATTATGTGCTGATTACGCAA
GCTATCGCTGAACTACGAAAAAAGCACATCGACGCTGGGGAAAACCCGAGCAAAGCCGAAACCGAATAAA
ACAACATTACGGTGTGTTTGATGCCGAGAAGAATTACCGAAGTGCGGTCATTTTATTGGCTAAATTTGGG
TTTACTGCTGAAGAAGTACGAGCAATGTGTCATGCCGAAGTTGCTGCATGGGTGGCAAGTTGGCAACATT
CGCAAGGTATTAAAACTCAGTCAGAAAAAGGCAACACGGTGCATTACAACCTTATGCGTCGTAAAACTAA
GGGGGCGTAAGCCCCTTTTTTTGTGGATTTAAAATGAGTTTAAAGAGGGTTTAAAAATGGCTGAGTTGAA
TTTAGCGTTGAAGCTGAAAGCGCAAGACCAAGCAAGCCGTGTGTTTCGACGAGCGCAATCGCAGATTACG
CAAAGCACACGTGCTATGGCTCAAGCGCGTGAAAGGTTAGGCGTGCGAAGTGAACATAAAATCCAACAAG
AAATTAATCATACCATTGCCGCTTATAACCGATTAAAACGTAGTGGTACAGCCACTAGTCGCGAATTAGC
CCGTGCGGCTGAAGCGACGCGCTCAAAAATTGCTGGGCTTAATGCAGAAATGGGGAAAACCTCTTGGGGG
CAACGATTAGGCAATGTTGGAACTGCCATTGCTAGTGTGGGCGCAGGCATGGCGGCTGGAGCTATGGTAA
TGGCGCAACCCATGAAAAAGGAAATGGACTATGACCGACGCTTGGCGATGGTATCCAATACTGCCTTCTC
CGACCGAGACGTAGCTGGGCGAATTGCAGGAAAGAAAGAATTACATGATGCGGTGAAAAGTGCGGTAGAA
ACTGGAGGGGGGACGAAAGAAGAAGCCTTGGGCGCATTAGATAAGTTATTAGCCTCCGGTACTGTGAAAG
CTGAAACCGCAATGAAGTTATTGCCTACTTTACAAAAAGGTGCGGTGGCAACAGGTGCAAGTACAGAAGA
TTTATCGGCGATTGCAATTTCCGCTATGCAGCAATTTGGCATCAGAGAAGATCAAATTGGTGCGGTATTA
GATAAGGCTGTGGCTGCTGGGCAAGCGGGTAACTTTGAACTTTCCGATATGGCACGTTGGCTTCCACAAC
AAATGGCGGCAGCTAAATCGGCTGGGCTTTCGGGCATGGATGGCTTTGAAGCATTATTAGTCGCAAACCA
ACAAGCGCGTGTTACCGCAGGGACAAGCGATGAAGCGGGGAATAACCTGGTTAATTTACTCGCCAAACTT
ACGTCTAAAGAGACTGCAGATCGTTTTTCTAAATTAGAAATTAAAGGCAAAGATGGCAAAACCCACGGCA
TTGATTTTATTAAATCCATGGAGAATGAGAAGAAACAAGGTAAAAATTCTATTGAGGCCTTTGGTTCTAT
TATGGATATGGTCGTAGGAGAAGATAAACGTTATCAAGCCTTAAAAGCAAAATTGAAAACAGCTAAAAAA
GAAGAACAGCAAGCCTTAATAGAACAAATGACAAACTTAGTAGAAGGTACGGCCATTGGGCAGATTATTT
CTGACCGTCAAGCCTTAATGGCACTTCTTGGGATTCGCAACAATGTTGAACTAGGCAAGCAAGTAAAAGA
AGAAGTCACGAATTCTGAAGGCGCTACAGATAAGTCCCATAAAGTTGTGATGTCAACTAACAGTGCAAAA
GTAGAACAAGCTAAAAATGCAGTTGAATTTGCACAAATGGAAGGCATGAAAAGTTTTAATAATGCACTTG
GCGATGCGGCTACAAAACTGGCTGAATATGCGAAAGTGTATCCCAATTTAACATCAACGTTGACAACGGC
AGGCACCGTTATTACAGCATTAAGTACGGCAGCAATTGCAGCAAGTGGTGCGTTGGCATTATTGGGCGTT
AAACGAGGCGGAATTGGGCTTAGTGATGTAGCAGATGTTGCTGGCAATCTAGGAAAAGGGAAAAACGGTT
TAAAAATTAAAGGGGGCGGTAAGTTAGGCAGTATTCTTAGTGCAGGGGCACTTTTTACCAGTGGTTTAAT
GATTGCTGGAGAACAGCGTACAACGGAAGAAGCGAAGGCTGAAGAAAAAGCTGAGGCAAAAACCGCTCAA
GAAAAACAGCTTGAAAACCAATTTTATGCGAATGCTTACGGGGGCAATAAACCGACCACAACCCATTATG
CACCGCAAGGTTTCGGTTATAACAAAAATTCCGTGTGGGGGACGGCTGGACGTTCAGGCGAAGTGGCTGA
AATTGCACGTAAAGATGAAGTTGCCACTTTACGTCTTGAGCGAGGCACACTCACGCAAGCCCAATATGAT
GAGCGCACGCGCCAAAGTGCGGTGAAAATTGCGGAAATTCGCAATCAGGGGAAAGGCTATTCAGGTTTAT
CTGTAGCGGCTAATGACACCGACTCCGCTTTAAGTCGCACACTGGGTGATTTATCTAGCTTGGCTAACTA
TCAAGCTGATTTTCAGCATTTTGGGCAAACCATTAGCGACGGATTAAAAACCGCCATTGAAAGCCAAAAT
TTCACGATTCAAAACGAAATCAAGGTGGATTTAGACGGACGGATTGTGGCTGAACAAACGTCTCAGTATC
AATATCAAGACTTAAAACGGGGGTAAAAGATGGCTGGTTGGACAATGCCTGTGCAACGTGCGAGTTTTCG
TGGCGTGCGTTTTGATGTGCTTTCGGTGGATGATGATGTCTATCGCTCAACCATTGAGCATGCTTATCCT
TTCGTCAATGGCGCGGACGTGGAAGATTTGGGATTAAATCCATTAACCGTGCGTATGCAAGCCGTATTTT
ATGGGCCAGGCTATTACACGGACTTTAAGAAGTTTTTAAGCGTGCTACAAAAATCAGGGGCGGCAACATT
AGTGCATCCGATTCGTGGGCGTTTGCAAAATATGATTTGCACTGGGGCGAGTTTTCATCACGAAGCAGAA
ATGATTGATTATGTGGCGTTAGATTTGACTTTTATTGAATCTACGCCAGCTAAACCGATTTTTGTCTTTA
ATTATTCCCTATTGGCAAAAATAGATGCCTTACTGACTGAATTAGAAAACGTTGTTGATGATGTGATGGC
ATTGTATGGCGAATTTATGGAGATTGTTGCCTTTGCCGCTAATACAAAATCACATTTGTTGGGTGTTTAT
GGCGCATTATTTGGCTGTTTTGAGCAAGTGCGCGGGTTATTTGATTTTGACAAAACCAAGTATGGTGTGT
CGCCTGTCGTGACACAAGATAACTTTAAAGCAAAATCTAGCCGTGCTGTGCGTGATTTGGTAACCATGAT
TGATTCTGGGTTGCGCCAAATTGCTGCACGCAAGGACTTAACCCTGCGTGCAAAATTTGATGAGGTACTC
CGCACAATACGTCAAATCAAGCATATTCCTGCTGATTTAGTGAGTGGTAAGAATATTAAATCTGCCAAAG
AACAAGCGGCGTTGAAATCATTAACGACCTCTTTTAGTAAGGACGATACTGAATCTGTGCATTTAATGAT
GCAGTTAGCCTCTAGTGTTGCTTTGTTGCGTATTGCCACTGAATTGGTAGAGGACGATGATTTATTGCCA
CAGGATATTGAGTACATCACGACTCAAGTGCGGTCACAAATTATGGATAATTTACAATTGTTACGCAAAC
AAGCAGACGATGAACATCGTGGGGAAAATATCACGGTATTAACCACGCCTAATACGAGTTTTTATACGGC
TGCGCACAATACGGCAGAGCAATTACGCAATAAAGCGCATAAGTTTACTCAACTTGCCCTTGCGGCAATT
AATCGTAAACCGCCTTTAATGGTGCGTGAGGTGCCATTTAGCGGTACTGTGCAACAAATTGCACATGCAT
TTTATCAGGATTACAAACGTGCAGATGAATTATTAAGATTGAATCCGCAGATCCGTTATCCGAATTTTGT
TGAGCGTGGGGAGTGGTTAAACAGCTATGTCAAATAATTACCCTTATGAAAATGATATTACGCTGGAAGT
GGACGGTAAAGCCCACAATAGCTGGAAAAGTTATGATATTGATAGTGACTTTTTAATCCCTGCCGATGCC
TTTAAATTTGATTTGGGCGTGCCTTCAAATAGCACAGTTTTACCTGATTTTTCGGGAGCAGAAGTGAAAG
TGCGTATTAATGGCGAGCTGGTAATGACAGGCATCGTGGATACGACACAGCATACTATTAGTAAAACTAA
CCGCACTTATAGCCTCAATGGGCGTGACCGTGCAAGTATCCTTGTGGATTGCTCTGCCCCCATTACCAAT
GTGAAAGGCTTGACTGTGTTAGATGCGGTAAAAAAAATTGTTGAACCACTTGGTATTAAAAAAGTGGCAT
TGCGTGCGGAAAATAATCCAACATTAGATAAAGTCGATATTGATGTGGGCGAAACAGCTTGGAATGCGGC
AATGCGTTGTGCGAACTCGGCAGGCTTGCACTTGTGGTTTGAGCCAAATGGAGAGCTGATTGTGGGCGGT
GCGGATTACAGCACACCACCTGTGGCGACCTTGTGTTGCATGAAAGACGGCAAACGAAACAACTTTGAGC
AGGCGGATTTAACGTTTGATGTGTCGAATCGGTTTAGCGAAGTCACTTTTCTTGCACAAAGCCACGGCAA
GCAAGGACAAGATAACAAAAACGATCTGAAATGGGTTTATCACGATCCTGACATGACTACCTACAAGCCG
AAAACTGTGGTGGTATCTGATGTGGATAACTTGGAAGCCTTGCAAAAATGGGCGAAAAAATACATTGCGG
ACAGTATGCTAGAAGGTTTTACCCTTACTATCGTTGTACCCGATCACAAAATGCAAGACGGTACATTATG
GCAACCAGGGCAACGTGTGCATGTCATTTGCGAGGAATATGCTATTGATGCCATTTTCTTTTTAATGGGG
CGACGTTTTATGCTGAGCCGAAACGCTGGCACACAAACGGAACTACGCTTTAAACAAGACGGCATTTGGA
CACCAGACGCTTACAACGCAAAAGCAGAAAAAGCACGTAAGCGTAAGGGTAAAAAATTAATGGCTACTAA
CGGACATGGCAGCTGGGTGGCTGCGAATTAAGGGGACAAAATGAGACGATTAAGCCAAGCCATTCAACAA
AAGGCGCAAGGTGCGGCAGAGGAAATCCGTCAAGCCTTTCGCGGTGTGCTGCACTTAGTAAAAAGTGCGG
ACAATATTCAAAAAGTGCAAGCTTCAGGGCTTGCCGATGAAACCTTGCAAGATGTGGAGTTGATGCAGCA
GTTTGGCTTTACCTCTGTGCCTCCAGCAAATACGCAAGCGGTGATTTTACCCATTGGCGGACAAACTACC
CACGGCATTGTGATTGCGACTGAGAACGGTTCTTTCCGCGTGAAAAATCTGCAAGGTGGCGAAGTGGCCG
TTTATGATGAAAGTGGCTCTAGCATTGTATTAAAAAAGGGGCGGTTAATTGAGATTGATTGTGATGTATT
AAAGATTAACGCTGCAACAAAAGTGGATATATCAAGTCCACTGGTTGAAACCGATCAGGTCTTTACTGCC
CAAGGGCAAATCAATGGTAATGGTGGTATGGCTGTGCAAGGTGGCAGTGGCGCGAGCTTTACTGGTAATG
TACAGCAAAGTGGTGGTAGCTTTACGACCGACGGCGACGTGGAGGCTGGTATAATTTCGTTAAGGAACCA
CAAACATACTGGCGATAGCGGAGGAAAAACCACTAAACCTGAATAATCTAACCTTAAAGGAGATGCTGAA
ACCCTGCATCTCCTTTCTTTTTACCTCTTATCTTATCCTGTCAATATGGACAGAGAGATCAGCCCGCTTA
CCGGGGACTATACAAGTAAACAAATCAGTACGCTTGCCAATGCAGCGTATATCAGATTGACCACACCATT
AGGCTCTTGGTGGGCAGATGGGCGTGTAGGCTCTCTGCTCCATCTTATTCCGCGCGAAAAAGATTTGTCG
CGCATAGGTTTAATTGCACAACAATATGCCGAAGAAGCCTTGCAACCCTTGATTGATGATGGACGTGCGG
ACGAAATTATTGTCAATCATACCCAACCACATAACGGTGTATTGATTTTAGATATATCCATCCGAGATAA
CCGGGGCGAAACCTATCATTTTAAACACCCGGTAAAAGTCATTTAAAAAGGGTTTAAACCATGTTTATTG
TGCCGAGTTTAGAAGATATTCGCCAAGCGATTTTGCGCGATGTGCAGTCATTAGAACCGAGTGCTGATGT
GAGCATAGATAGTGACTATTATGCACGTGCCAGTAGCCTTGCTGCCGTAGCGGAAGGGATTTACGCTCAT
CAAAAATGGATTATTAAACAATTCTTCCCGGATACTGCTGACACAGATTTTCTTGAAAAACATGCGGGTT
TGCGTGGTATTCGCCGCCGTAATGCGACTTATGCCAGTGGCCGTGGCGCAACAGTGACAGGTACCCCTGA
TGCAGTACTTAAAGCGGGATTACAAATTAAAACAGACGATAACCGATTTTATGAAATCACCGAAAGTGCG
GTGATTTCTGTAAGCGGTTCTGCCGTTGTTGCCGTGCGAAGTCTTGCGACGGGTGCTAGCCAAAATATTA
AAACTGCGACAAAAGCAAACTTTATGGCGGCACCTTTAGGCGTGCAATCCGATGTGGTGCTAAATGATGT
AATTGGTGCAACGGATGCAGAAAGCGATGCGTCTTTGCTCGAACGTTTGCTTGAGATTATTCGCCGACCA
CCTGCTGGGGGTAATCGTTATGACTATCGTACATGGGCGTTATCGGTGGATGGCGTGGATGCGGCTTATG
TTTACCCGTTGCGTCGTGGACTTGGTACGGTAGATATTGCGATCACATCAAATAACGATGTGCCAAGCGA
TGAAACAATACGTCGCTGCCAAGAATATATTGACGATGTGCGTCCAGTAACCGCGCGAGAAAGCAAAGTC
GTGAAACCTGATGTAACAAAAGTCAATTTTAATATTCAGGTAAAAATTAGTGGCGTGACCTTACCCGAAA
TTAAGGCAGCGATTTCTACCGCACTTGCGGATTATTTTAATACGCTAATCCCAGGCGATGATTTGATTGT
GTCGCAATGTGAAGCGGTGGTAAATAACTTGGTCGGTGTGGTTGATCGTAAGTTTACGGCACCTATCACT
AATCTAAAAGCGGATGTGCGTACAAAAATTGAGTGGTTTCGGTTAGGTCAAATCACCGTTACGGAGATGG
CATGATGCAAACTGACCACAAAAAGGTGTTAGCAAAACTTTATCCGCCTGTTTCATACGACGTAAATGGA
GAGCGTTTTTTAGCACAGTGTGAGGTGGATGGTAATGCCTTTGACCGATTACAAAAAAGTGCGGTGGATT
TATTGCAAATTATTGAACCTGCTACCTCCAATACCATGTTGTCCGATTGGGAACGTTTATGCGGCATAAA
AACAGATTATACCAATAACTATCAAGCACGAGTAAAACGTGTTATTGCCAAGTTAAATGCGATTGGGGGC
TTATCCATTCCCTATTTTAAACGTATTGCGGAAAGTATTGGATATCGCATCGAAATTAAAGAGTTTTCTT
CCCTTGCGAATGACTTACCAACGACGGGAGATTTGGCTCAATTTCGCAATGAAGCGCGTGATAACTTGAT
TTTTATGTGGCGAGTATCGGTGCTTAATGGGGATGACAATATTGTGTATTTTCGCGCAGGTAGTTCCTTT
GCAGGTAATCATTTAGTGGAATTTGGCGACCCAATTATTGAGGAGTTCTTACGAGATTTAAAACCTGCAC
ATACTTACTGTTATTTTGCTTATCAAACAGGATCTTAATATATGAAAAGTTTAATGCCTCAAATTGATTC
CAATGATGGCCTTTTTCACAATGGTAATCCAGCAACAGGCGAACAAGGCACTCGAGTAACCGATACGTGG
CTGAACGACGTGCAAGACCGTGTGCGAGACCTACAAGCTGAGGCGCATTATGTGTTGCAAAAAGCGGAAT
TTACCCCGAAGGCAGAAACACAAACGCAGTTATATCAAGCGATTGTGAAGATTATTGATGATAACCGAAA
GACGGCAAGTTTAACTCAAAAAGGCGAAGTTCAGCTTAGTTCGTCCACTAACAGCAACAGCGAAACCAAA
GCGGCAACCTCAAAAGCCGTGAAAACCGCCTATGACAAAGCAGTAGAAGCCAAAACTACCGCAGATGAAA
AGGTTGGTTTAAATGGTAACGAAAGCATTAATGGCGAGAAAACCTTTGAAAATCGTATTGTGGCAAAAAG
GAATATCCGTATTTCAGACAACCCGCATTATGCTTCATATGGAGACCATTTAAATATCGGGGCAAACAAT
GGCGATTGCTGGTTCGAATATAAATCAAGCAACCGAGAGATTGGCACACTTCGTATGCACGCTAACGGCG
ATTTTACCTACAAACGTAATAAAATCTACCACGAGGGGGCAAAACCGCAATTTAATACGGATATTGAAGA
CAAGCCTGATACACTTGCAGGCTATGGTATTGGGAATTTCAAAGTAGAACAAGGGCAAGGCGATGCTAAT
GGCTATAAAACCGATGGCAATTATTACTTAGCAAGCGGTCAAAATCTTCCTGAAAATGGGGAATGGCATA
TTGAAGTAGTTAGCGGTGGAGCAACAAATGCGGTGCGTCAAATTGCACGTAAAGCGAATGACAACAAAAT
CAAAACACGCTTTTTTAATGGCTCAAATTGGTCAGAATGGAAAGATGCAGGCGGCGACGGCGTGCCTATT
GGTGCTGTGGTGTCATTCCCTCGCGCAGTAACTAATCCCGTTGGTTTTTTACGTGCTGATGGTTCAACAT
TCAGCCAACAAACCTTTCCCGATTTATACCGCACTTTGGGAAACCACAACCAACTCCCAGATTTAACCCA
TAGCGATGTGGGGATGACGGCTTATTTTGCCGTGGATAATATCCCAGCAGGCTGGATTGCCTTTGATGAG
ATTGCCACCCAAGTTACCGAACAACGTTACCCCGAGTTATATCGTCACTTAGTTGGTAAATATGGCTCCA
TTGAACGCGTGCCTAAAGTAGCAGATAGATTTTTGCGTAATGCGGGGAATAGCTTGTCTGTGGGACAAAC
GCAAGAAGATGAGTTAAAACGACATGTGCATAGAGTACCGATAGACTACGATTCTTGGTTTGATCACTCA
AGTCAAAGACGGAATAATTCGTATTTTGACTATACAACATTTGCTCAGTCTTCAGATTTGTGGAGCACCC
TTGGTTATGACAATGCAGATGGCGATAATGGTTTTGTGTCCCCAAAAGACACCTCTCAAATGGCAACAGG
TGGCGATGAAACTCGCCCTAAATCATTAATCCTCAAATTATGCATCAAAGCCCTTAATAGTTTTGATGAT
GTGGTCTTTTGGATTAAATCCCACGGCGAGGTAACTAATGCTGGTGCGCTTGATGCAGGGCGATTAGCGC
AAGGATTACAAGATAAAGCAGCGCGTAATCATACCCATACCGTGAGCCAGATTACGGATTTTAATCAGTC
TGTAAGAGAAATCGTTACACAATCCATTACCCAAGGATTTAGTCAAAATCTAGCCGAAACAGGATGGTGT
AAATTGCCAAATGGGATGATTTTACAATGGGGGAAATTTAACAAAGGACATGGTTTTGTATCCAACGAAC
AACGCCTTGTTACATTCCCAATCACTTTTCCTAATAAGGTACTTTTTGTTGGGCTTACAGAATTTACGAA
TGTGTGGTCGTATAGCACAACAGTAGAAAATCGACAACGCATGACAAATAGTGGGTTCTATGTAATTAGC
CAACGCAATGACAGTATGTATTTTGCATTAGGATTTTAACGGAGAAAGCTTATGTATTACTACGATAAAA
AAACAAATGGGTTCTTAGTACAAGGTGTAAATTTAATTCCTGAGGGTGTTATTAATATTACTGATGAGTA
TTATCAGCAATTGTTAAGAGGACAATCTCAAGGCAAGCAAATCATTGTAGATAAAGCGGGCAATCCTATC
TTAATTGACCAGCAACCTAGCGCAGCACACCAGTTAAATCTTGACACACTCACGTGGGAAATTTCAGCCG
AAAAACAAACCGCACTTTTAGCCGAAACCCAAACTCGCCTTGTTGCCAACATCGATGAGCACGCGGCAAA
AATTTACAGCACTTGGACGAGGTTTGAATCTGAGTACCGTGAACGCCAAGCTGCTGCAGAAGCCTTTAAA
GCAGCAAATTATGGGGGCGAGTGCAGTCGATATATCTCAGACTTTGCGCAACGAGCAAGACTGGATAACA
AGACCGCCACAAACCTGATTTTGACACAAGCGGCAGGACTCGAAAAACTGCAGGTTGAATTAGCTAATCA
ACGTATGCGCAAATATGAACTTAAAGCCCCTAATCTCACGCTTGAGCAACTGCAATCAATCCATGATGAC
ATTATCAAGCAGATGGATAACTTGATGGAGGAATATCAAAATGGCTAAGGTCTATTTGGCGATGTACAAA
CACAAACGAGACTGGGGCAAAGAGCCAGTCAAAGCGATAGCCGACCGCATTACTCGATTTTGCACAAAGG
GCAAATACTCGCACTGCGAGATTGCCATTGAGCGTATTGAGTTTGGCAATGGGCATCATTATGAGCATGC
GACAGTATATGACTGCTACTCCTCATCAGTACAAGATGGCGGCGTACGTTGCAAACAGATTGATGTGTCC
GATAACACCAAATGGGATTTAATCCCACTTGACGGTGTGACTGAAGAACAAATCAAAGCCTATTTTGACC
GCACTTCAGGCAAGAAATATGACTGGTGGGGTGCGCTAGGAATCGTACTTGGAATCAAACAAAAACGCTC
AAAATATTTTTGCAGTGAGTGGTGCTTTAATGCGATTTGCGGTAGCGAGAGAGGTTGGCGATTTAGCCCA
AATCAACTAGCGGCTATATTTAATAAAGAGAAAAGTTAA
>H085-7_SuMu_C01_Hinf
TCTACCGCACTTTCATTGCCTTGATAGAACAAATCAATAATTTCACGAGCAGATAATGTTTCGCCTTTCA
AATCTCGATAAAGCATTTCAAAACCGCGACCAGACAAATAATTATCCAAACAAGCCTTGTTGCCACAACC
ACATTGATAAATAGGGGCGTTATCCCATCCCAATAATTTCAAGGCATGATAATTTAGTTGTAAATGACCA
AGCTCTCCCGCCATTCCCACTTGACCTGAATGAACTTTACCATTTAAGACAAAGCCGCCACCAAAACCAG
TTCCAAGAATTAAACCAAGTACAGTCGGATATTGCTGATTTTCCGTATCCCACGCTTCAGATAATGCAAA
ACAATTTGCATCATTTTCTGCCCGCACTTCACGGCCTAAACGCACAGACAAATCGCGTAAAATCGGTTTA
TTATCTGCCACACGAATATTGGTAATTTCGGCTAATCCAGTTTGTTGATTAACAAAACCAGGTACGCCCA
AACCTACGGTGCCCACTTCACCAAACTTTTCATCAGCACGATTCACTAAATCCACAATCGTGTTAAGCCA
TTCTTCATAGTCGGTTTTAGGTGTTGGCACCCGTTCAGAATATAATTTTTCTAATTCTTCATTGAATACG
GCAAGCTCTATTTTCGTGCCACCAATATCTAAACCATAATACATAATCTGCTCCTGTATAAAGAAGTGCA
CTTAAAATTAACCAAAATTTTAACCGCACTTAAATCATTATTTTATGACAAAGATCGCCTTTTTCTTCAA
AAAGATCAAAATAATGCTATTAATTACTCAAAATAGCAAGTCTATACACTTAATCTGGTTCGTTTGAAAA
AATTATGAATTTGCCTGTTGTGAATAATCAAGGTTTTGGAAAAGTGGATGATTATCTGGGGGAATTCACG
GTATTACGCGAATAAAACAAGTTTCAAATTAAGTGCTTTACTTACTCTGAATGTATGAAATTGAGCGAAT
ATTAATATGGGAATTTTGTCTTTAATTAAACAAACCTTGCAAAATATCAAAGTTTGTTGAAATAATTTTT
GCTTTTCTTTGCAATGAAAGGGGAGGAGAGTAAAATAGCACCAATTATAGAAGTATTTGTAGTCGTAAAC
TTGTTAAAAGTATTAAATTTTCATCAACTTTTTCAATGTCAATAGTTGGAGTTTGATTATGGCATCAGAA
AATCAAAAACTATCTTCTGTTGCGCTCACACCTGTTGAAGCAACGGATTATGCAGAAAATACAGCAACTT
ATAAAGCAAATAAACGTCCATTTTTATCGTTTATGTCTGGTATTAGTGCTGGTGCTTGTATTGCCTTAGC
CTTTGTATTTTACACGACAACACAAACTGCTAGTGCAGGCGCACCTTGGGGATTAACCAAGTTAGTAGGT
GGGTTAGTATTCTCCTTGTGTGGGGTAGTGACAATATTTGCATAAGGAAAAAGAAAAAATTTGGTGGGAA
AAAATTGGTTGGAGCCCCTGTTTGTGGGGCTTTGGCGTTTTTAGGGGGAAAGTTTATGCAAAAATGGAAA
ATGGTGGGGATTGGAGGAAAATGGTCGAAAATTGGGTTTTATTTTGCATAAAAGTTGGCGGTGAATTGTT
AGGTTTTAAACATTTTTAAAATTCTAAAGTTCGTTTTAAAGTGGGTTTAAAAGGGTTTAAATTCAGCTTT
AAAATCGGGGTGGAAATTGCAGGAAGATGAAATAGAGGTGGTGTATTTAAGTGAGGTTTTTTATGGTTGT
TTTGGTAAAAGCTAGGAGAAAAGGCGGTTTCAGTGGCAGAAATCGCCTTTTTTGTTGATTTTTGGGGCGA
TTTTGGTGCGTTTAGATGAAATCTAGCGGTTTGTTGTGTGTGATTATGGGTAGAATTTGCGAAAATGCGC
CATTATTTGGCGGTATTTGAAAGGAACACAGGCTTCCTTGCCTTTGTGCTTTAAAATATTAAGAAAGCAC
TTGTAATGCGGTTTCTGTGGATGTTACCGACATTGATGTCGGTAACATATTAAAAATTGCGGTAGCCTAA
TACAACTTGACCAATCACAAGCAGGCTGTCTGCCTCTTCTGCTGTGAGTTTTATCGGGCGGTATGCGTTA
TTGTCGCTGATTAACTCTACCCCGCTAAATGTACGTTGAATGCGTTTTATCAGCATTGATCCTTGATTGT
TTAAAACAAAGATTTTGCCATCAATTAAAGTTTTACTGGCATGATTGACGATAATGTCCTCGCCGTCTTT
TAGCGTGTCGTCCATGCTATCGCCGCATACTTTATACTTTCCGCAGTCTTCCGCTTTTAACCCTCTAGCA
CGGAGCCATTCGCGCTCTATCTTGGTCTTTTTTACCTCTAGGTAATCGCTGTTTATGCCACCATAACCAG
CCGTTACGATAACATCACGACAATCATCAATCCATTCAAACCCTTCGTCATCGGCAACGCTACGCGAATT
CTCGCTTTCGCGCAGGGTAATTCTATTGGAATTTTCATCTAGTGTTGCATTGGTCTCTCCAGTCAATAAA
TAGTTAGGCGAAACCTCTAACTCTTCAGCAAGGGTAATAATCATTGAAGCTACAGGTTCAGTTTGATTTG
TTTCCCAATTCTGCAATGCAGATAGTGAAAGTCCCAGCTTTTCCGCCATAGCATTTCTTGAAACTTTTTT
AAACTCTCTTAACTCTCTAATCCGATTTCCTATGGATGAGTTGTTTTTAAACTTAACTCTCATAACTTTA
AAAAACTCCTATGAAAAATTTAACTTTTTTAAAGTTGAATTAAAAGTTATTTATTTCAAATAGATAGATT
AAATAACTATTAATCCAATGGTTAATTTTTAATCAATTAACTTTAAAATAAACTTTTAAAAGTTGTATTA
GTTGTTTTTATGGTTTAATATCCTCATCAGATTAACAAATGAGGTTATCTAATGAGGACATTAATGGAAG
CTAAAAAAACAGCTATTGATTGGCATCGAGAAGACATCAAAGCTGCACTAGCAAAAAAAGGTTGGTCATT
GCGCCAACTCTCTTTAAAGCATGGTTATAGCAACGGTAGCACATTAAAAAACGCGCTAGACCGTCCTTGG
CTCAAAGGTGAACGTATCATAGCTGAAGCTATTGGCGTTCCTGCCGAAGTTATTTGGGCATCACGTTATG
AGCAACGTAACCATAAAAAATACGCTGATAGATAGTTTTGAGGTTATTTATGAGAAACGGCAACCTAAAA
AAACACTACTCAGCCAAGGAACTACTTGATTTAAGTTTATCCTGTTTACCTAATTCGGTGCAAGGAATTA
TTTATCAAGCTAAGAAGAATGGTTGGGTAACTCAAAAAAGAGTTGGCAAAGGTGGTGGAAAAGAATATGC
CTTGGCATCTTTACCGCAAGAAATTCAAACTGAGATTCGCACTAAATTTGCAGTTTCTATCGTTAAAGCC
AAACCCAAATCTCTTCCCGCCGATCTCCGTCAGGTGGAATTAAAAACTTTAACGGAAAAACAACGTGAAG
TGGCAGGGGCAAGAATGGCGTTAGTTGCCCAAGTGGCACAGCTCGAACAAGCCCAACCTCGTTACAAGGC
GATTAAGTTTTTTTGTGAACAAATCAAACATGGTGGCATTTCTTCTGATTTGATGAGATTGGTTGAAACC
GCCAATAACAAGAAAGGAAAAAATCGCACTTTATCTGACCGCACTTTGAATCAATGGGTGTTGGATTATG
AAAAGGCGGATACCCCTGAAGAACGATTAAAAGCCCTCGCACCAATGCAACGGGTGGCGAAAAAGGCTGA
AGAAATTGTGTGGTTACCTGACTTTTTGGCGATATATCGCCAAACCAATGGCATCAATGTGGCAGAAGCC
TATCACTATTTTTCGGCTGAATGGGATGCACGTTTTGCAGACGAGCCGTTACGTTTAGAAATGAAACCGA
GTATTGACCAAGTTCGCGCTGCATTAGCGAAATTGCCAAAACACATTAAGGAAATTGGTCGTAAGACGGG
TTCTGAACTCCGCGCCCTTAACACTTATGTGAAACGCGACTGGAGCGTGTTGCAAGTAAATGATGTGTGG
GTGGGTGATGGTCATGCGATGAAATTGAAAGTCGCCCATCCTGAACACGGTCGCCCTTTTATTCCTGAGG
TGACATTAATTATGGATACCTCTTGCCGCTTTATTGTGGGTTGGTCGGCTAGTTTGGCGGAAAACGTTCT
GGCTGTGGCAGATGCCTTGCGTTATGGCGTGGAACGCTACGGCATACCCGCAATTTATTACTCCGATAAC
GGTGGGGGTGAGAAAAACTGGATGCTTGATGGTGATATTACGGGGATGTTGCCGCGTTTGGGGATTAATC
ACCAAACAGGGATTCCGGGCAATCCACAAGGGCGTGGGATTATTGAGCGGGTGCATCAAACGATTTTATA
CAAAATCGGTCGCCAGTTTGAGACTTACCACGGCACAGGGGCGGATAAAGACACGGTGCGACAAGTGAGC
ACAGCAGTGATTTCACTGGATAAAGCAAAACGTAAAGGTGCGACACAGCTAACGCCAAAACAACAATGGG
CAGTGGGTAAATTGCCAAGCTGGAATCAGTTTTTACAAGCCTGTCAAGAAGGCATTGATGAATACAACAA
TAAACACGAGCACAGAGAACTAGGGGGAATGACACCTGCACAAAAACGCCGTCAGTTGATGGAAAAAATG
AACCCTAATGATTTGGTCTTTGTTACGCCAGTGGAAGCAAGGGATTTATTCCGCCCAAGTACATTACGTG
TGGCACAACGTGGTTGGTTACAACTTTTCAATAATTATTACTTTAGCACGAAATTGCTCGATGTTGATGG
GCAAAAGGTGCAAGTGATGTTTGATATTCACGATCCAAGCCAAGTGATTGTGAGAAAGCAAGACGGCACT
TTTGTGTGTTATGCCGAACTAGATGGCAATAAACGTGATGCGTTCCCAATGCCGTTTGTTGAGAAAACAC
GCCAAGAGCGTCATGCACGCCGCGCGAAATTGAAACAAGAACAGCTTGATGAGATTAATGCGGAACTTAA
CCCGATTATTACGATTGAGCATCAGCAAGGTTTTGAATTGTTACGCACAAAACCGAAAGCCAAACAGGAA
GCTACCCCAATTTTCTTAACCAAAGCGGATAAAGAAGCGTGGGAACAAAGAAAAAAGTTAGTGAATGAGT
AAAGGGCAAAAAAATGAAAGCACAAGAATTAAAAGCGTTTATGGATGCGCACAAGATGAGCCAAAAACAA
GTGGCAACCTTGTTTGATGTGTCCATTACAACAGTGAGCCAATATTTAAACGGTAAATACCCGACTGATA
CCAAGTGGCTCGATGAAAAAGTGGATGAGTTGTTAGCACGCCATAAGGCGAAAGTGGTTGAAGCGAAATA
CAACAATGCATTTGTCCCCACTCAAACAGCAAAGCGCGGTATGGAAATTATGCACTTTGCCCACGCAGAG
GGCGAAATTAATGTGATTTACGGTGCGGCAGGCTTAGGCAAAACACAAATGCTTAAACAATATGCGAAAG
AACATAGTTCAGCCATTTTAATTGAGGTTGATCCAAGTTGCACACCGAAAGTGTTACTACGCAAGATTGC
AGAAAATGTTGGTTCAACCAGCCGAGGGGTAAACAACGATGTACTTTCAGGAATTGTGGAAAAACTCAAC
GGTGCAGAACGTTTGTTAATGATTGATGAAGCCGAGTTACTTTCTACCCGTTCTTTGGAATTTATCCGAC
GCATTCACGATTTAACGAATTGTGGCGTGATTTTAGCGGGTATGCCTCGCTTGTTGGTTAATTTAAAAGG
GAAAAATAACGAACTGGCACAGCTTTATAGTCGAGTGGGATTTGCTTGTGACCTTGGTAATGCCCTACCT
GATGACGATTTAGCCATGTTAGCGGAAAGTGCACTTAATACAAGTGAGTTTAACGCCCCTTTATTGGAGG
CCTGTAAAGGCAACGCACGCCGATTAAGTAAGTTAATGCGAGGTGTTGTGCGTTCGGCAGAGATTAACGA
GACCGAAATTAGCGCAGAGATGATTGAACAATACAGCAAAATGTTAATTAGTTAAGGAGATGACCATGTT
ACAAGCAAGAAAAAACAAACAATTAAACAAAAATAATGCCGTGATGTTGGCTTATTTAGAACAAGTGGAA
AAAGCAGTAAGACGCTTAAATGAAATGGGGCTTACGGTGATTAATGTGCACTTTGAGAAGATAAGACCGA
CGGTGCGTGTGATGAATAATGCGGTAACAGAAAAGCTAGAGAAAGACCAACGGGCTTATGTGTATCACGT
GGGGCGTGATGTGGGTCGATACCAAGAAGCGCAATTTACTGTGGAAGGTATCCGTGTGGTTTGGAGAAAA
TATTTGAACTAGGAGGAGGAATGGCAACGCGTCGGCAAATTTATGCAGTCTATCGTGGCGAAGAGAATTT
GGGTGACGGGACTGCGGAAGAATTAGCAAAGAAACTCAATGTGAGCGAAAAAACGATTTACAGCTCGGCA
ACAGTCGCCCGATGTAAACGTGATAAAGGTAAGCGACTTGTAGTGATTAAGTTAGATAAAGAGGAGCTCT
AAATGAAGCAGATGATTGAAGGGAAAGAATACTGGCGTGATGCAAGAGGAAATTTAACCCCTGCTGAGTT
GGTAAAAGACATCGACAAAGCACGTGATGTGCTTGTGCGTGAATGGGTGGAAAAAGGTGTGTCCTTAAAT
AAGGAGATGCGCAATTTTAAAGATGGCATTTTCGGCGATATTCAGGCGTTTATTGAACTTTCGGCTGAAA
AATATAATGCAAAAGTGGGCGGTAGTAAAGGCAATATCACACTTTATAGCTACGACGGCAAATACAAAAT
CCAACGTGCGATTAACGACCATTTGCAATTTGATGAACGTATCCAAGCGGCAAAAGTGTTGATTGATGAG
TGCTTAAATGAATGGAGCGAAGGCTCTCGCCCTGAATTAAAAGCGTTAATTGAACGTGCGTTTAATGTGG
ATAAAGAGGGAAACCTCAACACTTCACGGATTTTGGGATTACGTCGTGTTGATATTCAGGATGAACGCTG
GCAAAACGCAATGCAGGCGATTAGCGAAAGCGTGCAAGTGGTGAGTAGTAAGGCTTATGTTCGACTTTAT
GAACGTGTGGGCGAAACCGATCAGTATGTGCCGATTGCGTTAGATGTAGCGGGGGCGTAGATGAGTGAGT
CTGGCATCGTTGTAATTTGTCTTTTTGCACTATATGCGTGGGTAGCATATTTGATGTTTAAGAATTTATA
AAACTTATTTAAATGCCCTTTAAATCTCCCCTAGCCCCTCTTTACGAAAGAGGGGGATGAGATGAGGGGC
ATTCATAATAGGTTTTAACAACAAAGGAGCAACAATGAAAAAATTGGAAAATTACCGAGATTTTAGCCAA
CACGCTGCGGAAATGGAACGTGTTGGTGCATGGGAACAAGCAGAAAGTGCTTGGGAAAAAGCGGCAACGG
TGGCTCGTTGTCAAGAAAATCAAGAATGGGCGGAAAATCGTCGTTTATTTTGTGCACATTATGTGCGTTA
TCCCGCGAGAAGACCGGAGGTCAATCATGGCTAAGTTTGTGGCGCGCTTTTATTGTTTAGTTGAAGCAGT
TGTGGAAGCTGAAAGCAATGAGCAAGTGTTGGAATTGTGTGATTTGAATGTATGTGATGTGAATAAACTA
CCGCATACGATTACGGAAATTGATGATGTGGTTGAGGTGGAGGAAGTATGAGTGAATTAACAAAAAATGA
TTTAAAAATAGGTCGCTTTTACTCAGCTAAACGACCGCAACGTTTCGGTTTTTTCCGCTTACTTAACGAC
AGAGAGATTATTTGGTTAAGCGATACCCACGTGAAATATGATAGCCCAAGTGTGAAATTTGGCGCGAAAT
ACCCGATAGTGACTATCGAAAGATTTTTGAAATGGGTAAAAGAAGATGTAACAGAGCAAATGCCGAAAGA
TGAATGGAGACGAGCAGGATGACAGAACAAGAAAAAGTGCGGTTGGATGAAATATTGCAACAAGCAGCAA
TGCAGCTTGTTAAAGCACAAACCTATCTTCGCACAGGGCAAGCTCAATATGCTGCTGTTTATGTGGGAAA
TGTACAGAATTTGTTGCCAGGGTTGAGAATGAGATTGGGGAAAGTATGAAAGTGCTAGATGAACATATCC
TTGAGTATATTTGGGATGAAACATTAGACCGTATTGCGTAAGGAGCCTTACTTATTAACGCTCTGCAGAG
AAGCATTTTTGAATTAAAGACCAATTGTTATCGGATTTTGAGAAACCAATATCCCACTTATTAAAGGAGC
AAATATGAGACCTGAATCTAGATATTTTAAATGCGCATTAAGCGTTGAGCCTATTAAATCATTAGATGAG
CAATGGCGAAAAGATAGAGAGCTCAGAGATAAAAAACTTGACGCTATTTTTGACACTATCCCATTTTATG
AATGTTGGAGAGGAAGTGAACGTAATATATTTGGAATTGTTTGTAGTTTAGATAGCGATGAATTTGCCAA
AATAAAAGAGGATAAGACCTATAAATTTGAAATAGTTGAAAATGAGAAAGTTGTCATCACTGGCAATGGC
AGAACAAAAGCCGGTAAGGCATTTAACGATAAAATCCAAAGCGTTAGAGATATTTTAAATCAATACCCAA
GCTTTAATGATTTTATGCTACGAAAATTAAAACTTAATTGCTGGGTGCTTGGCGCGCGCACTGGTTATGT
ATCTGTATGCGGTGTTGCAAGTGACTACTTTATCGTTTCAATACCAGTTAAATCAGAGGGCTTTGGTGGG
GATGGCTTCCCAGCAATTCCGGAATGTTTAACAGAAATAAAACAAAGTGAATTTTTAATGTTACAGGGGA
AATAGATAATGAGTGAACAAATTTACGAATTTAAGAATGTGACCGATATTTTGGTGCTTGATGATAAACA
GTTTGAACGATTCTTAGCAGATTTCAAAGAATGGTTCCATTTTCAAAAACAAGCGAGAGCCGAAGCCGAA
AAGCTTAGAGAACTTGGATTGAATATTACTCTAGCAGATGTGATTCGTTGGAAAGATGATGACATGATTG
GAGTGGGGAAAATTACGATTGATGTGCAAAAGGCACGAGATTATTAAAACCCATTTACAGCCCATTAAAT
CTCCCCTAGCCCCTCTTTACAAAAGAGGGGGATAAGTTAGATGAAGTGGGCTGAGTAATGTGTTTTATTA
ACTAAAGGAGCAACAATGTTAAAAGAAAGCGATTTACTTGAAGATCATGATTATGTATCAAATAACGTAA
AAATATATAAAGGCAATTTAGTAAGCTGGAGACGTATTTTTAAAGTTAATCATGCTAATGAAAGTGTGAC
ATATTGTGAAATGAAATGGCTTAAAGATGGTTTAAAAGCGACATTGAAAACTATATCAATCAAAGCATTT
TTAAAATGGGCTGTTGCTGATGTAACTAAGGATACGAAAGAATGAAACTATGCCGTTGCCCTATTTGCCA
CAGTGATATCCATTTGGATGCGTTGTTGGAAGATGATGCAGGGCGTGAGATGTTGGGGTTAATCTCCAAT
TTGGGTGGTCGCAATGCCCGTTCGTTGGTAAGTTATATTGGTCTGTTTCGTCCTGAAAGATCAGCGTTAT
CTAATGGGCGGGCATTGAGATTAATGAAAGATGTGTTGGAGATGTATCAACCCAGTCCGCTACTCGCCCA
TGCGTTGAATGAAACGGTGCAAGCGGTGATGAAAAACCGTCGGGAAACCCGCAATATTCAAGCTCTAGCG
AATCATAACTATTTGAAGAAAGTGTATGAGGGGGCAAAACCGTTGTTTGCGGTGGTGCGTAGTGAAGGCA
AGGCTGAAATGCAAAGCGTTGCGGCGCAAGAAGAGGATCAACGTATGGCAGCCATTCAATATATTGAACG
TTATGCCGCTATTGGGCAGTTGCAATTTGTGGAAAATATGCCTGAGTTTGCGGTTTGGAAAGCCTGGAAA
GCGGAACAGGAGAAAGGCTATGTTGCGTAAAAATTTAATCGCTAGAATCCATATTGGAAAAAGCCAATTA
GGTCTTGATGATGAAACCTATCGTCAATTATTGGTAAGCACAACGGGGAAAACAAGTTGTACTGAAATGA
AGGAAAATGAATTGCAACAGGTGTTAAATATTATGGTGCAAAAGGGTTTTAAATCCAGTCGTCATTTTTG
GGGAAATCGTGCGGCACCACGTGAAGATAAGAAAATTTATTTGGCAAAAATTACCGCACTTTTAGCGAAA
CATGGTTTACCGAAAGAATATGCCGATGGTATTGCGAAACGTTCGTTTAAAGTGGATTTTGTGCATTGGT
TGCAGCCGTGGCAGTTGAAAAAGGTGGTGCAGATGTTGGCAGTGTATGATCGGAATAAAAAAGCATTGTA
AGATGAAATTATCAGGTGTAAATTAAAGGCTCTTTGGAGCCTTTTTTATTTGCTATGATAAAGTTTCTAT
CTAAATTATTTCAACGTTTCACTTCTAATTTTAATTCTAAGCCTAAACCTAAACCTAAACCTAAACCTAA
ACCTGAGGTTATAACAGAATACGAGCTACATAACTCTACAACTAATCTAGAATTACCTCGCTTTACTGTA
TCTATTGAAATAGATAACCGCCCTAAACCTGAAGATCCTCAAGAAAAACGCCGTTTCAAAGAAGCCTTTG
AACAAATTACACATGACATTAAATTTATCAATATTGATAAAGATGATGTTTATGAGTTACTTTGGACGCA
TCGTATTGGAGGATTTTATCAGCTAGGAAAAGCTCTTAAAACTCGTGATATTTTAATGAATTGGTCGTGG
TTTGATGAATGGTTAGAGCGATTTCAAAATATATCTATATATCCATATATGTGGAATAGTTGGCTTGTTA
AGGGGAAACTTTATCCTACCGACTTAGATGAAGCGACTAAGAAATTAACAGTTAAGAATATGAAAGATAT
TCTAGGGCGAAAGGGGTATCAAGAATATCCTAAACTTCGTGCTGAATTAGAAGTGTTTTTCAAACAGAAT
ATCGCTTATGAAGATTTACAGCCCGAGTTAAGGGATAGAATGATAGAAAAGGGCTGGAAGGAGAATGATG
AGTATCAAGAGTTGAAAATAGAGCTTCTATGTCATTCAGTTATTATGAGATCTTACGCCTTAAGAGATTT
TGAACGATATACTCCAGAATATTTATCATTTTTGGATGATAAATTTATAAAAAAGCCTAAACTATCCTTT
GTCGGTGATGATGAGGAAGAGAGAATTGTTCAATCATTCATAATCTCTCCAATTAAAAATAATCAGGTTA
TTCAAATTCCTCCTTTTTTTCCTGGAGGAAGAGCTAATATTCGATACTTTTATCGCGAAAATCATAACGT
ATAACAATTTTTCAAAAAAAATTTCTGCAAAATACCGCCTTTTTAAAATTTCCGTGTGAGAATTGCGTAA
AACAATTTGCGGAGGTGTTTATGGTTGAATCTTTGGAAGATGTGGCTGAATTACTGCCTGAAACAGTGCA
GCAGATGGTGGATTTGGTGGGATTTGCTGCGGTGGAAAAAATTATTACAAATTTTGGTGGGGCAACCTTT
CGATTTACTGATGGGGTGCATTATTTTCCTAAGCTTAAAGCACTCATCGGTTTGGAAAGTGCGGTTAAAT
TACAAGAGGTTTTTCGTGGGGAGTGGCTGTATATTCCTCGTTGCCAAACGGCATTGCGTATGTTGCGTAA
TTATCGTTTTAAAGCCGATTATGATTATCTTACCCAGCATTTAAATAAATCAGGGCGTATGGCTATGCTT
GAGCTTTGTCCGAAATATCAACTTTCTGATCGGAGCGGTTGGGAGATTTTGGCACAGGTTCGCCATCCTG
AAGAACCCCATAATCTTGCCTTGTTTTAGTGCTGAAACTGCTCCTCTCTTCTCTTTACTCTGCTTTTAAG
ACAATACCCTTAATCTCAATAGATTAAGGGTGTTTTTTTATGTCTACTTTAACTTTTCTAGATATTTTTA
ACCGTTTAATTGGGTATGAGGGTGGTTATGTTAATGACCCTCGAGACCCAGGCGGGGAAACCAATTGGGG
GATTACTAAACGCACAGCTCAAGCAAATGGTTATCAGGGCAATATGCGTGTGATGACGCGTGATCAGGCT
TTTAAAATCTACTACTCCGCCTTTTGGTTGCGTTATCAATGCGACAAGATGCCTGAAGCGGTGGCTTTCC
AGTTTTTTGATGCAGCGGTAAACCATGGATTAGGCAATGCAAGCCGTATGTTGCAACGTGCGGTGAATGT
GGCGGATGACGGCATTATTGGCAATGTGACCATTGCGGCGATTAAGAAGATGGCGATATCTGATGTGATT
ATGCATTTGAATGCAGAACGCCTGGAGTTTTATTGCAAACTTAGCACTTTTGCGACCTTTGGTAAAGGTT
GGGTGTGTCGTGTGGCGGGCAATCTTAAATATGGAGCAATCGACAATGAAGTTTAAATTTTTAGGCGTGT
TTAAACGTGTTTTAAATTGGTTTCAAAAGCCTCAAAAAGTTACGCAATATCGACCGCACTTTTACAGTAA
AAATGCGTGGAGTTATGTATCTAGAGGGAAACCGACTGCAGCCCAAATGATTATGTGGAGATTATGCCGA
TGAATAAGTTTTTTGAATTATTTACCAATAGTGATGGGCGAGCCAGTACAACGGGATTTATTCAGTTTTT
CGGCTTTTTGGTGATGGCGGGTGTACTGATTTATGCGGTCTATCTTGACCGTTCTACGGTGACAGATTTG
TTTTTTTATTTTGCTTGTTTTTGTGGTGGTTCTGCCGCAACCAAAGGGGCGGTGATGGCTTTTCAAGCCA
AACAAGCAAAACCAGAAGAACCGATTACCGGTGAAACCTATGTGGAGCCAGAACAAACGGATAGACCAAG
GGGGATTTGATGAGTATGCAGATTATTTTAGCGGGGCTCGGGATTTTCGTGCTATTGGGTGCGTATGTGA
TGTTTAAGCTGAAACATGCACACCGTGAGATTGAGCAATTATTAAAAACCAATGCGCAGTTGCAAGCGCA
GAAAGCTGTCGTTGAAACTCAAGTGAAACATTTTGAAGTGAGAAAGAAAAATGAAGAAAACACTCGTATC
ACTAGCCGTGATGATGTCATTAACCGCTTGCAGCAATCAGGCGATCTCCGTGATTAATCCAAGTTGTAGT
GGATTTGGCATTATCACTGCCAGCAGACAAGATACCACGGAAACCTTGCGACAAATTGCGATACATAATG
CGACTTATCGTGAGATTTGCACTAAAAGTAAGGAGTCAAAATGATTGACGATAAAGTGTTTATTGGGATT
GGTACGACGTTGATTATGACATTAGTTGGCTGGGTGTGGAAATCGGTAAACGATAAAGTGGCTGAAAATC
AGCATGCGATTAAAGCCTTAGAAAAGCAAATGCAACAGGATTTTCAGAGTAAAGAGCTTGCTGAAGTGAA
AGATAAGCACTTTGAAAGCATTTTGAAAGAGGTGCGCGATCAGTTGAAAGAAATCAATCAGAAGTTAGAT
AAAAAGGTGGATAAATAATGTCAGCAAGAGAACGAAAACGATTAGCGCAATTGGCAGAAAAGCAAGAAAT
TAATGCCAAATTAGATGAGATTCTGGCGTTAAGCCGACAAGCGAACCATAAAATCGACCGCTTAGACGGT
CGAGTGGATGATATTGATACTCGCTTGGCAAAGGTAGAAGAAAGTTTAGCGAAATTAGGTGTGCGTGCTG
CGGTTATTGGCGGGTTAAGTGGCTTGGTCGTCTCCGTTGGGTTTGAGCTGATTAAAGCAAAATTCGGGGG
TTAAAATGGCACATGATGATAAAACCAAAGTAAGCGTGCGTCGTTATTATGTGTTTTATTGCTTAACACT
GGAAATTGCCGCTGAAAAAGCAGGGGTATCTTACAACACGGCACGTCGCTGGAAACGTGAAGCTGAAGCC
AAAGGCGATAATTGGGATAAAGTGCGTGATGCGAATACGATGGCTAGTGGCAAAGTGGAAGATGTGGCGC
GCGGCATGCTCACTGCGTTTGTGCTTTATTTTGAAAACACAATGGATGAGATTAAGCGCGCGGAAGCATT
GCCTGTGAGTGAAAAAGCGAAGTTGATTCAGGGGCTGGGTGATAGCTATTCGAAAATGGTGGCAAGCAGT
AAGCGATTATTGCCTGAAGTGTCGGAAATGGCGACGGCAATAAAGACCATCACTATGTTTGGGGATTATA
TACAAGCCAATAAACCTGAGCTGATTAATGAGTTTGCGGACTTATTGGAAGGATTTGGAAAAGCCCTAGA
TAAGGAATTTAAAGCATGAAACTCTTAATTTTTCAGTTGCCATCACTTACAGCCATTATTTGTGCATTTT
TGCTGTTGAGCCAAGGTATTAGTGGTTGGGGATGGTTTTTATTTATTGCTTTTTGTGTATCTGCTTCTAG
GGCATAGGTGAAGTTGTGAAAAGTAAAGAATTATTAGCAGAATTAAAAGCCTATTCAGACAGCTTGCGAC
AAAAGGTCGAGGCAAAGTTTGAGGGGTGGGACGATTCTCTTGCTGCCATTAGTGAGCGACGCAAAAAGGT
GCTAGATCCTGTTTCGGGCTATGACTTTTTTGTGTCGAATTACTTTCCGCATTATGTGCGTTCTAGCTCT
CGTTCGCAGTTGCATAACTATCTTTTTGAGCAGTTGCCACAAGTATTACAACAGACATCATCAGTGCATT
TAGCCATTGCTGCGCCACGTGGTGAAGCTAAATCGACCTTGGTTTCCCAGCTCTTTACACTTTACTGTCT
TGTGACACAGAAAAAACGCTATGCGTTGATTGTGATGGATAGTATCGACCAAGCCTATCCAATGTTGGAA
GCCATTAAAGTAGAGTTGGAATTTAACCAACGTTTGCGCATTGATTTCCCTGAAATAGCAGGACAAGGGC
GTGTGTGGCAAGCGGCAACCATTATCACAAAAGCCAATCAAAAAGTGCAAGTGGCAGGTTCCGGCAAGAA
ATTGCGTGGTTTACGCCATGGGGCGTATCGTCCTGATTTGGTGGTACTGGATGATATTGAAAATGACGAA
CAAGTGCGGAGCCCTGAACAGCGTGACAAATTACACGATTGGTTGAAGAAAACTGTCCTTCCGTTAGGGG
CGGCTGGAGATAAGTTAGATGTGGTATATATCGGGACTATTCTCCATTACGACAGTGTTTTAAACCGCAC
TTTATCGAGTAAAGCGTGGAAGACAGCCAAGTTTAAAGCCTTAATTCGTCAGCCTGATGATATGAGCCTG
TGGGATAAGTGGGAGGACTTCTACTTAAACGAAGGCGAAGCGGTGGCTGATGCTTTCTATACGCAAAATC
AAGCGGCAATGGATAAAGGTGCGGTAGTAAGTTGGGCTGCTCGCCCGATTTTAACCTTGATGAAGATTCG
CGCTCGTGATGGGCATGCCACCTTTGATTCGGAATATCAAAATGACCCGTTAAGCAGTGATGATGCGATG
TTTGCCAATAGTTTGACTTATTGGACGGAATTGCCAGCGAATTTAATTTATTTCGGTGCGCTTGACCCAT
CCTTAGGAAAAGCAGGGGCAAGCAGAGACCCCTCTGCCATTTTAGTGGGCGGATATCATCGAGAAACAGG
CAAGTTATATGTTGTGGAAGCACAAGTGAAGAAACGTTTGCCTGATTTAATTATTGAAGATGTGATCCGT
ATGCAGAAGCAATACCACTGTCAGCGTTGGTTTGTTGAAACGGTGCAATTCCAAGAATTCTTAAAAGACG
AATTAGTGAAACGCTCGGCACAACGTGGCATTCCTGTTCCAGCGACGGCGACGAAGCCAAATACAGACAA
AATGTTGCGTATTGAGAGCCTACAACCCCACATGGCGAATAGTTTAATTTTGTTGCATAGCTCGCAAGCT
ACACTGATTTCCCAGTTACGCCATTTCCCGAAAGCAGACCATGATGATGGCCCAGATGCGCTAGAAATGT
TGTGGCGTAATGCAGTGGGTAGTTCGGCAGCGATTGAGTGGATTGGGTTAGATCAGTTGGATACGTTTGA
TGTGGAAGATGAAGATGATGATCTTTATTCGTTTTGGCGAGATTAATTGAAATCGGGTTTCGCCGATGGC
GACCTACTTTTATGAAAGTGCGGTTGATTTTTTAGGGAGTTTAAATGGGATTTTTAGATAAGGTTAAAAA
CCTTTTAAAAGGTAATGAAACAGAGCTAACACAAACCGATGAAGCGGAAGTGACAGCATCAGGTCGTGTA
TTAGATGATCACCCCTCTGCAAAAATTACGCCTTCAAAATTAAAGCAGATTTTAGAGGATGCCGAAAACG
GTGATATTCAGGCGCAGCATCAACTTTTCATGGATATTGAAGAGCAAGATAGCAGCATTGCCGCCAATAT
GATGACACGTAAGCGTTCAGTTTTAACGCTAGATTGGCGTATTGTTGAACCACGTAATGCGACACCAGCG
GAAGAAAAATTGCAAGCAGAAATTGATGAGTTATTTTATCAATATCCCAATCTTGAAGACTTGTTTATCG
ATTTAATGGATGCCGTGGGACACGGTTTTTCCGCATTGGAAATTCAATGGGCTCAGGTGGATGGCAAATG
GGTTCCAAAAGGCTTTAAACCTTGTCCGCAGTCTTGGTTTAAATTGGATAAAGAGGATAGTTTATTATTA
CGCACACCAGCTAATCAAATGGGCGAGCCTTTACGTCCTTTTGGCTGGGTGGTACATCGCCATAAATCTC
GTTCGACACAGTTAGCTCGTGATGGCTTATATCGAACATTGGCATGGCTTTATATGTATAAGCATTATTC
TGTGCGTGATTTTGCCGAGTTTTTAGAGCTTTATGGCATGCCGATTCGCATTGGTAAATATGGTGCCGGT
GCCACTAATGCGGAGAAACGCACGTTACTGCGTGCGTTGGCAGAAATTGGGCATAATGCGGCAGGCATTA
TGCCTGAATCGATGCAGATTGAACTGCATAATGTCGCTAATGCGGGGGCAGCATCGGGTAATAATCCATT
TTTACAAATGGTTGATTGGTGCGAGAAATCTATCGCTCGGTTGATTTTAGGGCAAACCTTAACATCGGGG
GCGGATGGTAAAAGCTCCACCAATGCGTTAGGTAATGTGCATAATGAAGTTCGTCGTGATTTGATGATTA
GCGATGCGAAACAGATTGCGCAAACAATTACTCAACAAATCATTTTGCCGTATTTGCAAATTAATGTTGA
TCCGAATATTGCGCCACATCGTATCCCTTATTTTGAGTTTGACACAAAAGAATATGAAGATTTATCGGTC
TTTGCAGAAGCCATCCCTAAACTTACCGGCATTGGGGTGCAGATTTCTGAAAGTTGGGTGCGGGATAAAT
TAGGAATTCCTGAACCGCAGGAAGGCGAACTGATTTTAAGCACACCGCAAGGCGAGAAAACGGACGAAAA
AACGACCGCACTTTCTGCCGTATTTAACCACGGCAAAGACTGTACTTGCGGTTGTCGTGCTGCTGTGTTG
TCGGCGCAGAATGGTAAAAAGGACGAACAAGATGAATTAGACGGCTTGATTGATGATGCACTGGCAAATG
CGGATTTTAATCAACAGCTTGATCCTATGATGAAACAAATTGTAGGCGTGATCATGGCAAGTGAAAGCTA
TGATGAAGCACAGGAAAAACTGATCGCACTTTATCCTGATTTAACCAGTGAAAGCCATCAAGCCTATTTG
GCAAGTGCGGTATTTTTAGCTGATTTATTAGGAGCAGCCAATGCCGAGCGCACCTAAGTTTGCCATTGGT
GTAGAACCCAAACAAGCCATTGAGTTTTTGCGCCAAAAGAAAATGCTTGCCAGCAAGGTGTTAGTAAAAG
AAATGCAGGATAGCGCATTGGCACGTGCTACGACGATTGCGCGCTTAACTAGCCTTGATATGACAAAGGA
TATTTACCAATCTTTAGAAACCGCAATGCGTGAGGGCAAAGGCTTTCACGCTTGGAAAAAAGAACTGGTG
AGTGAATTTGAACGTAAAGGCTGGATTTTTGGGAAAGATCCATCTATTCGTGGTATTGATGGGCATTTAC
TGGCAGATCCAAAAACAGGGGAATATTTTGGCACGCCGCGTCGGTTAAATACGATTTATCGTGTCAATAT
GCAGTCAGCTTATTCGGCTGCGCGTTATCAACGCTTGCGTGATAACGTGGATAATCGCCCTTATTGGCAA
TATTCTGCCGTGGGGGATGCACGTACTCGCCCTGCCCATTTAGCATTGAGCGGTAAGGTGTATCGTTATG
ATGATCCGTTTTGGGCGACATTCTATCCGCCTAATGGGTTTAATTGTCGCTGTACGGTGATTGCGTTAGG
CGATAGAGATTTGAAACGACGCGGAATTGATAAGCCTGACGATAGCTCTGAATTTTTGGTGGAAGTAGAA
CGCCCTGCGGATAAGCAAGGTCATCGTGAAAAGACGGTAGGGTTTAAATTACCTGATGGCACGGTACGTG
TGACAGATAAAGGCTTTGATTACAATGTAGGGCGATTAAACTACAAGCCTAATTTGGATCTTTATCCGGA
AAAGCTGGCGCATGCGTTTGCGAAGGTTGAGATGAAAGGTGGGGAGTTTAAGCACGATTTTGAATTTTTG
GCAAAGCATGTGACGGAGATGAAACAAACGCTCAGCCCTGAAGGAAAAAAACTCACTGCTGATCAAATGT
TACAGGTGCGTGATAGCCTTACCAAAAATTTTAAATTTGCAGCAGGTGTCTTGAGTGCGGAAAGTAAGGA
TTTATTGAAAAGCAAAACTGGCACAGTGTGGCTTTCCGATGATACTTTAATTAAGCAATTTAATAGCCGT
GATGGGCAAGATTTTGGGATTGATGAGTATGAGGCGTTGCCAGATATCATCAATGCTCCAGATAAAATTG
TAGTCGATGAACTAGGATACCAATTTTATAAGGATGTTAAGGGTAAGAAACTGCTTGCAGTATTGAAAGT
TTTAAGCAAAGAACCAGAAATTTTTGTTCAGTCGTTTAGATTAGTGAGTGATAAGCAATGGAGAAAGGCA
TTTAAAGAATAAGCCACTAGGCGGGGCTCGAACCCACCGCACACAGTCCCGAGTCTATTTCACCTCTTCG
CCCGCGATCTTCGAGATTCATCGCTTTTCTAGTGGCTTTGGTAAATATACCCCTTTAAAATTTAAAAATC
AACGATTATGATAGACATTGAAATCAATAATGCGCAAGAAGTTACCTCCTTGCTTGAACGATTAGCGCAA
GCTACAGCACATCGTGCGCCTTTAATGCGTAGCATTGCAGGCACAATGGAATCGGCTGTCACGCAGAACT
TTGAAGTGGGTGGTCGTCCTGAGTGGAAGAAATTAAAGCTTCGCCAAGGTACGCCTTTGGTGGATACTGA
AAACTTGATGGAGAGCATCACTTCTGAATATAATAACAATGAAGCCATTGTAGGGACAAATGAGCCTTAC
GCGGCTATTCATCAATTCGGCGGTAAAGCTGGACGAGGTCGTAAAGTAGATATTCCGGCACGCCCTTTTT
TGGCTTTAACCCCTCAAGATGAGGCAGATATTTTGGAAGATGTGCAAGACTACTTCCAACGCTTAATTAA
ATAAATCAGAAAATCGCCCTAAATCGCACGTAGGGCGATTTTTTACTTTTAGGGTATAAGATTTCATCTT
TAAATTTTTAAAACAATTTAAAACGGTTTTAAAGCGTTTTAAAATGGGTTTGGGTTGTTTTCAATCATTC
AATCTTTCACGTCTTTAATGTGAGGCTTGTTCCTCATTGTCTAAAATTTCAAATTATTTGGTTGCGCTGA
AGCCAGTCATCTCTTGTTATCTTGTTCAATTCGATATTCTGCCATCCTAGATTGAGTTTTTAAGGATGGT
TTCAGATGAAATTAACAGTTGCCGCTTGTAGTTTTGAAATTAACAAGGCGAAGTATGGTCGTATCCAACT
TTTACCTTATGGCAAATTTCGTGCCGCAGACGGCAGACCAACCGATGTGGAGGCATGGTATGTAACAGAT
ACAAATGGCGCGGATGTGGTGGCGTTGGCAAATAATCAACGCAATCCCCTTCCTATTGACTATGAACACC
AAATTATTCACTCCCTAAAAAACGGCAAAGAAGCACCGAGTGCGGGCTGGATGGAATATTTCTATTTTAC
CCCACAAGGGATTTTTGCTGATGTGCGTTGGACTGATAAAGCCGCGGACTATATCAAAAATGGCGAATAT
CGTTATATCTCGGCTGTGTTTGCTTACGACACAGAGGGCTATGTTCGCAAGATCTTTCATGCTGCATTAA
CCAATACGCCTGCTTTAGATGGTATGGAGGAAGCAATGGTGGCAGCCAGCGTGAATTTGTTACAAGAGGA
CAATCCAATGGATAAAAAATTATTAGCAGCATTATGCACACTGTTTGTTTTAAAAGCAGATGCAAGTGAG
GCTGACATTACGGAGAAAGTGACCGCACTTTCGGCAGCTAAAGGCGATAGCTCTGTGGACGTGTTAGATG
TTTACGCAAAATTAGCTGAAAAAGAACGATCGGTAGCAGCGTTATCCACACAAGTGGGCAATCCTGATCC
TGCTAAATTTGTGCCAGTCGATCAGGTAGCCGCATTACAGGCTGATTTTAATGCGCTTAAAACATCTGTA
GAAGCGGACAAGAAAGCGGCATTGATCACAGCGGCATTATCGCAAGGCAAACTGGCTCCTGCATTAAAAG
ATTGGGCGCAAAGTTTATCTGTTGAGGCATTAAGTGCTTACTTAGAAAAAGCACCTGCAATGGCCGCATT
AAGTGGTGAGCCACAAGCAAAAGGCGATCCAGAGCAGAAAGTGGTGGCGTTAAGTGCTGCAGAGAGTGCC
GCAGCAAAAGCGTTAGGCTTAAGCGAAAAAGATTATATGGCAACCTATAAGGAGCAAAAATAATGGATAA
ATTCAAAAAATCGGAACTTTTAAAAGCCCTTGATGAAGCCTTTAAAAAAGACTTTGCAAGCGGTTTAAAC
GTGATTAATCCTCAATGGTCAGAAATTGCTATGAAAATTGCAAGTTCTACCGAAACCAATACTTACGGTT
GGTTAGGGCATTTCCCAAAATTGCAAGAATGGGTGGGTAAACGTCGTTTACGCAAAATGCAAGCGCAAGG
TATGCAAGTATCGAATAAGTTGTTTGAAAGCACTGTTGCTATCCCTCGCACCAATATTGAAGACGACCAG
GTCGGCTTATTTAGTCCGATGGTAAAACAAATGGGACAAAGTGCGGCGGAATTACCTGATGATTTAGTCT
TTGGCTTAATTAAACAAGGTAAAAGCACCCTTTGCTATGACGGGCAGAATTTCTTTGATGACGATCATCC
TGTTTTTGCGGAAGTCGATGGCACAGGCAATCAAACCACGCAAAGTAATATTACCAAAGGCAGTGCAGCA
GGAAAACCAGCGTTTTATTTGTTGGATACGACGAATGCCGTGAAGCCATTTATTTGGCAAGAACGCTTAA
CCCCTGAAATTGAGACGAAATTTGATCCGTCTAAATCCGATACGGTATTTATGGAAGATACCTATATTTG
GGGCGTGCGTGCGCGTGGTAATGCAGGTTTTGCATTCTGGCAACTTGCTCATCGTGTGGAAGACAGCGAA
TTAACTGAAGATGTCTTAATGGGCGTGTTGGCAAAAATGAAATCCTTAAAAGGCGATGGCGGCAAGTTGT
TAAATATTCGTCCGAATATCTTATTAGTGCCACCTGCACTTGAATATACAGCAAAACGTTTAGTGGAAGC
CGATATTATCAACGGTACCAGCAATGTGTTGAAAGGGACGCTTAAAGTGATGGTGTCTTCACAGATTGTG
GAGTAATCCGTCTCTTTCCTTGCCTTCTCTCGCTTGCGAGGGAAAGCAAGAAATGACTAGGAGGAAGCTA
TGGCAAAGAAACAGAAAAACAAGACAGACGATGAAGTGAAAACCGATTCTGCGGAAAACACCACAGAAAC
CGACCGCACTTTAGACGAGTCGGATGACACGCCCAAAGGTAATGATGTGATTCATCCTATTGCCTATGCG
GTGACGTTACGTGCAATTCATCCGCAAGCCTCTTATGGTCGCTGCGGCTATCGTTTTAACAAAGAAAGTG
CAGTGGAAATTCCAGTTGAAAACTTGACAGGTGAGCAAGTTATTATGCTTGCTGAAGATCCTTGGTTAGA
ACTTATTCCCATCTGCGAAAAATAAGGATGAGTGATGCATTACGCCAGTGCTGAAGATTTTGTGTTACGT
GTAGGGGAAGTACAAGCCATTGAGCTGACCGACCGCGATTTGACTGGGCAAGTTAATGACAATTTGCTTG
ATGTTGCATTGTCTGATAGCTCAAGCCAAATTGATGGTTATTTGGCAGCACGTTATACCCTCCCTCTTGT
GAATGTACCACAAAACTTGGTGCGACTTTGTTGTGATTTGGCTCGTTATCGTTTAGCGAGTATGTCTCAT
GTGACGATTACAGAAGAAATTATTACACGCTATAAATTAAGTTTAAAAGAACTTGAGGATATCAGTGTGG
GTAAGATTTCGCTGGGGTTGCCACCGACAGAGAATAATGATGCCAACGAACACGACAATGGTGTGATTTT
TACTAATCCGAAAAACAGGATTTTTGCGCGTGATTACTCAAATTGAAAATGCTCTTGTAGAACGCCTACA
GCGTGGCTTAGGGCGTTTAGTCAATACCGTTAAAAGCTACGGTGGCGAGCTCGATGATGAAAGTCTTGGA
ACATCACGTTTGCCGATGTGTTTAGTCACTTTTGGGGGCGCACGTATCGAACGTATGGGCACTAATTTGA
AGCGTCATCAATCCACAGCAAACTTTGTCATTATCGTGGCAGTAAATAGCTTGCGTAGCAATATTGCTGC
ACGACAAGGCGGAGCTGATAAACGAGAGGTGGGCGTTAATCAGTTGATTACAGCAGTACGCCGTTTGTTA
GATGCGCAAACCTTAGGGCAATTAGTCAAGCCACTGAAACCGACTAGGGTGCGTACGCTTTTTAATAATG
CCACTTTTAAAGGTGGGGCGATAACGGCTTATGCGATTGAGTATGACGCAGTCTATGAGGATTTAAGCCC
GTTAGAAGATGGCCGTTATCCTGAAATGACACAGGATAGCAAAAATCCTGATTATCTGTTTACGCATTAT
CATGGTGAGCTATCGCCACCAGATCCGATGTTAGAACGTATTGGTAACAACATTTATGACCCAATAAGCG
GTGCCAAAGTGCCGTTTGAGGTGGAGACACAAAATGAAAGTGAAAGCAGCAATAGGCATTAAGGTGCCGA
TGGAACATCAGCCTTATACCTATATTGAACAAGTACCGGTAGAGGTAGAGCCGTCGATTTATTATCAACG
TCGTATTAATGATGGCGATTTGATTGTGATCACAGAAACACGTTCACGCAAAGAACAGGAGAAAGACAAT
GGCTGAAATGAATATTGATTTTGATAATATCCCGACGAGTCTTCGTAAACCGGGTGTTTATACAGAATAC
AACTCACGCAATGCAGTGAGTACTTTGCCAACAAATGAGCAAAACGTCTTAATCGTAGCACCGATGTTAA
ATGCAACAAAAGCATTTAGCGCACCGACACCGATTTATTCGGATGTAGATGCAAAAAATACATTTGGTGC
TGGGTCTTGGGCTCACTTAATGGCGCGTATTGCTATCCAAAATAATGCCCTGATCCGTTTAACGGTGATT
GGTTTAAAAGAGAGTGATTCAGGTGTGGCGGCAACTGGCACCATTACGCTAACAGGCACAGCAAGCAATG
CAGGGGTGCTTAAAGTTGTCATTGGTGGTCTTGATTATGCGGTGGCAATCGCTAAATCGGAAACTGCTGC
CAACATTGCCGCCCGTTTAAATGCTGTGATTAATGCGGGGGAATATTGTCCTGTCAGTGCAACAGTCAAT
GAAGGTACTGTTACGCTTACTGCGAAATGTAAAGGCGAAATTGGCAATGAGATTAGTGTCAATGCCACAT
TAAGCGTAAATGATATGGCAGTGAATGTTTCTGCCCTTGCAAATGGTGCCGAAAATGCCGATTTAGCAGC
GGCATTAGCATCTGTAGCTGGTCAGCATTATCACGTGATTATCTCCCCTTTTGCAGATGATAAAAATGCG
AAAGCCTTGCGCGAACATTTAGAGTCGGTCGCAAGTCCTGTTGAGAAAAAACCGGGTATTGGCGTATTAG
GTTTTAATGGTACGTTGGCAAGCGGTACCACTTATACCGAGAAAATTAATGCTAACCGTATTACAGTGGG
TTGGTATAAAGGGGCGGTGGAATCTAATGCCTTAATCGCTGCGGGATATGGGGCGGTTATTGCAGGCGAA
GAAGACCCAGCTAAACCGTTAAATACACTTGAGATTAAAGGTTTAACCCCTGTTGATGCCACTCAAACAC
CGTTAAAAACCGAAGTCAATCAGGCGTTATTCCACGGTTTAACCCCTATTACAGTGGTCAATAATCGTGT
GCAAATTATGCGTGCAATTACGACTTATACCAAGTCACCGGCGAATGTAGATGATCCTGCGTGGTTAGAC
TTAACCACAATTCGTACACTTGATTATACGCGTAAAGCCATTGAACAGCGTATTGAGTTACGTTTCCCTC
GTGCGAAATTATCTAATCGCACCCCACCAAAAGTGCGGTCGGAAATCCTTGATGTGCTCTATCGTTTAGA
GCAACAAGAGATTTTAGAAAATGTGGATGCGAACAAGGGTAAATTGCTTGTTGTTCGCAATGGCAAAGAT
CCAAATCGTTTAGATACGGCAATCCCAGCCGATGTGGTAAATGGCTTGCACGTTGTCGCTAACCGAATTG
ATTTAATTTTATAGGGGGCGTAAATGGAAAAATATGCTGGAATGGCGGTGCTTGAAGTGGACGGCACGGA
AATTGAAATCACCGATTTAAACGTGACAAAACAAACTGGACGTAAATTAGTCAAAACTATGAACTCTGAA
GGGCGTGCACGTGGCTTTGCTAAAGGCATTACGACCTGGGAGCTGTCAGTGACTGCTGCTCTGCCGATTG
ATGGTTCAGAGATTGATTGGGCTGGTATCAGTGATGCGAAAATCACGGTATATCCGCTTAATCAAGAAGA
TAAGCGTACGTCTTACCTTGGTTGCTTTACTACCCAAGTAGGCGAGAAATACACGGTGGATAACGAAGCC
GTTATTGATATCCAGATGAATGCGCTTAAAGAGGTAAAAGAATAATGCGTTTACTTCTTGGTATCTCTTA
TGAAGACAAGCGTTATTTTGACTTTGACGTGCGATTACTAACCTTGGGTGGCGAATGTGCTGCCCTTGAG
AAAGTCGCCGAGCTTGGTTTAGATGAGAAAGAAAACCTCACGAAAGCGGAGCAAATGCTCGTGGACTTGG
CTTATTTATCTGAACAGCTTGATATTATCGGTATTGCGCAAGATAAGCTCACGCCACAGTTTTTACTGGA
TAACCTTGCCACGGATGATTATGTGCTGATTACGCAAGCTATCGCTGAACTACGAAAAAAGCACATCGAC
GCTGGGGAAAACCCGAGCAAAGCCGAAACCGAATAAAACAACATTACGGTGTGTTTGATGCCGAGAAGAA
TTACCGAAGTGCGGTCATTTTATTGGCTAAATTTGGGTTTACTGCTGAAGAAGTACGAGCAATGTGTCAT
GCCGAAGTTGCTGCATGGGTGGCAAGTTGGCAACATTCGCAAGGTATTAAAACTCAGTCAGAAAAAGGCA
ACACGGTGCATTACAACCTTATGCGTCGTAAAACTAAGGGGGCGTAAGCCCCTTTTTTTGTGGATTTAAA
ATGAGTTTAAAGAGGGTTTAAAAATGGCTGAGTTGAATTTAGCGTTGAAGCTGAAAGCGCAAGACCAAGC
AAGCCGTGTGTTTCGACGAGCGCAATCGCAGATTACGCAAAGCACACGTGCTATGGCTCAAGCGCGTGAA
AGGTTAGGCGTGCGAAGTGAACATAAAATCCAACAAGAAATTAATCATACCATTGCCGCTTATAACCGAT
TAAAACGTAGTGGTACAGCCACTAGTCGCGAATTAGCCCGTGCGGCTGAAGCGACGCGCTCAAAAATTGC
TGGGCTTAATGCAGAAATGGGGAAAACCTCTTGGGGGCAACGATTAGGCAATGTTGGAACTGCCATTGCT
AGTGTGGGCGCAGGCATGGCGGCTGGAGCTATGGTAATGGCGCAACCCATGAAAAAGGAAATGGACTATG
ACCGACGCTTGGCGATGGTATCCAATACTGCCTTCTCCGACCGAGACGTAGCTGGGCGAATTGCAGGAAA
GAAAGAATTACATGATGCGGTGAAAAGTGCGGTAGAAACTGGAGGGGGGACGAAAGAAGAAGCCTTGGGC
GCATTAGATAAGTTATTAGCCTCCGGTACTGTGAAAGCTGAAACCGCAATGAAGTTATTGCCTACTTTAC
AAAAAGGTGCGGTGGCAACAGGTGCAAGTACAGAAGATTTATCGGCGATTGCAATTTCCGCTATGCAGCA
ATTTGGCATCAGAGAAGATCAAATTGGTGCGGTATTAGATAAGGCTGTGGCTGCTGGGCAAGCGGGTAAC
TTTGAACTTTCCGATATGGCACGTTGGCTTCCACAACAAATGGCGGCAGCTAAATCGGCTGGGCTTTCGG
GCATGGATGGCTTTGAAGCATTATTAGTCGCAAACCAACAAGCGCGTGTTACCGCAGGGACAAGCGATGA
AGCGGGGAATAACCTGGTTAATTTACTCGCCAAACTTACGTCTAAAGAGACTGCAGATCGTTTTTCTAAA
TTAGAAATTAAAGGCAAAGATGGCAAAACCCACGGCATTGATTTTATTAAATCCATGGAGAATGAGAAGA
AACAAGGTAAAAATTCTATTGAGGCCTTTGGTTCTATTATGGATATGGTCGTAGGAGAAGATAAACGTTA
TCAAGCCTTAAAAGCAAAATTGAAAACAGCTAAAAAAGAAGAACAGCAAGCCTTAATAGAACAAATGACA
AACTTAGTAGAAGGTACGGCCATTGGGCAGATTATTTCTGACCGTCAAGCCTTAATGGCACTTCTTGGGA
TTCGCAACAATGTTGAACTAGGCAAGCAAGTAAAAGAAGAAGTCACGAATTCTGAAGGCGCTACAGATAA
GTCCCATAAAGTTGTGATGTCAACTAACAGTGCAAAAGTAGAACAAGCTAAAAATGCAGTTGAATTTGCA
CAAATGGAAGGCATGAAAAGTTTTAATAATGCACTTGGCGATGCGGCTACAAAACTGGCTGAATATGCGA
AAGTGTATCCCAATTTAACATCAACGTTGACAACGGCAGGCACCGTTATTACAGCATTAAGTACGGCAGC
AATTGCAGCAAGTGGTGCGTTGGCATTATTGGGCGTTAAACGAGGCGGAATTGGGCTTAGTGATGTAGCA
GATGTTGCTGGCAATCTAGGAAAAGGGAAAAACGGTTTAAAAATTAAAGGGGGCGGTAAGTTAGGCAGTA
TTCTTAGTGCAGGGGCACTTTTTACCAGTGGTTTAATGATTGCTGGAGAACAGCGTACAACGGAAGAAGC
GAAGGCTGAAGAAAAAGCTGAGGCAAAAACCGCTCAAGAAAAACAGCTTGAAAACCAATTTTATGCGAAT
GCTTACGGGGGCAATAAACCGACCACAACCCATTATGCACCGCAAGGTTTCGGTTATAACAAAAATTCCG
TGTGGGGGACGGCTGGACGTTCAGGCGAAGTGGCTGAAATTGCACGTAAAGATGAAGTTGCCACTTTACG
TCTTGAGCGAGGCACACTCACGCAAGCCCAATATGATGAGCGCACGCGCCAAAGTGCGGTGAAAATTGCG
GAAATTCGCAATCAGGGGAAAGGCTATTCAGGTTTATCTGTAGCGGCTAATGACACCGACTCCGCTTTAA
GTCGCACACTGGGTGATTTATCTAGCTTGGCTAACTATCAAGCTGATTTTCAGCATTTTGGGCAAACCAT
TAGCGACGGATTAAAAACCGCCATTGAAAGCCAAAATTTCACGATTCAAAACGAAATCAAGGTGGATTTA
GACGGACGGATTGTGGCTGAACAAACGTCTCAGTATCAATATCAAGACTTAAAACGGGGGTAAAAGATGG
CTGGTTGGACAATGCCTGTGCAACGTGCGAGTTTTCGTGGCGTGCGTTTTGATGTGCTTTCGGTGGATGA
TGATGTCTATCGCTCAACCATTGAGCATGCTTATCCTTTCGTCAATGGCGCGGACGTGGAAGATTTGGGA
TTAAATCCATTAACCGTGCGTATGCAAGCCGTATTTTATGGGCCAGGCTATTACACGGACTTTAAGAAGT
TTTTAAGCGTGCTACAAAAATCAGGGGCGGCAACATTAGTGCATCCGATTCGTGGGCGTTTGCAAAATAT
GATTTGCACTGGGGCGAGTTTTCATCACGAAGCAGAAATGATTGATTATGTGGCGTTAGATTTGACTTTT
ATTGAATCTACGCCAGCTAAACCGATTTTTGTCTTTAATTATTCCCTATTGGCAAAAATAGATGCCTTAC
TGACTGAATTAGAAAACGTTGTTGATGATGTGATGGCATTGTATGGCGAATTTATGGAGATTGTTGCCTT
TGCCGCTAATACAAAATCACATTTGTTGGGTGTTTATGGCGCATTATTTGGCTGTTTTGAGCAAGTGCGC
GGGTTATTTGATTTTGACAAAACCAAGTATGGTGTGTCGCCTGTCGTGACACAAGATAACTTTAAAGCAA
AATCTAGCCGTGCTGTGCGTGATTTGGTAACCATGATTGATTCTGGGTTGCGCCAAATTGCTGCACGCAA
GGACTTAACCCTGCGTGCAAAATTTGATGAGGTACTCCGCACAATACGTCAAATCAAGCATATTCCTGCT
GATTTAGTGAGTGGTAAGAATATTAAATCTGCCAAAGAACAAGCGGCGTTGAAATCATTAACGACCTCTT
TTAGTAAGGACGATACTGAATCTGTGCATTTAATGATGCAGTTAGCCTCTAGTGTTGCTTTGTTGCGTAT
TGCCACTGAATTGGTAGAGGACGATGATTTATTGCCACAGGATATTGAGTACATCACGACTCAAGTGCGG
TCACAAATTATGGATAATTTACAATTGTTACGCAAACAAGCAGACGATGAACATCGTGGGGAAAATATCA
CGGTATTAACCACGCCTAATACGAGTTTTTATACGGCTGCGCACAATACGGCAGAGCAATTACGCAATAA
AGCGCATAAGTTTACTCAACTTGCCCTTGCGGCAATTAATCGTAAACCGCCTTTAATGGTGCGTGAGGTG
CCATTTAGCGGTACTGTGCAACAAATTGCACATGCATTTTATCAGGATTACAAACGTGCAGATGAATTAT
TAAGATTGAATCCGCAGATCCGTTATCCGAATTTTGTTGAGCGTGGGGAGTGGTTAAACAGCTATGTCAA
ATAATTACCCTTATGAAAATGATATTACGCTGGAAGTGGACGGTAAAGCCCACAATAGCTGGAAAAGTTA
TGATATTGATAGTGACTTTTTAATCCCTGCCGATGCCTTTAAATTTGATTTGGGCGTGCCTTCAAATAGC
ACAGTTTTACCTGATTTTTCGGGAGCAGAAGTGAAAGTGCGTATTAATGGCGAGCTGGTAATGACAGGCA
TCGTGGATACGACACAGCATACTATTAGTAAAACTAACCGCACTTATAGCCTCAATGGGCGTGACCGTGC
AAGTATCCTTGTGGATTGCTCTGCCCCCATTACCAATGTGAAAGGCTTGACTGTGTTAGATGCGGTAAAA
AAAATTGTTGAACCACTTGGTATTAAAAAAGTGGCATTGCGTGCGGAAAATAATCCAACATTAGATAAAG
TCGATATTGATGTGGGCGAAACAGCTTGGAATGCGGCAATGCGTTGTGCGAACTCGGCAGGCTTGCACTT
GTGGTTTGAGCCAAATGGAGAGCTGATTGTGGGCGGTGCGGATTACAGCACACCACCTGTGGCGACCTTG
TGTTGCATGAAAGACGGCAAACGAAACAACTTTGAGCAGGCGGATTTAACGTTTGATGTGTCGAATCGGT
TTAGCGAAGTCACTTTTCTTGCACAAAGCCACGGCAAGCAAGGACAAGATAACAAAAACGATCTGAAATG
GGTTTATCACGATCCTGACATGACTACCTACAAGCCGAAAACTGTGGTGGTATCTGATGTGGATAACTTG
GAAGCCTTGCAAAAATGGGCGAAAAAATACATTGCGGACAGTATGCTAGAAGGTTTTACCCTTACTATCG
TTGTACCCGATCACAAAATGCAAGACGGTACATTATGGCAACCAGGGCAACGTGTGCATGTCATTTGCGA
GGAATATGCTATTGATGCCATTTTCTTTTTAATGGGGCGACGTTTTATGCTGAGCCGAAACGCTGGCACA
CAAACGGAACTACGCTTTAAACAAGACGGCATTTGGACACCAGACGCTTACAACGCAAAAGCAGAAAAAG
CACGTAAGCGTAAGGGTAAAAAATTAATGGCTACTAACGGACATGGCAGCTGGGTGGCTGCGAATTAAGG
GGACAAAATGAGACGATTAAGCCAAGCCATTCAACAAAAGGCGCAAGGTGCGGCAGAGGAAATCCGTCAA
GCCTTTCGCGGTGTGCTGCACTTAGTAAAAAGTGCGGACAATATTCAAAAAGTGCAAGCTTCAGGGCTTG
CCGATGAAACCTTGCAAGATGTGGAGTTGATGCAGCAGTTTGGCTTTACCTCTGTGCCTCCAGCAAATAC
GCAAGCGGTGATTTTACCCATTGGCGGACAAACTACCCACGGCATTGTGATTGCGACTGAGAACGGTTCT
TTCCGCGTGAAAAATCTGCAAGGTGGCGAAGTGGCCGTTTATGATGAAAGTGGCTCTAGCATTGTATTAA
AAAAGGGGCGGTTAATTGAGATTGATTGTGATGTATTAAAGATTAACGCTGCAACAAAAGTGGATATATC
AAGTCCACTGGTTGAAACCGATCAGGTCTTTACTGCCCAAGGGCAAATCAATGGTAATGGTGGTATGGCT
GTGCAAGGTGGCAGTGGCGCGAGCTTTACTGGTAATGTACAGCAAAGTGGTGGTAGCTTTACGACCGACG
GCGACGTGGAGGCTGGTATAATTTCGTTAAGGAACCACAAACATACTGGCGATAGCGGAGGAAAAACCAC
TAAACCTGAATAATCTAACCTTAAAGGAGATGCTGAAACCCTGCATCTCCTTTCTTTTTACCTCTTATCT
TATCCTGTCAATATGGACAGAGAGATCAGCCCGCTTACCGGGGACTATACAAGTAAACAAATCAGTACGC
TTGCCAATGCAGCGTATATCAGATTGACCACACCATTAGGCTCTTGGTGGGCAGATGGGCGTGTAGGCTC
TCTGCTCCATCTTATTCCGCGCGAAAAAGATTTGTCGCGCATAGGTTTAATTGCACAACAATATGCCGAA
GAAGCCTTGCAACCCTTGATTGATGATGGACGTGCGGACGAAATTATTGTCAATCATACCCAACCACATA
ACGGTGTATTGATTTTAGATATATCCATCCGAGATAACCGGGGCGAAACCTATCATTTTAAACACCCGGT
AAAAGTCATTTAAAAAGGGTTTAAACCATGTTTATTGTGCCGAGTTTAGAAGATATTCGCCAAGCGATTT
TGCGCGATGTGCAGTCATTAGAACCGAGTGCTGATGTGAGCATAGATAGTGACTATTATGCACGTGCCAG
TAGCCTTGCTGCCGTAGCGGAAGGGATTTACGCTCATCAAAAATGGATTATTAAACAATTCTTCCCGGAT
ACTGCTGACACAGATTTTCTTGAAAAACATGCGGGTTTGCGTGGTATTCGCCGCCGTAATGCGACTTATG
CCAGTGGCCGTGGCGCAACAGTGACAGGTACCCCTGATGCAGTACTTAAAGCGGGATTACAAATTAAAAC
AGACGATAACCGATTTTATGAAATCACCGAAAGTGCGGTGATTTCTGTAAGCGGTTCTGCCGTTGTTGCC
GTGCGAAGTCTTGCGACGGGTGCTAGCCAAAATATTAAAACTGCGACAAAAGCAAACTTTATGGCGGCAC
CTTTAGGCGTGCAATCCGATGTGGTGCTAAATGATGTAATTGGTGCAACGGATGCAGAAAGCGATGCGTC
TTTGCTCGAACGTTTGCTTGAGATTATTCGCCGACCACCTGCTGGGGGTAATCGTTATGACTATCGTACA
TGGGCGTTATCGGTGGATGGCGTGGATGCGGCTTATGTTTACCCGTTGCGTCGTGGACTTGGTACGGTAG
ATATTGCGATCACATCAAATAACGATGTGCCAAGCGATGAAACAATACGTCGCTGCCAAGAATATATTGA
CGATGTGCGTCCAGTAACCGCGCGAGAAAGCAAAGTCGTGAAACCTGATGTAACAAAAGTCAATTTTAAT
ATTCAGGTAAAAATTAGTGGCGTGACCTTACCCGAAATTAAGGCAGCGATTTCTACCGCACTTGCGGATT
ATTTTAATACGCTAATCCCAGGCGATGATTTGATTGTGTCGCAATGTGAAGCGGTGGTAAATAACTTGGT
CGGTGTGGTTGATCGTAAGTTTACGGCACCTATCACTAATCTAAAAGCGGATGTGCGTACAAAAATTGAG
TGGTTTCGGTTAGGTCAAATCACCGTTACGGAGATGGCATGATGCAAACTGACCACAAAAAGGTGTTAGC
AAAACTTTATCCGCCTGTTTCATACGACGTAAATGGAGAGCGTTTTTTAGCACAGTGTGAGGTGGATGGT
AATGCCTTTGACCGATTACAAAAAAGTGCGGTGGATTTATTGCAAATTATTGAACCTGCTACCTCCAATA
CCATGTTGTCCGATTGGGAACGTTTATGCGGCATAAAAACAGATTATACCAATAACTATCAAGCACGAGT
AAAACGTGTTATTGCCAAGTTAAATGCGATTGGGGGCTTATCCATTCCCTATTTTAAACGTATTGCGGAA
AGTATTGGATATCGCATCGAAATTAAAGAGTTTTCTTCCCTTGCGAATGACTTACCAACGACGGGAGATT
TGGCTCAATTTCGCAATGAAGCGCGTGATAACTTGATTTTTATGTGGCGAGTATCGGTGCTTAATGGGGA
TGACAATATTGTGTATTTTCGCGCAGGTAGTTCCTTTGCAGGTAATCATTTAGTGGAATTTGGCGACCCA
ATTATTGAGGAGTTCTTACGAGATTTAAAACCTGCACATACTTACTGTTATTTTGCTTATCAAACAGGAT
CTTAATATATGAAAAGTTTAATGCCTCAAATTGATTCCAATGATGGCCTTTTTCACAATGGTAATCCAGC
AACAGGCGAACAAGGCACTCGAGTAACCGATACGTGGCTGAACGACGTGCAAGACCGTGTGCGAGACCTA
CAAGCTGAGGCGCATTATGTGTTGCAAAAAGCGGAATTTACCCCGAAGGCAGAAACACAAACGCAGTTAT
ATCAAGCGATTGTGAAGATTATTGATGATAACCGAAAGACGGCAAGTTTAACTCAAAAAGGCGAAGTTCA
GCTTAGTTCGTCCACTAACAGCAACAGCGAAACCAAAGCGGCAACCTCAAAAGCCGTGAAAACCGCCTAT
GACAAAGCAGTAGAAGCCAAAACTACCGCAGATGAAAAGGTTGGTTTAAATGGTAACGAAAGCATTAATG
GCGAGAAAACCTTTGAAAATCGTATTGTGGCAAAAAGGAATATCCGTATTTCAGACAACCCGCATTATGC
TTCATATGGAGACCATTTAAATATCGGGGCAAACAATGGCGATTGCTGGTTCGAATATAAATCAAGCAAC
CGAGAGATTGGCACACTTCGTATGCACGCTAACGGCGATTTTACCTACAAACGTAATAAAATCTACCACG
AGGGGGCAAAACCGCAATTTAATACGGATATTGAAGACAAGCCTGATACACTTGCAGGCTATGGTATTGG
GAATTTCAAAGTAGAACAAGGGCAAGGCGATGCTAATGGCTATAAAACCGATGGCAATTATTACTTAGCA
AGCGGTCAAAATCTTCCTGAAAATGGGGAATGGCATATTGAAGTAGTTAGCGGTGGAGCAACAAATGCGG
TGCGTCAAATTGCACGTAAAGCGAATGACAACAAAATCAAAACACGCTTTTTTAATGGCTCAAATTGGTC
AGAATGGAAAGATGCAGGCGGCGACGGCGTGCCTATTGGTGCTGTGGTGTCATTCCCTCGCGCAGTAACT
AATCCCGTTGGTTTTTTACGTGCTGATGGTTCAACATTCAGCCAACAAACCTTTCCCGATTTATACCGCA
CTTTGGGAAACCACAACCAACTCCCAGATTTAACCCATAGCGATGTGGGGATGACGGCTTATTTTGCCGT
GGATAATATCCCAGCAGGCTGGATTGCCTTTGATGAGATTGCCACCCAAGTTACCGAACAACGTTACCCC
GAGTTATATCGTCACTTAGTTGGTAAATATGGCTCCATTGAACGCGTGCCTAAAGTAGCAGATAGATTTT
TGCGTAATGCGGGGAATAGCTTGTCTGTGGGACAAACGCAAGAAGATGAGTTAAAACGACATGTGCATAG
AGTACCGATAGACTACGATTCTTGGTTTGATCACTCAAGTCAAAGACGGAATAATTCGTATTTTGACTAT
ACAACATTTGCTCAGTCTTCAGATTTGTGGAGCACCCTTGGTTATGACAATGCAGATGGCGATAATGGTT
TTGTGTCCCCAAAAGACACCTCTCAAATGGCAACAGGTGGCGATGAAACTCGCCCTAAATCATTAATCCT
CAAATTATGCATCAAAGCCCTTAATAGTTTTGATGATGTGGTCTTTTGGATTAAATCCCACGGCGAGGTA
ACTAATGCTGGTGCGCTTGATGCAGGGCGATTAGCGCAAGGATTACAAGATAAAGCAGCGCGTAATCATA
CCCATACCGTGAGCCAGATTACGGATTTTAATCAGTCTGTAAGAGAAATCGTTACACAATCCATTACCCA
AGGATTTAGTCAAAATCTAGCCGAAACAGGATGGTGTAAATTGCCAAATGGGATGATTTTACAATGGGGG
AAATTTAACAAAGGACATGGTTTTGTATCCAACGAACAACGCCTTGTTACATTCCCAATCACTTTTCCTA
ATAAGGTACTTTTTGTTGGGCTTACAGAATTTACGAATGTGTGGTCGTATAGCACAACAGTAGAAAATCG
ACAACGCATGACAAATAGTGGGTTCTATGTAATTAGCCAACGCAATGACAGTATGTATTTTGCATTAGGA
TTTTAACGGAGAAAGCTTATGTATTACTACGATAAAAAAACAAATGGGTTCTTAGTACAAGGTGTAAATT
TAATTCCTGAGGGTGTTATTAATATTACTGATGAGTATTATCAGCAATTGTTAAGAGGACAATCTCAAGG
CAAGCAAATCATTGTAGATAAAGCGGGCAATCCTATCTTAATTGACCAGCAACCTAGCGCAGCACACCAG
TTAAATCTTGACACACTCACGTGGGAAATTTCAGCCGAAAAACAAACCGCACTTTTAGCCGAAACCCAAA
CTCGCCTTGTTGCCAACATCGATGAGCACGCGGCAAAAATTTACAGCACTTGGACGAGGTTTGAATCTGA
GTACCGTGAACGCCAAGCTGCTGCAGAAGCCTTTAAAGCAGCAAATTATGGGGGCGAGTGCAGTCGATAT
ATCTCAGACTTTGCGCAACGAGCAAGACTGGATAACAAGACCGCCACAAACCTGATTTTGACACAAGCGG
CAGGACTCGAAAAACTGCAGGTTGAATTAGCTAATCAACGTATGCGCAAATATGAACTTAAAGCCCCTAA
TCTCACGCTTGAGCAACTGCAATCAATCCATGATGACATTATCAAGCAGATGGATAACTTGATGGAGGAA
TATCAAAATGGCTAAGGTCTATTTGGCGATGTACAAACACAAACGAGACTGGGGCAAAGAGCCAGTCAAA
GCGATAGCCGACCGCATTACTCGATTTTGCACAAAGGGCAAATACTCGCACTGCGAGATTGCCATTGAGC
GTATTGAGTTTGGCAATGGGCATCATTATGAGCATGCGACAGTATATGACTGCTACTCCTCATCAGTACA
AGATGGCGGCGTACGTTGCAAACAGATTGATGTGTCCGATAACACCAAATGGGATTTAATCCCACTTGAC
GGTGTGACTGAAGAACAAATCAAAGCCTATTTTGACCGCACTTCAGGCAAGAAATATGACTGGTGGGGTG
CGCTAGGAATCGTACTTGGAATCAAACAAAAACGCTCAAAATATTTTTGCAGTGAGTGGTGCTTTAATGC
GATTTGCGGTAGCGAGAGAGGTTGGCGATTTAGCCCAAATCAACTAGCGGCTATATTTAATAAAGAGAAA
AGTTAAAAGGAGCGTTTACCCTGCACAAAGTTTAATTCAATAAAGAAAAGACGGCGATAACAACGGCACT
AGGAATGCTCGTTGTTACCAGCTACGCAGAATGAGCCTGCATATAGCCATACGCCGCCTACCTTGCGCAA
GGCGGGCGGATTGTAACAAATCTTTTGATTAGGAGAAATATATGCAGTCAATTAAAGCAATCCGTTGCAC
ATTTTGTAACAAATTATTGGCAAAAGTGGGGATAGTTGGTTATTTAGAAATCAAATGCCCTCGTTGCAAA
ACCGTTAATACTACACGTTAATTTGATTTGAGTGTCAGAATGCCTTGAGCATCGGAACGCCATAGAAAGG
AAAAACTATGGCAAATCAAAACACCTTTAAACAAGCCCCGTTGCCGTTTATCGGACAAAAACGAATGTTT
CTTAAACATTTTGAAACAGTTTTAAATGAGAATATTAAAGGTGAAGGCGAAGGCTGGACGATTATTGATA
CATTTGGCGGAAGCGGTTTATTAAGCCACACCGCCAAACGGTTAAAACCGAAAGCCCGCGTCATTTACAA
TGATTTTGATGGCTATGCGGAGCGATTGGCACACATTGATGATATTAACCAGTTGCGAGCCGAGCTTTAC
TCTGTAGTTGGTAATGCTACGTCAAAAAATAAACGTATGACGAAGGATTGTAAAGCAGAATGCATCAGAA
TTATTCAAAACTTCAAAGGATATAAAGATCTAAATTGCTTAGCGAGTTGGTTATTGTTCAGTGGGCAACA
AGTGGCAACGCTTGATGACTTATTCCAACATAATTTCTGGCATTGTATTCGTCAGTCTGATTATCCAAAG
GCTGATGGCTATTTGGACGGTGTAGAGATTGTGAAAGAATCATTCCACACGCTTTTGCCTAAGTTTAGCG
ATGATCCGAAAGCGTTATTTGTGTTAGATCCGCCTTACCTTTGTACCAAGCAGGAAAGCTACAAACAAGC
CAAATATTTTGACCTGATTGACTTCTTGCGATTGGTCAATATCACGCGACCGCCGTATGTTTTCTTTAGC
TCAACGAAGTCGGAGTTTATTCGATTTGTGAATTATATGCTGGAAGACAAGGTGGATAATTGGCAGGCAT
TTGAGAATGCCGAGCGGATTACGGTCAATGCCAAGCTGAACTACCAAGTGGCGTACGAGGACAATTTAGT
CTATAAATTTTAGCTATGAAAAAGGCTTCGCGTGATCACGAAGCCTTTGTTTTAGTCTTCTAATTCAGAA
AGCAAGCAATAAAACGGTGGGGCGAAAGGGGCAAGTGTGGACGTAAATCTGACTACACAATCTTTATGCC
CGTCTTCCACAAACCGCACATCTAAAAACGCCGTGTTATACACAAAGGTTTGCCCGCGTCCGTTAGGTAG
TGAATATTGCGAACCGTCCGCAATAAAACCGTCATGTTCTTTCACGGCAACAAGGGCTAATTCTATCATC
ATTTCCTGCTCGGTTCTCATTCTAAAGTTTGTCATTTTGTGGTTTCCTGTGCTTGTTTAAGTTGGTCACA
GGATTACTCTCTTCGGCAGGCATAGCAAGTCATCATTGCGGCAAAACGACTGACTGCGGTCGAATTAGAC
TGGGGAGGTATGGACGGCTAAATAAGTGCAGATATGTAATGCCATTTCACTAAATGAAAAAACAAGAAAA
GGAAATTATCTTGCTTTTTTAGGAACGGTTATGTTGTGCGGGTTTATCTAAAGTGTAAAATTTAAACGCC
CTTTAATGATGATTTAAAGGGCGTTTTTTGTCTAGGTTTAATCTGTGATTTATTTTGCATAATACTAAAA
CGCTTATGCAAAATAAATCCCAACTTTATGCAAAAAGTTTTGCGAACTTATACTTGGGCGTAATTATGGT
GGTGATTTTAGGATCTGAATTATTCACTTCTTCTACTTTAACTTTAGTCGCCCGTGTAGGCGGTAGAATC
ACCACGACACAAATGATTCGAAATTGGATCGTAGTATATTTGGGCAACTTCGTTGGTGGTTTATTTATTG
CGGCTGTTATTTGGTTTAGTGGACAAACAATGGCAGCAAATGGTCAATGGGGTTTAACAATTCTTGCAAC
CGCCCAACATAAAATTCATCACACTTGGTTTGAAGCTTTTAACCTAGGTATTTTATGTAACATTATGGTG
TGTGTGGCGGTTTGGATGTCTTATTCTGGTAAGACTGTTACAGACAAAGCATTTATTATGATTATGCCGA
TTGGTTTGTTTGTTGCATCAGGATTTGAACACTGTGTGGCTAATATGTTTATGATTCCGATGGGAATTAT
TACCGCACATTTTAGTACACCTGAATTTTGGCAACAAATCGGCGTTGATCCGATGAAATACGCAGATTTA
GATTTGTACCATTTCATCGTGAAGAATTTAATCCCTGTAACGTTGGGAAATATTGTCGGCGGGGCAATTT
GTATTGGTGTATTCCAACGTTATTTAACCAAAACGCATTAAAGATTTACTTATTTATTAATTAACAAAGG
AAATGACTATGTCAGAACTTAATGAAATGCAAAAATTGGCGTGGGCTGGTTTTGCTGGTGGCGATTGGCA
AGAAAATGTCAATGTACGTGACTTTATCCAAAAAAACTATACCCCTTATGAAGGCGATGACTCTTTCTTA
GCAGGTCCAACCGAAGCAACAACCAAGCTTTGGGAATCTGTAATGGAAGGAATTAAAATTGAAAACCGTA
CTCACGCGCCATTAGATTTTGATGAACATACACCATCTACCATTATCTCTCACGCACCCGGTTACATTAA
CAAAGATTTAGAAAAAATCGTTGGTCTTCAAACTGATGAACCTTTAAAACGTGCCATTATGCCATTCGGT
GGTATCAAAATGGTGGAAGGTTCTTGTAAAGTTTATGGTCGTGAACTTGATCCAAAAGTGAAAAAAATCT
TCACTGAATACCGTAAAACACATAACCAAGGTGTATTCGATGTTTACACGCCAGATATTTTACGTTGCCG
TAAATCTGGGGTATTAACTGGTCTTCCAGATGCTTATGGTCGTGGTCGTATCATCGGTGACTACCGTCGT
GTAGCACTTTATGGTGTAGATTTCTTAATGAAAGATAAATATGCACAATTCTCTTCTTTACAAAAAGATT
TAGAAGATGGCGTAAATCTTGAAGCAACAATTCGTTTACGTGAAGAAATCGCAGAACAACACCGTGCATT
AGGTCAATTAAAACAAATGGCAGCAAGCTATGGTTATGATATTTCTAACCCAGCAACTAATGCTCAAGAA
GCCATTCAATGGATGTACTTTGCTTATCTTGCTGCAATAAAATCACAAAATGGTGCTGCAATGTCATTCG
GTCGTACCGCAACCTTTATTGACGTGTACATTGAGCGTGATTTAAAAGCAGGAAAAATTACTGAAACTGA
AGCGCAAGAATTAGTTGACCACTTAGTTATGAAACTTCGTATGGTTCGTTTCTTACGTACACCTGAATAC
GATCAATTATTCTCAGGCGACCCAATGTGGGCAACTGAAACCATCGCAGGTATGGGTTTAGATGGTCGTA
CATTAGTAACCAAAAATACATTCCGTATTTTACACACCCTTTACAACATGGGTACTTCCCCAGAGCCAAA
CTTAACCATTCTTTGGTCTGAACAATTACCTGAAAACTTCAAACGTTTCTGTGCAAAAGTATCGATTGAT
ACCTCATCAGTTCAATACGAAAACGATGATTTAATGCGTCCAGACTTCAACAATGATGACTACGCAATCG
CATGTTGTGTATCACCAATGATTGTGGGTAAACAAATGCAATTCTTCGGTGCACGTGCAAACTTAGCGAA
AACATTGTTATACGCAATCAACGGCGGTATTGATGAAAAATTAGGTATGCAAGTAGGCCCGAAAACTGCA
CCAATTACTGATGAAGTATTAGATTTCGATACAGTAATGACTCGTATGGATAGCTTTATGGATTGGTTGG
CTAAACAATATGTGACTGCCTTAAACGTAATCCACTATATGCACGATAAATATTCATACGAAGCCGCATT
AATGGCATTACATGATCGTGATGTATACCGTACCATGGCTTGTGGTATCGCAGGTCTTTCTGTTGCGGCT
GACTCACTTTCAGCAATCAAATATGCAAAAGTTAAACCAGTTCGTGGCGACATCAAAGATAAAGATGGCA
ATGTTGTTGCAACTAACGTAGCAATCGACTTTGAAATTGAAGGTGAATATCCACAATATGGTAATAACGA
TAACCGTGTTGATGACATCGCTTGTGACTTAGTTGAACGTTTCATGAAGAAAATTCAAAAACTTAAAACT
TACCGCAATGCAGTGCCTACACAATCTGTATTAACCATTACTTCTAACGTAGTTTATGGTAAGAAAACGG
GCAACACCCCAGATGGCCGTCGTGCTGGTGCACCATTCGGACCAGGTGCGAACCCAATGCACGGACGTGA
CCAAAAAGGTGCGGTAGCATCATTAACTTCTGTAGCTAAACTTCCATTTGCTTACGCGAAAGATGGTATT
TCTTATACCTTCTCAATCGTACCAAATGCGTTAGGTAAAGATGCCGAAGCACAACGTCGCAACCTTGCTG
GCTTAATGGATGGTTACTTCCACCACGAAGCAACGGTTGAAGGTGGCCAACACTTAAATGTGAACGTGTT
AAACCGTGAAATGTTGTTAGATGCAATGGAAAATCCGGATAAATATCCACAATTGACTATCCGTGTATCT
GGTTACGCAGTACGTTTTAACTCTTTAACTAAAGAGCAACAACAAGACGTAATTACTAGAACTTTCACAG
AGTCAATGTAAAAACATTTTTATTTTTGACCGCACTTTGGTGGGAACATAATGAGCCTGATTTAAATCAG
GCTCATTTTTTATAGACTAAATATTTGGTAAAATTTAGCTATATCTAATTTTAGGAAATTTATGTATGTC
AGTTCTTGGACGAATTCACTCTTTTGAATCCTGTGGCACTGTAGATGGGCCAGGTATTCGTTTTATTTTA
TTTATGCAAGGCTGCTTGATGCGCTGCAAATATTGCCACAATCGTGATACTTGGGATCTTGAAGGGGGGA
AAGAAATCAGTGTCGAAGATTTAATGAAAGAAGTCGTGACTTATCGCCATTTTATGAATGCTACTGGCGG
TGGTGTTACGGCATCTGGTGGCGAGGCTGTGTTACAAGCAGAGTTTGTACGCGATTGGTTCCGAGCTTGT
AAAGCGGAAGGGATTAATACTTGCTTGGATACAAATGGTTTTGTACGTCATTATAATCATATTATTGATG
AATTATTAGATGTAACAGATCTTGTTTTACTCGATTTAAAAGAGCTTAATGATCAAGTTCATCAAAATCT
TATTGGGGTACCCAATAAACGTACCCTTGAATTTGCAAAATATTTGCAAAAACGTAATCAACATACCTGG
ATTCGTTATGTTGTGGTTCCTGGTTATACTGATAGCGATCACGATGTGCATTTATTAGGTCAGTTTATTG
AAGGTATGACCAATATTGAAAAAGTTGAGCTTCTTCCTTATCATCGATTAGGTGCACATAAATGGAAAAC
CCTTGGGTTAGATTATGAGCTTGAAGATGTATTACCGCCAACTAAAGAATCCTTAGAGCATATTAAAACA
ATCCTAGAAGGTTATGGGCACACTGTAAAATTCTAG
>H042-3_SuMu_C01_Hinf
ATACTTGTTATTATGGCACAGAGTTGAATAAAAATATGCTCCTTTAACAATTTAGT
TGAAACTCTTTAGGAGTCATTTCAAATTCTTTCTTAAAAACAGAATAAAAATATTGAATTGATGGATAGC
CGCAAATCTCAGCAATTTCTTTAATAGAAATATCTGTTTGTTGTAATAAATTCTTTGCTCGGGAAATTTT
TTCTTCGTGGATGACTTGGTGAATTGTTTTATTCATTTCATTCTTAAAACGTTGTTCAAGATTAGAACGT
GAGGTTTCAAGATGATCTAAAACTTGTTCTACTTTAATTCGATGACAGGCACGATGACGAATATAATGCA
TTGCTTGAATGACAAGCGGATCTGTTAATGATCGATAATCTGTAGAATTTCGAGAGTGAACGGTAATCGG
TGGAATTAAAATAGGGGTATGTGAAACTTTTTGACCATTGAGTAATTTGTGTAATAATTTCGCAGCTTGA
TAACCAATCTCTCTCGTGCCTTGTTCTACGGAGGAAAGGGACACACGCGATAAATATTGGATCAATTCTT
CATTATCAATACCAATCACACAAAGCTCTTCAGGTACAGCAATTTTACTGTACTCACAAGCCTGCAATAA
ATGACGAGCACGCGCATCCGTAACAGCAATAATACCAGTATGAGAAGGAAGAGATTTTAACCAGACAATT
AGCTTTTGTTGCTCTTCCAACCAATTTTGAGCATGAACCTGCACACCCTCATATAGGTAAATAGGGTAAT
GATTTTTCTCCATCAACTCTACAAAAGCATCTCTTCGTTCTATAGACCAATGCTTATGAGTATTTACTTG
CAAACCATAAAATGCAAACTGTGACAGTCCTTTCTCCTGTAAATGAGATAAAGCCATTTCAACCAATGCC
ATATTATCTGTTGCTACATAAGGAAAGTGCGGATAAAAATCAGCTTGTTTATAAGATCCACCAACTGCTA
TAGTAGGAATAAGAGTGTGTTGCAATAATTCAACAGTTTTTGGATCATCAAAGTCTGCAATAATGCCATC
AATAGAAAGTTGATTAATGGTATCAGTATGATAGATAAATTCATCTTCTACAAAAATATCCCACATACAT
TGCGATGCCTGAATATATTGTCCAATACCCTCCACCACCTGCCGATCATATACTTTGTTTGCATTAAATA
AGAGGGCAATTTTGTAGTATTGTTCCGTCATTTTATATCCTTATCTATGGGAAATTGCTATTTAAGTTAT
AATAGAAAAGATATTTAGCTTCAAGATAAAAATAGCCAGAATAACTGGCCATTTTTATATCCAATACCAC
ATTTATTTTTTTAGCTTCGCAATACCTATTCCACTTGCACCATAAATAATAGCAAAGATAATACCACTCC
AACACAACACTGCCCAAGGTAAATAAGATAATGTAGCTACCCCTAAAGTTCCTGCCATATATGCACCTGC
TGCAGTCCAAGGTAAAATTGGTTCAATAATCGTAGCAGAATCTTCAGCTGTTCGACTTAGATTTTTTGGA
TGTAATCCTTTTTCTACATACGCATCTTTAAGCATTTCTCCTGGAATTAGAATAGAAATTTGCCCATTAC
AAGTAACCCCAATCATTGTTAGACCGCAAAGAATGGTTGTAATAATCAAAGAAAGAGTTGAATGAACAAA
GGTGAGTAATTTTTGAATAATCACGGTTAATGCACCGCTCAATTGTAATACACCTGCAAATGACAATGCA
CAGAAACAAATTAATAGTGTTCCCATCATTGAGTTCATTCCACCACGATTCAACAAACGACTTAAATCAG
AGCTAACTGAAGTATGGTGAATCATTGAGGTATCAAATCCATTAACTGCGCTATTAATCACATCAGATAG
AGAGAATTTTTGAATTAAGATAGCATTAATAATTGCGATAAATGCTGATAATAACATCACTGGAATAGTC
GGTTTCTTAGTAATAGATCCCCATAATACAATAGCGACTGGAATAAGTAATAGAAAGTTAAAATGATAAA
CTTGCTCTAACTCATGAATCATTGTGTTTACTTTTTCTGGAGTCGCCACATTAGAAAAATCGTAGTTTAA
ACCATATACCACATAGACAGTAGCCGAAAGAATAAAAGATGGTAATGTTGTATAAAGTAAGTGAACTATA
TGCTCATATAAATCTACGCCAGCAGCTGCGGATGCAATATTGGTTGTATCAGATAATGGCGATAATTTAT
CTCCAAAATACGCACCAGCGACCACAGCACCTGCCGTAGCAGACAAATTGGCGTCTAATCCAATCGCAAC
TCCCATAAATGCCACACCAACAGTCCCTGCTGACCCCCAAGAGGTTCCAGTACAAATAGAAACAATAGCA
GTAAGGAATAAGGCTGTCACATAAAGATATTCTGGTGATATCGCTTTTAGTCCGTAGTAGATCATCATAG
GAATTGTTCCTCCACTAATCCAAGTTCCAATTAATAATCCTACAGTAATTAAAATTAATAGCGCAGGCAT
TGTTTTAGCTATTTTTTCTGAAATGGCGTCTAAAATATCTAAATAGCAATGACCTAATTTAATAACTAAA
AAACCAGCAAATACCGTTGAAATAATCATTAATGGCTCTGCTGGCAAATCAAATAAAGCATACCCAAGCC
CTAGCAGTAATAGCATCACAATGATTGGTGAAAAAGCTTCTAATGTTGTTGGCATTCTTGTGCGATGAGT
GGTTTTCATATTAAATCTCCCTATTGTTTAATAAACAAAACCCATTTTTGATTCGATTCAATGCTTCTAA
TAATTTTTTTCTAGGCATAGCGACATTCATACGAAAGAAACCGTCTCCCTCTTTGCCAAATTCACTTCCC
AAAGATACTTTTACTCTTGATAAATTATTAATCCAATAAGCTAATTCATTTTCATTTATACTTAGCTTTT
TATAGTTTATCCAAAGTAAATAAGTTCCATCACTTTCAGTAATATCTAATAATGGAATATACTCATTGAA
AAATTCTTTTACTATCTTCTTATTATTCTTTATGTATTCTTTTAGATAGATTACCCAGTCAGCACAATAT
TTATATAATGAAATAATAGCTGGCATAGAGAAATAATTTGGATTATGTATACCTAATGCCATCATTTCTT
TTATAAATTTTTCTCGAATTTCTTTATTCTCAATAATTAGGTTAGCTATTTCCAATCCAGGAATATTAAA
AGTTTTTGCTGGGGATAAACAGATCATTGAGTGATTTGCTACCCATTCATCTAATGATGATATTAAATAG
TGGGAGTCATTTGTTAGTGTAAAGTCTGCGTGGACATCATCGGAAATGATAAATACATTATGTTTTTTAG
CTAAGTTTATAATTTTAATAAGGACTTCTTTATTCCAAATCGTTCCAGTTGGCTTATGAGGAGAAATTAA
AACAAATACTTTAGAATGTTTAAAACATTCCTCTAATAAATGAAAATCAATATGATACTTTCTATTTTCA
TAAACCAAAGGACATTGATATAATTTTCTGTCATTTAATTTTATCGTGTTTAATATTGGACTATATGAAG
GTGATAGAATACATATTCCATCAGTTTCTTTTGTAAATGCTCGTATATAAATAGATACGGCTTGGATTAT
TCTTGGGCAAAATACAATTTTTTCAGAGAGAACAGAATAATGATATTGTTCGAAAATATAATCACTGATT
ATCTTGTAATAGTCGGCTGGTAATTCAGTATAACCATAAATTCCTAAACGATTAAATTTTTCTAATTCAT
CTATCATTATCTGAGGGGCTGGAATATCCATATCCGCAACAGACATTGGAATAATATCATTATCTACATT
CCATTTAGCACTAAATGTATTTAGGCGATCAATAATCACATCAAAATTATAAAAATTATTCATTATTCCT
CCTGATGTATAAGGCAAATTTACTTTAGTCAAAGAAGAAAAGAATTAAAATTACTAAAACTACTTTATCT
ATTACGTTTTTTCACAACTGTGATCTAGTCCACAATTGTAAATAATCACTATAAATAATTAAATAATGTA
ACGGATAAGAACTTGTTTTTTCATAAAAAGATGAAAAATTTCATCATCTAGAAAGCAGTATGTTAGGTAA
CCATTTCTATAAAATTAAAAAACCGCCATTTTATAAATGACGGTTTAAAATTAATAATTACATCTTTTTC
TTATTACTAGTATCTATCCATACAGCAAGTAACAAAATGCCACCTTTGACAATATATTGCCAAAAAGTTG
GCACATCAAGCATACTCATACCATTATCAAGCGATGCGATGATAAGTTCGCCAATAACGACCCCAAACAC
ACTTCCTACACCACCAGCTAAGCTTGCCCCTCCAATGACACAAGCTGCAATCGCATCTAGTTCTGCATTT
TGCCCAGCAGATGGTGAGCCTGCACCTAAACGAGCACTTAAAATCAACCCTGCTATTGCAACTAACACAC
CATTCATTGCAAAGATAATCAGTTTTGTTTTCTCTACATTGATACCAGATAATTTTGCCGCATCAATATT
GCCACCAATCGCATAAACGTGGCGACCGAATGAAGTTTTACGAGAGAGGAATAACCCTAAGATTGCAAGA
ACTGCCAGTACTAAAACAGGAAATGGAATGCCACGATAATCATTAAGTAAATAAATTGCTCCTAATACAA
TTACTGCAAACAAAGCATATTTCGTAAAATCTTTTGATAATGCAGACACTTCCAGCTGAAGCTGCTGGCG
ACTTCTACGTTGATAATTTCCCCAAAGAACAAATCCAATAACTGCAATACCACCTAAGATAACCCCTGCA
ATATCTGATAAATAACCTTGCCCAATAACTGTCATAGTTCCACTAATAGGAGATACAGTTGTGCCATTAG
TCAAACCAATCAAAATTCCACGGAATGCGAGATAACCTGCAAGTGTAACAATGAAGGATGGCACTTTGCG
ATAAGCCACCCACCAACCATTCCAAATACCAAAAATTAAACCAAGAGCAATTGTTGCAATAATAGTTGCA
GGTAATGGGAAGCCCCACCAAACATCGGCAATAGCTGCAAATCCGCCCAGTAGACCCATAAGTGAACCAA
CAGATAAGTCAATTTCAGCAGAAATAATGACAAAAACCATTCCAATTGCAAGAATGCCAGTAATTGAAGT
TTGGCGTAACAAGTTAGAAATATTTCTTGCACTTAAATAAGCGCCATCAGTGGCAACACTAAAGAATGCC
ATAATGACTGCAATAGCTATTAACATAATGTAAACTTGTAAATTTACGGATTTTAACTTAAACATAGATT
ACTCCTTAAGTGCTGTTTCCATAACTTGTTCTTGAGTAAGAGCAGTATTGATAAGACTAGCTTTAAGTTT
ACCTTGGTGCATAACAAGAACTCTATCACTAATGCCTAAAACTTCTGGTAGTTCTGATGAAATGACAATA
ATAGCAATCCCTTCTTGTGCTAATTGGTTAATTAACTTATAAATTTCATATTTCGCACCAACATCAATTC
CTCTTGTTGGTTCATCTAAAATCAGTATTTTAGGATTTAACAATAAATATTTTGCTAGGATCGCTTTCTG
TTGATTACCGCCACTAAGTCGTCCTATTGGCAAATCTGGTGAAAAAGTTTTCACCTTTAGTCGTTTGATG
GCTGAGCCAATTATTTGCTCTTCTTTTGCTTCATTAACTACCATTTTTCCGAAACAATAAGATTTCAAAG
AAGAAAGCGTAATGTTTTTGCCAACGCCCATAATAGAAACAATGCCGTGTTTCTTCCGATCTTCAGGAAC
CATCACAATTTTATGTTCAATCGCTTGGGCACAATTTTTGATATTTACTTGTTTTTGATTGATAAAAATA
TTTCCTTCAAACTTACCTTCATAAGACCCAAATAAGCATTGCACCATGTCTGTACGACCTGAACCAACTA
AACCTGCAACACCTAAAATTTCCCCCTCATGAAGACTAAAACTTACGTTATCAACACGCTTAATATGTGT
ATTGATTGGATGCCAAGCAGAGAGATTTTCTACTCGTAAAATTTCATCTTTGATTTCATGAGGTTCATGT
GGATAAAGTGAGGTAATTTCCCGACCTACCATCATGGTGATAATGTCATCTTCCGTCATTGTTGAAGCGT
CTTTCGTACCAACATGTTCACCATCACGAATGACGCAAATTTTGTCAGAGATAGCCTTAACTTCATTGAG
TTTATGGGAAATATAGATACAAGCGATATTGTGTGCTTTAAGATCCTTAATAAGATTTAACAAAATTTCC
GTTTCTTTTTCAGTAAGTGAAGCCGTTGGTTCATCTAAGATAAGAAGTCTTACTTGTTTATTCAAAGCCT
TAGCTATTTCAACTAATTGCTGTTGCCCTAAACCTAATTCTCCTACTCGTGTATTGGGATCGGCATCTAA
TTGCACCTGCTGTAATAAATTTTTGCAACGTAAGTACATTTCATTATCTGCTGTCAAACCTTTATGAGTT
ATTTCGTTACCCAAAAAAATATTCTCCAATACAGACATATTCTTTACGAGAGTAAGTTCTTGATGAATAA
TTGAAATGCCTTTTTCTTCAGTATCTCTAATATTCCTTGCTTTTAGTTCACTTTCTGAAAAGTAAATATC
ACCGCTGTAATCTCCACAAGGATAAATACCGCAAAGTATTTTCATTAATGTAGATTTTCCAGATCCATTT
TCACCACATAAAGATAAAATTTCCCCCGCTTCTAATTCAATGGATATATTATGAAGTGCGGTCACATCAC
CAAATTTTTTTGTGATATGTTTCATTTCCAACAATGCCATATCGTAACTCCCTAAGAGGTAAGGGAAGAG
TTTTCTCTTCCCACTTAAAGTTAGTGATAAATACTTTCCTTAGTATGAAAACCATCTTTAATTACAGTTT
CATTAATATTACGTTTATCAACAGCGATAGGATCAAGTAAATACGCAGGAACATTTTTTAAGCCATTATT
CAGTTCTGCATTAGCTTCTACTTTTTCATTCTTACCTAATTCAACCGCAATTTCTGCCGCTTTATCTGCA
AGTTTCGTAATTGGTTTATAAACAGTCATAGTTTGCGAACCATTGACAATACGTTTAATTGCAGCTAAAT
CTGCATCTTGCCCAGAAATTGCGACTTTCCCAGATAAGCCTTGTGCGCTAAGGGCTTGAATCGCACCTCC
AGCAGTAGCATCGTTAGATGCAACAACAGCATCCACATTATTTTTATTAGCTGTTAATGCGTTTTCCATA
ATTTGTAACGCTTTTTCAGCTAACCAAGAATCAACCCATTGATCTCCTACAACCTTAATTTTCCCATTGG
AAATTAAAGGATCTAATACTTTCATTTGCCCTTTTCTAAATAATTTCGCATTATTATCTACAGGAGATCC
CCCCATTAAAAAATAATTACCTTCTGGTTTTACAGCCACAATACTTTTAGCTTGTAGTTCACCCACTTTT
TCATTATCAAAGGAAACATAAAAATCTAAATCTGCATTATTGATTAAACGGTCATACGCTAATACTTTTA
TTCCTTCCTTTTTAGCTTCAGAAATAACGTTACTTAATACTTCACCGTTATGAGGAATAATTACTAATAC
ATCAATATTTTTATTGATCATATTTTCGATTTGAGAAATTTGTGCTGAATCATCACCATTCGCAGATTGG
ACAAACACTTTTGCCCCCATTGATTCTGCTTTGTTTACGAAAATATCTCGATCTTTTTGCCATCTTTCTA
AACGTAAATCATCAATGGATAAACCAATTTTAAGATCTTTGGAATGGGCAGAACTACTAAATACAGTTAA
TGCACCAACAAGGGTAAGTAAAGCTGATTTGATTTTCATATTGATACCTCAATAGTTAAGTGAAGGACTA
GTTATTGCTCCAGTTGTTAGTTTTCACACTTTAAAAAAGGCTTTCAATTATAAAATCTTTCTCCATTATT
ACGTTTTTTCACAACTGTGATCCACTCCACAGTTGCAAATAATCAACATAGAAAAATTAAATAACATAAT
TGATGAAAAGCTAGTTTTTCACAAAAATACGAAAAATTTCATCACCTAGAGAGGAAAATGTTATGACAAC
CTATTTCGATAAAATTGAAAAAATCTCCTTTGAGGGAGAAAAATCCACAAATCCTTTTGCTTTCAAACAT
TATGATGCTAATCAAGTAATTTTAGGTAAAACTATGGCTGAACATTTACGTTTAGCGGTGTGTTATTGGC
ATACCTTTTGCTGGAATGGGAATGATATGTTTGGGCTAGGTTCTTTGGAGCGAAGTTGGCAGAAAAATTC
AAATTTGCTTGCTGGCGCAGAACAAAAAGCCGATATTGCTTTTGAGTTTTTGAATAAGTTAGGCGTGCCT
TATTATTGTTTTCATGATGTTGATATTGCACCTGAAGGTAATTCAGTGCGGGAATATGTACAAAATTTTC
ATCATATTGTTGATATTTTAGAACGCAAACAAGTAGAAACGGGTGTAAAACTCTTATGGGGAACTGCAAA
TTGTTTTACTAATCCTCGTTATATGTCTGGTGCAGCAACTAATCCTAATCCTGAGGTTTTTGCTTGGGCT
GCAACACAAGTGTTTAATGCGATGAATGCCACTCAACGTTTAGGTGGAGAAAATTACGTATTATGGGGTG
GACGTGAGGGATATGAAACTTTATTGAATACCGATTTGAAACGTGAACGTGAACAAATTGGTCGTTTTAT
GCAAATGGTGGTAGAACATAAGCATAAAATTGGGTTTAAAGGTACATTATTAATTGAGCCAAAACCGCAA
GAACCAACTAAACATCAATATGATTATGATGTGGCAACAGTGTATGGTTTCCTAAAACAATTTGGTTTAG
AAAAAGAAATTAAAGTTAATATTGAAGCTAACCACGCGACGCTTGCTGGCCATACCTTTCAACATGAAAT
TGCAACAGCTTGTGCATTAGATATTTTTGGCTCAATTGATGCTAATCGTGGCGATCCACAATTAGGCTGG
GATACCGACCAATTCCCAAATAGTGTTGAAGAAAACACGTTAGTTATGTATGAAATTTTAAAACATGGTG
GTTTTACTACTGGAGGTTTTAATTTTGATGCGAAAATTCGCCGACAAAGTATTGATCCTTATGATTTATT
TTACGCTCATATCGGTGCAATTGATGTATTGGCATTATCCTTAAAACGTGCAGCAAAAATGTTACAAGAG
GAAACCTTACAAAAAATTGTTAATGAACGCTATGCAGGTTGGAATAGTGAACTTGGTCAGCATATTTTGC
AAGGTAAAACTTCACTTGAAACACTTGCGCAACTTGTCCAACAAAAAGATTTAGCGCCAAAACCAGTTTC
AGGTCAGCAAGAATATTTGGAAAATTTGGTAAACCAAGTTATTTATAGCTAAAAATGAAGCAAAAGTGCG
GTTGTATTCCACCGCACTTTTTTATTTTAGGAGACATTATGTATATAGGAATTGATTGTGGCACACAAGG
AACAAAGGCGATAGTGCTTGATTCTGTCCAAAAAAAAGTGATTGGAGTTGGTTACGCAAAACATGAATTA
ATTACACAATCCAATGGAAGACGTGAACAACAACCAAATTGGTGGATTGAGGCATTACAACAAGCATTAC
AAATTGCATTGAAACAAGCAAAAAATTCACCGCACTTTTCACCTAATTTAGTGAAGGGAATAGGCATTTC
AGGACAACAACATGGACTGGTAATGTTAGATAAAAACGATCGTCCTCTATATAGGGCTAAGCTTTGGTGT
GATACAGAAACCGCTACGGAAAATGATATATTGATCGAAAAATTAGGCGGACAAACAGCCGTATTTGAAA
AATTAGGCATCATTTGTCAAACTGGTTACACGGCTTCAAAACTAAGTTGGTTTCGTCAAAATTATCCTGA
CAAATTTGCCAATATGTGGGGTAGTGACAATATTTGCATAAGGAAAAAGAAAAAATTTGGTGGGAAAAAA
TTGGTTGGAGCCCCTGTTTGTGGGGCTTTGGCGTTTTTAGGGGGAAAGTTTATGCAAAAATGGAAAATGG
TGGGGATTGGAGGAAAATGGTCGAAAATTGGGTTTTATTTTGCATAAAAGTTGGCGGTGAATTGTTAGGT
TTTAAACATTTTTAAAATTCTAAAGTTCGTTTTAAAGTGGGTTTAAAAGGGTTTAAATTCAGCTTTAAAA
TCGGGGTGGAAATTGCAGGAAGATGAAATAGAGGTGGTGTATTTAAGTGAGGTTTTTTATGGTTGTTTTG
GTAAAAGCTAGGAGAAAAGGCGGTTTCAGTGGCAGAAATCGCCTTTTTTGTTGATTTTTGGGGCGATTTT
GGTGCGTTTAGATGAAATCTAGCGGTTTGTTGTGTGTGATTATGGGTAGAATTTGCGAAAATGCGCCATT
ATTTGGCGGTATTTGAAAGGAACACAGGCTTCCTTGCCTTTGTGCTTTAAAATATTAAGAAAGCACTTGT
AATGCGGTTTCTGTGGATGTTACCGACATTGATGTCGGTAACATATTAAAAATTGCGGTAGCCTAATACA
ACTTGACCAATCACAAGCAGGCTGTCTGCCTCTTCTGCTGTGAGTTTTATCGGGCGGTATGCGTTATTGT
CGCTGATTAACTCTACCCCGCTAAATGTACGTTGAATGCGTTTTATCAGCATTGATCCTTGATTGTTTAA
AACAAAGATTTTGCCATCAATTAAAGTTTTACTGGCATGATTGACGATAATGTCCTCGCCGTCTTTTAGC
GTGTCGTCCATGCTATCGCCGCATACTTTATACTTTCCGCAGTCTTCCGCTTTTAACCCTCTAGCACGGA
GCCATTCGCGCTCTATCTTGGTCTTTTTTACCTCTAGGTAATCGCTGTTTATGCCACCATAACCAGCCGT
TACGATAACATCACGACAATCATCAATCCATTCAAACCCTTCGTCATCGGCAACGCTACGCGAATTCTCG
CTTTCGCGCAGGGTAATTCTATTGGAATTTTCATCTAGTGTTGCATTGGTCTCTCCAGTCAATAAATAGT
TAGGCGAAACCTCTAACTCTTCAGCAAGGGTAATAATCATTGAAGCTACAGGTTCAGTTTGATTTGTTTC
CCAATTCTGCAATGCAGATAGTGAAAGTCCCAGCTTTTCCGCCATAGCATTTCTTGAAACTTTTTTAAAC
TCTCTTAACTCTCTAATCCGATTTCCTATGGATGAGTTGTTTTTAAACTTAACTCTCATAACTTTAAAAA
ACTCCTATGAAAAATTTAACTTTTTTAAAGTTGAATTAAAAGTTATTTATTTCAAATAGATAGATTAAAT
AACTATTAATCCAATGGTTAATTTTTAATCAATTAACTTTAAAATAAACTTTTAAAAGTTGTATTAGTTG
TTTTTATGGTTTAATATCCTCATCAGATTAACAAATGAGGTTATCTAATGAGGACATTAATGGAAGCTAA
AAAAACAGCTATTGATTGGCATCGAGAAGACATCAAAGCTGCACTAGCAAAAAAAGGTTGGTCATTGCGC
CAACTCTCTTTAAAGCATGGTTATAGCAACGGTAGCACATTAAAAAACGCGCTAGACCGTCCTTGGCTCA
AAGGTGAACGTATCATAGCTGAAGCTATTGGCGTTCCTGCCGAAGTTATTTGGGCATCACGTTATGAGCA
ACGTAACCATAAAAAATACGCTGATAGATAGTTTTGAGGTTATTTATGAGAAACGGCAACCTAAAAAAAC
ACTACTCAGCCAAGGAACTACTTGATTTAAGTTTATCCTGTTTACCTAATTCGGTGCAAGGAATTATTTA
TCAAGCTAAGAAGAATGGTTGGGTAACTCAAAAAAGAGTTGGCAAAGGTGGTGGAAAAGAATATGCCTTG
GCATCTTTACCGCAAGAAATTCAAACTGAGATTCGCACTAAATTTGCAGTTTCTATCGTTAAAGCCAAAC
CCAAATCTCTTCCCGCCGATCTCCGTCAGGTGGAATTAAAAACTTTAACGGAAAAACAACGTGAAGTGGC
AGGGGCAAGAATGGCGTTAGTTGCCCAAGTGGCACAGCTCGAACAAGCCCAACCTCGTTACAAGGCGATT
AAGTTTTTTTGTGAACAAATCAAACATGGTGGCATTTCTTCTGATTTGATGAGATTGGTTGAAACCGCCA
ATAACAAGAAAGGAAAAAATCGCACTTTATCTGACCGCACTTTGAATCAATGGGTGTTGGATTATGAAAA
GGCGGATACCCCTGAAGAACGATTAAAAGCCCTCGCACCAATGCAACGGGTGGCGAAAAAGGCTGAAGAA
ATTGTGTGGTTACCTGACTTTTTGGCGATATATCGCCAAACCAATGGCATCAATGTGGCAGAAGCCTATC
ACTATTTTTCGGCTGAATGGGATGCACGTTTTGCAGACGAGCCGTTACGTTTAGAAATGAAACCGAGTAT
TGACCAAGTTCGCGCTGCATTAGCGAAATTGCCAAAACACATTAAGGAAATTGGTCGTAAGACGGGTTCT
GAACTCCGCGCCCTTAACACTTATGTGAAACGCGACTGGAGCGTGTTGCAAGTAAATGATGTGTGGGTGG
GTGATGGTCATGCGATGAAATTGAAAGTCGCCCATCCTGAACACGGTCGCCCTTTTATTCCTGAGGTGAC
ATTAATTATGGATACCTCTTGCCGCTTTATTGTGGGTTGGTCGGCTAGTTTGGCGGAAAACGTTCTGGCT
GTGGCAGATGCCTTGCGTTATGGCGTGGAACGCTACGGCATACCCGCAATTTATTACTCCGATAACGGTG
GGGGTGAGAAAAACTGGATGCTTGATGGTGATATTACGGGGATGTTGCCGCGTTTGGGGATTAATCACCA
AACAGGGATTCCGGGCAATCCACAAGGGCGTGGGATTATTGAGCGGGTGCATCAAACGATTTTATACAAA
ATCGGTCGCCAGTTTGAGACTTACCACGGCACAGGGGCGGATAAAGACACGGTGCGACAAGTGAGCACAG
CAGTGATTTCACTGGATAAAGCAAAACGTAAAGGTGCGACACAGCTAACGCCAAAACAACAATGGGCAGT
GGGTAAATTGCCAAGCTGGAATCAGTTTTTACAAGCCTGTCAAGAAGGCATTGATGAATACAACAATAAA
CACGAGCACAGAGAACTAGGGGGAATGACACCTGCACAAAAACGCCGTCAGTTGATGGAAAAAATGAACC
CTAATGATTTGGTCTTTGTTACGCCAGTGGAAGCAAGGGATTTATTCCGCCCAAGTACATTACGTGTGGC
ACAACGTGGTTGGTTACAACTTTTCAATAATTATTACTTTAGCACGAAATTGCTCGATGTTGATGGGCAA
AAGGTGCAAGTGATGTTTGATATTCACGATCCAAGCCAAGTGATTGTGAGAAAGCAAGACGGCACTTTTG
TGTGTTATGCCGAACTAGATGGCAATAAACGTGATGCGTTCCCAATGCCGTTTGTTGAGAAAACACGCCA
AGAGCGTCATGCACGCCGCGCGAAATTGAAACAAGAACAGCTTGATGAGATTAATGCGGAACTTAACCCG
ATTATTACGATTGAGCATCAGCAAGGTTTTGAATTGTTACGCACAAAACCGAAAGCCAAACAGGAAGCTA
CCCCAATTTTCTTAACCAAAGCGGATAAAGAAGCGTGGGAACAAAGAAAAAAGTTAGTGAATGAGTAAAG
GGCAAAAAAATGAAAGCACAAGAATTAAAAGCGTTTATGGATGCGCACAAGATGAGCCAAAAACAAGTGG
CAACCTTGTTTGATGTGTCCATTACAACAGTGAGCCAATATTTAAACGGTAAATACCCGACTGATACCAA
GTGGCTCGATGAAAAAGTGGATGAGTTGTTAGCACGCCATAAGGCGAAAGTGGTTGAAGCGAAATACAAC
AATGCATTTGTCCCCACTCAAACAGCAAAGCGCGGTATGGAAATTATGCACTTTGCCCACGCAGAGGGCG
AAATTAATGTGATTTACGGTGCGGCAGGCTTAGGCAAAACACAAATGCTTAAACAATATGCGAAAGAACA
TAGTTCAGCCATTTTAATTGAGGTTGATCCAAGTTGCACACCGAAAGTGTTACTACGCAAGATTGCAGAA
AATGTTGGTTCAACCAGCCGAGGGGTAAACAACGATGTACTTTCAGGAATTGTGGAAAAACTCAACGGTG
CAGAACGTTTGTTAATGATTGATGAAGCCGAGTTACTTTCTACCCGTTCTTTGGAATTTATCCGACGCAT
TCACGATTTAACGAATTGTGGCGTGATTTTAGCGGGTATGCCTCGCTTGTTGGTTAATTTAAAAGGGAAA
AATAACGAACTGGCACAGCTTTATAGTCGAGTGGGATTTGCTTGTGACCTTGGTAATGCCCTACCTGATG
ACGATTTAGCCATGTTAGCGGAAAGTGCACTTAATACAAGTGAGTTTAACGCCCCTTTATTGGAGGCCTG
TAAAGGCAACGCACGCCGATTAAGTAAGTTAATGCGAGGTGTTGTGCGTTCGGCAGAGATTAACGAGACC
GAAATTAGCGCAGAGATGATTGAACAATACAGCAAAATGTTAATTAGTTAAGGAGATGACCATGTTACAA
GCAAGAAAAAACAAACAATTAAACAAAAATAATGCCGTGATGTTGGCTTATTTAGAACAAGTGGAAAAAG
CAGTAAGACGCTTAAATGAAATGGGGCTTACGGTGATTAATGTGCACTTTGAGAAGATAAGACCGACGGT
GCGTGTGATGAATAATGCGGTAACAGAAAAGCTAGAGAAAGACCAACGGGCTTATGTGTATCACGTGGGG
CGTGATGTGGGTCGATACCAAGAAGCGCAATTTACTGTGGAAGGTATCCGTGTGGTTTGGAGAAAATATT
TGAACTAGGAGGAGGAATGGCAACGCGTCGGCAAATTTATGCAGTCTATCGTGGCGAAGAGAATTTGGGT
GACGGGACTGCGGAAGAATTAGCAAAGAAACTCAATGTGAGCGAAAAAACGATTTACAGCTCGGCAACAG
TCGCCCGATGTAAACGTGATAAAGGTAAGCGACTTGTAGTGATTAAGTTAGATAAAGAGGAGCTCTAAAT
GAAGCAGATGATTGAAGGGAAAGAATACTGGCGTGATGCAAGAGGAAATTTAACCCCTGCTGAGTTGGTA
AAAGACATCGACAAAGCACGTGATGTGCTTGTGCGTGAATGGGTGGAAAAAGGTGTGTCCTTAAATAAGG
AGATGCGCAATTTTAAAGATGGCATTTTCGGCGATATTCAGGCGTTTATTGAACTTTCGGCTGAAAAATA
TAATGCAAAAGTGGGCGGTAGTAAAGGCAATATCACACTTTATAGCTACGACGGCAAATACAAAATCCAA
CGTGCGATTAACGACCATTTGCAATTTGATGAACGTATCCAAGCGGCAAAAGTGTTGATTGATGAGTGCT
TAAATGAATGGAGCGAAGGCTCTCGCCCTGAATTAAAAGCGTTAATTGAACGTGCGTTTAATGTGGATAA
AGAGGGAAACCTCAACACTTCACGGATTTTGGGATTACGTCGTGTTGATATTCAGGATGAACGCTGGCAA
AACGCAATGCAGGCGATTAGCGAAAGCGTGCAAGTGGTGAGTAGTAAGGCTTATGTTCGACTTTATGAAC
GTGTGGGCGAAACCGATCAGTATGTGCCGATTGCGTTAGATGTAGCGGGGGCGTAGATGAGTGAGTCTGG
CATCGTTGTAATTTGTCTTTTTGCACTATATGCGTGGGTAGCATATTTGATGTTTAAGAATTTATAAAAC
TTATTTAAATGCCCTTTAAATCTCCCCTAGCCCCTCTTTACGAAAGAGGGGGATGAGATGAGGGGCATTC
ATAATAGGTTTTAACAACAAAGGAGCAACAATGAAAAAATTGGAAAATTACCGAGATTTTAGCCAACACG
CTGCGGAAATGGAACGTGTTGGTGCATGGGAACAAGCAGAAAGTGCTTGGGAAAAAGCGGCAACGGTGGC
TCGTTGTCAAGAAAATCAAGAATGGGCGGAAAATCGTCGTTTATTTTGTGCACATTATGTGCGTTATCCC
GCGAGAAGACCGGAGGTCAATCATGGCTAAGTTTGTGGCGCGCTTTTATTGTTTAGTTGAAGCAGTTGTG
GAAGCTGAAAGCAATGAGCAAGTGTTGGAATTGTGTGATTTGAATGTATGTGATGTGAATAAACTACCGC
ATACGATTACGGAAATTGATGATGTGGTTGAGGTGGAGGAAGTATGAGTGAATTAACAAAAAATGATTTA
AAAATAGGTCGCTTTTACTCAGCTAAACGACCGCAACGTTTCGGTTTTTTCCGCTTACTTAACGACAGAG
AGATTATTTGGTTAAGCGATACCCACGTGAAATATGATAGCCCAAGTGTGAAATTTGGCGCGAAATACCC
GATAGTGACTATCGAAAGATTTTTGAAATGGGTAAAAGAAGATGTAACAGAGCAAATGCCGAAAGATGAA
TGGAGACGAGCAGGATGACAGAACAAGAAAAAGTGCGGTTGGATGAAATATTGCAACAAGCAGCAATGCA
GCTTGTTAAAGCACAAACCTATCTTCGCACAGGGCAAGCTCAATATGCTGCTGTTTATGTGGGAAATGTA
CAGAATTTGTTGCCAGGGTTGAGAATGAGATTGGGGAAAGTATGAAAGTGCTAGATGAACATATCCTTGA
GTATATTTGGGATGAAACATTAGACCGTATTGCGTAAGGAGCCTTACTTATTAACGCTCTGCAGAGAAGC
ATTTTTGAATTAAAGACCAATTGTTATCGGATTTTGAGAAACCAATATCCCACTTATTAAAGGAGCAAAT
ATGAGACCTGAATCTAGATATTTTAAATGCGCATTAAGCGTTGAGCCTATTAAATCATTAGATGAGCAAT
GGCGAAAAGATAGAGAGCTCAGAGATAAAAAACTTGACGCTATTTTTGACACTATCCCATTTTATGAATG
TTGGAGAGGAAGTGAACGTAATATATTTGGAATTGTTTGTAGTTTAGATAGCGATGAATTTGCCAAAATA
AAAGAGGATAAGACCTATAAATTTGAAATAGTTGAAAATGAGAAAGTTGTCATCACTGGCAATGGCAGAA
CAAAAGCCGGTAAGGCATTTAACGATAAAATCCAAAGCGTTAGAGATATTTTAAATCAATACCCAAGCTT
TAATGATTTTATGCTACGAAAATTAAAACTTAATTGCTGGGTGCTTGGCGCGCGCACTGGTTATGTATCT
GTATGCGGTGTTGCAAGTGACTACTTTATCGTTTCAATACCAGTTAAATCAGAGGGCTTTGGTGGGGATG
GCTTCCCAGCAATTCCGGAATGTTTAACAGAAATAAAACAAAGTGAATTTTTAATGTTACAGGGGAAATA
GATAATGAGTGAACAAATTTACGAATTTAAGAATGTGACCGATATTTTGGTGCTTGATGATAAACAGTTT
GAACGATTCTTAGCAGATTTCAAAGAATGGTTCCATTTTCAAAAACAAGCGAGAGCCGAAGCCGAAAAGC
TTAGAGAACTTGGATTGAATATTACTCTAGCAGATGTGATTCGTTGGAAAGATGATGACATGATTGGAGT
GGGGAAAATTACGATTGATGTGCAAAAGGCACGAGATTATTAAAACCCATTTACAGCCCATTAAATCTCC
CCTAGCCCCTCTTTACAAAAGAGGGGGATAAGTTAGATGAAGTGGGCTGAGTAATGTGTTTTATTAACTA
AAGGAGCAACAATGTTAAAAGAAAGCGATTTACTTGAAGATCATGATTATGTATCAAATAACGTAAAAAT
ATATAAAGGCAATTTAGTAAGCTGGAGACGTATTTTTAAAGTTAATCATGCTAATGAAAGTGTGACATAT
TGTGAAATGAAATGGCTTAAAGATGGTTTAAAAGCGACATTGAAAACTATATCAATCAAAGCATTTTTAA
AATGGGCTGTTGCTGATGTAACTAAGGATACGAAAGAATGAAACTATGCCGTTGCCCTATTTGCCACAGT
GATATCCATTTGGATGCGTTGTTGGAAGATGATGCAGGGCGTGAGATGTTGGGGTTAATCTCCAATTTGG
GTGGTCGCAATGCCCGTTCGTTGGTAAGTTATATTGGTCTGTTTCGTCCTGAAAGATCAGCGTTATCTAA
TGGGCGGGCATTGAGATTAATGAAAGATGTGTTGGAGATGTATCAACCCAGTCCGCTACTCGCCCATGCG
TTGAATGAAACGGTGCAAGCGGTGATGAAAAACCGTCGGGAAACCCGCAATATTCAAGCTCTAGCGAATC
ATAACTATTTGAAGAAAGTGTATGAGGGGGCAAAACCGTTGTTTGCGGTGGTGCGTAGTGAAGGCAAGGC
TGAAATGCAAAGCGTTGCGGCGCAAGAAGAGGATCAACGTATGGCAGCCATTCAATATATTGAACGTTAT
GCCGCTATTGGGCAGTTGCAATTTGTGGAAAATATGCCTGAGTTTGCGGTTTGGAAAGCCTGGAAAGCGG
AACAGGAGAAAGGCTATGTTGCGTAAAAATTTAATCGCTAGAATCCATATTGGAAAAAGCCAATTAGGTC
TTGATGATGAAACCTATCGTCAATTATTGGTAAGCACAACGGGGAAAACAAGTTGTACTGAAATGAAGGA
AAATGAATTGCAACAGGTGTTAAATATTATGGTGCAAAAGGGTTTTAAATCCAGTCGTCATTTTTGGGGA
AATCGTGCGGCACCACGTGAAGATAAGAAAATTTATTTGGCAAAAATTACCGCACTTTTAGCGAAACATG
GTTTACCGAAAGAATATGCCGATGGTATTGCGAAACGTTCGTTTAAAGTGGATTTTGTGCATTGGTTGCA
GCCGTGGCAGTTGAAAAAGGTGGTGCAGATGTTGGCAGTGTATGATCGGAATAAAAAAGCATTGTAAGAT
GAAATTATCAGGTGTAAATTAAAGGCTCTTTGGAGCCTTTTTTATTTGCTATGATAAAGTTTCTATCTAA
ATTATTTCAACGTTTCACTTCTAATTTTAATTCTAAGCCTAAACCTAAACCTAAACCTAAACCTAAACCT
GAGGTTATAACAGAATACGAGCTACATAACTCTACAACTAATCTAGAATTACCTCGCTTTACTGTATCTA
TTGAAATAGATAACCGCCCTAAACCTGAAGATCCTCAAGAAAAACGCCGTTTCAAAGAAGCCTTTGAACA
AATTACACATGACATTAAATTTATCAATATTGATAAAGATGATGTTTATGAGTTACTTTGGACGCATCGT
ATTGGAGGATTTTATCAGCTAGGAAAAGCTCTTAAAACTCGTGATATTTTAATGAATTGGTCGTGGTTTG
ATGAATGGTTAGAGCGATTTCAAAATATATCTATATATCCATATATGTGGAATAGTTGGCTTGTTAAGGG
GAAACTTTATCCTACCGACTTAGATGAAGCGACTAAGAAATTAACAGTTAAGAATATGAAAGATATTCTA
GGGCGAAAGGGGTATCAAGAATATCCTAAACTTCGTGCTGAATTAGAAGTGTTTTTCAAACAGAATATCG
CTTATGAAGATTTACAGCCCGAGTTAAGGGATAGAATGATAGAAAAGGGCTGGAAGGAGAATGATGAGTA
TCAAGAGTTGAAAATAGAGCTTCTATGTCATTCAGTTATTATGAGATCTTACGCCTTAAGAGATTTTGAA
CGATATACTCCAGAATATTTATCATTTTTGGATGATAAATTTATAAAAAAGCCTAAACTATCCTTTGTCG
GTGATGATGAGGAAGAGAGAATTGTTCAATCATTCATAATCTCTCCAATTAAAAATAATCAGGTTATTCA
AATTCCTCCTTTTTTTCCTGGAGGAAGAGCTAATATTCGATACTTTTATCGCGAAAATCATAACGTATAA
CAATTTTTCAAAAAAAATTTCTGCAAAATACCGCCTTTTTAAAATTTCCGTGTGAGAATTGCGTAAAACA
ATTTGCGGAGGTGTTTATGGTTGAATCTTTGGAAGATGTGGCTGAATTACTGCCTGAAACAGTGCAGCAG
ATGGTGGATTTGGTGGGATTTGCTGCGGTGGAAAAAATTATTACAAATTTTGGTGGGGCAACCTTTCGAT
TTACTGATGGGGTGCATTATTTTCCTAAGCTTAAAGCACTCATCGGTTTGGAAAGTGCGGTTAAATTACA
AGAGGTTTTTCGTGGGGAGTGGCTGTATATTCCTCGTTGCCAAACGGCATTGCGTATGTTGCGTAATTAT
CGTTTTAAAGCCGATTATGATTATCTTACCCAGCATTTAAATAAATCAGGGCGTATGGCTATGCTTGAGC
TTTGTCCGAAATATCAACTTTCTGATCGGAGCGGTTGGGAGATTTTGGCACAGGTTCGCCATCCTGAAGA
ACCCCATAATCTTGCCTTGTTTTAGTGCTGAAACTGCTCCTCTCTTCTCTTTACTCTGCTTTTAAGACAA
TACCCTTAATCTCAATAGATTAAGGGTGTTTTTTTATGTCTACTTTAACTTTTCTAGATATTTTTAACCG
TTTAATTGGGTATGAGGGTGGTTATGTTAATGACCCTCGAGACCCAGGCGGGGAAACCAATTGGGGGATT
ACTAAACGCACAGCTCAAGCAAATGGTTATCAGGGCAATATGCGTGTGATGACGCGTGATCAGGCTTTTA
AAATCTACTACTCCGCCTTTTGGTTGCGTTATCAATGCGACAAGATGCCTGAAGCGGTGGCTTTCCAGTT
TTTTGATGCAGCGGTAAACCATGGATTAGGCAATGCAAGCCGTATGTTGCAACGTGCGGTGAATGTGGCG
GATGACGGCATTATTGGCAATGTGACCATTGCGGCGATTAAGAAGATGGCGATATCTGATGTGATTATGC
ATTTGAATGCAGAACGCCTGGAGTTTTATTGCAAACTTAGCACTTTTGCGACCTTTGGTAAAGGTTGGGT
GTGTCGTGTGGCGGGCAATCTTAAATATGGAGCAATCGACAATGAAGTTTAAATTTTTAGGCGTGTTTAA
ACGTGTTTTAAATTGGTTTCAAAAGCCTCAAAAAGTTACGCAATATCGACCGCACTTTTACAGTAAAAAT
GCGTGGAGTTATGTATCTAGAGGGAAACCGACTGCAGCCCAAATGATTATGTGGAGATTATGCCGATGAA
TAAGTTTTTTGAATTATTTACCAATAGTGATGGGCGAGCCAGTACAACGGGATTTATTCAGTTTTTCGGC
TTTTTGGTGATGGCGGGTGTACTGATTTATGCGGTCTATCTTGACCGTTCTACGGTGACAGATTTGTTTT
TTTATTTTGCTTGTTTTTGTGGTGGTTCTGCCGCAACCAAAGGGGCGGTGATGGCTTTTCAAGCCAAACA
AGCAAAACCAGAAGAACCGATTACCGGTGAAACCTATGTGGAGCCAGAACAAACGGATAGACCAAGGGGG
ATTTGATGAGTATGCAGATTATTTTAGCGGGGCTCGGGATTTTCGTGCTATTGGGTGCGTATGTGATGTT
TAAGCTGAAACATGCACACCGTGAGATTGAGCAATTATTAAAAACCAATGCGCAGTTGCAAGCGCAGAAA
GCTGTCGTTGAAACTCAAGTGAAACATTTTGAAGTGAGAAAGAAAAATGAAGAAAACACTCGTATCACTA
GCCGTGATGATGTCATTAACCGCTTGCAGCAATCAGGCGATCTCCGTGATTAATCCAAGTTGTAGTGGAT
TTGGCATTATCACTGCCAGCAGACAAGATACCACGGAAACCTTGCGACAAATTGCGATACATAATGCGAC
TTATCGTGAGATTTGCACTAAAAGTAAGGAGTCAAAATGATTGACGATAAAGTGTTTATTGGGATTGGTA
CGACGTTGATTATGACATTAGTTGGCTGGGTGTGGAAATCGGTAAACGATAAAGTGGCTGAAAATCAGCA
TGCGATTAAAGCCTTAGAAAAGCAAATGCAACAGGATTTTCAGAGTAAAGAGCTTGCTGAAGTGAAAGAT
AAGCACTTTGAAAGCATTTTGAAAGAGGTGCGCGATCAGTTGAAAGAAATCAATCAGAAGTTAGATAAAA
AGGTGGATAAATAATGTCAGCAAGAGAACGAAAACGATTAGCGCAATTGGCAGAAAAGCAAGAAATTAAT
GCCAAATTAGATGAGATTCTGGCGTTAAGCCGACAAGCGAACCATAAAATCGACCGCTTAGACGGTCGAG
TGGATGATATTGATACTCGCTTGGCAAAGGTAGAAGAAAGTTTAGCGAAATTAGGTGTGCGTGCTGCGGT
TATTGGCGGGTTAAGTGGCTTGGTCGTCTCCGTTGGGTTTGAGCTGATTAAAGCAAAATTCGGGGGTTAA
AATGGCACATGATGATAAAACCAAAGTAAGCGTGCGTCGTTATTATGTGTTTTATTGCTTAACACTGGAA
ATTGCCGCTGAAAAAGCAGGGGTATCTTACAACACGGCACGTCGCTGGAAACGTGAAGCTGAAGCCAAAG
GCGATAATTGGGATAAAGTGCGTGATGCGAATACGATGGCTAGTGGCAAAGTGGAAGATGTGGCGCGCGG
CATGCTCACTGCGTTTGTGCTTTATTTTGAAAACACAATGGATGAGATTAAGCGCGCGGAAGCATTGCCT
GTGAGTGAAAAAGCGAAGTTGATTCAGGGGCTGGGTGATAGCTATTCGAAAATGGTGGCAAGCAGTAAGC
GATTATTGCCTGAAGTGTCGGAAATGGCGACGGCAATAAAGACCATCACTATGTTTGGGGATTATATACA
AGCCAATAAACCTGAGCTGATTAATGAGTTTGCGGACTTATTGGAAGGATTTGGAAAAGCCCTAGATAAG
GAATTTAAAGCATGAAACTCTTAATTTTTCAGTTGCCATCACTTACAGCCATTATTTGTGCATTTTTGCT
GTTGAGCCAAGGTATTAGTGGTTGGGGATGGTTTTTATTTATTGCTTTTTGTGTATCTGCTTCTAGGGCA
TAGGTGAAGTTGTGAAAAGTAAAGAATTATTAGCAGAATTAAAAGCCTATTCAGACAGCTTGCGACAAAA
GGTCGAGGCAAAGTTTGAGGGGTGGGACGATTCTCTTGCTGCCATTAGTGAGCGACGCAAAAAGGTGCTA
GATCCTGTTTCGGGCTATGACTTTTTTGTGTCGAATTACTTTCCGCATTATGTGCGTTCTAGCTCTCGTT
CGCAGTTGCATAACTATCTTTTTGAGCAGTTGCCACAAGTATTACAACAGACATCATCAGTGCATTTAGC
CATTGCTGCGCCACGTGGTGAAGCTAAATCGACCTTGGTTTCCCAGCTCTTTACACTTTACTGTCTTGTG
ACACAGAAAAAACGCTATGCGTTGATTGTGATGGATAGTATCGACCAAGCCTATCCAATGTTGGAAGCCA
TTAAAGTAGAGTTGGAATTTAACCAACGTTTGCGCATTGATTTCCCTGAAATAGCAGGACAAGGGCGTGT
GTGGCAAGCGGCAACCATTATCACAAAAGCCAATCAAAAAGTGCAAGTGGCAGGTTCCGGCAAGAAATTG
CGTGGTTTACGCCATGGGGCGTATCGTCCTGATTTGGTGGTACTGGATGATATTGAAAATGACGAACAAG
TGCGGAGCCCTGAACAGCGTGACAAATTACACGATTGGTTGAAGAAAACTGTCCTTCCGTTAGGGGCGGC
TGGAGATAAGTTAGATGTGGTATATATCGGGACTATTCTCCATTACGACAGTGTTTTAAACCGCACTTTA
TCGAGTAAAGCGTGGAAGACAGCCAAGTTTAAAGCCTTAATTCGTCAGCCTGATGATATGAGCCTGTGGG
ATAAGTGGGAGGACTTCTACTTAAACGAAGGCGAAGCGGTGGCTGATGCTTTCTATACGCAAAATCAAGC
GGCAATGGATAAAGGTGCGGTAGTAAGTTGGGCTGCTCGCCCGATTTTAACCTTGATGAAGATTCGCGCT
CGTGATGGGCATGCCACCTTTGATTCGGAATATCAAAATGACCCGTTAAGCAGTGATGATGCGATGTTTG
CCAATAGTTTGACTTATTGGACGGAATTGCCAGCGAATTTAATTTATTTCGGTGCGCTTGACCCATCCTT
AGGAAAAGCAGGGGCAAGCAGAGACCCCTCTGCCATTTTAGTGGGCGGATATCATCGAGAAACAGGCAAG
TTATATGTTGTGGAAGCACAAGTGAAGAAACGTTTGCCTGATTTAATTATTGAAGATGTGATCCGTATGC
AGAAGCAATACCACTGTCAGCGTTGGTTTGTTGAAACGGTGCAATTCCAAGAATTCTTAAAAGACGAATT
AGTGAAACGCTCGGCACAACGTGGCATTCCTGTTCCAGCGACGGCGACGAAGCCAAATACAGACAAAATG
TTGCGTATTGAGAGCCTACAACCCCACATGGCGAATAGTTTAATTTTGTTGCATAGCTCGCAAGCTACAC
TGATTTCCCAGTTACGCCATTTCCCGAAAGCAGACCATGATGATGGCCCAGATGCGCTAGAAATGTTGTG
GCGTAATGCAGTGGGTAGTTCGGCAGCGATTGAGTGGATTGGGTTAGATCAGTTGGATACGTTTGATGTG
GAAGATGAAGATGATGATCTTTATTCGTTTTGGCGAGATTAATTGAAATCGGGTTTCGCCGATGGCGACC
TACTTTTATGAAAGTGCGGTTGATTTTTTAGGGAGTTTAAATGGGATTTTTAGATAAGGTTAAAAACCTT
TTAAAAGGTAATGAAACAGAGCTAACACAAACCGATGAAGCGGAAGTGACAGCATCAGGTCGTGTATTAG
ATGATCACCCCTCTGCAAAAATTACGCCTTCAAAATTAAAGCAGATTTTAGAGGATGCCGAAAACGGTGA
TATTCAGGCGCAGCATCAACTTTTCATGGATATTGAAGAGCAAGATAGCAGCATTGCCGCCAATATGATG
ACACGTAAGCGTTCAGTTTTAACGCTAGATTGGCGTATTGTTGAACCACGTAATGCGACACCAGCGGAAG
AAAAATTGCAAGCAGAAATTGATGAGTTATTTTATCAATATCCCAATCTTGAAGACTTGTTTATCGATTT
AATGGATGCCGTGGGACACGGTTTTTCCGCATTGGAAATTCAATGGGCTCAGGTGGATGGCAAATGGGTT
CCAAAAGGCTTTAAACCTTGTCCGCAGTCTTGGTTTAAATTGGATAAAGAGGATAGTTTATTATTACGCA
CACCAGCTAATCAAATGGGCGAGCCTTTACGTCCTTTTGGCTGGGTGGTACATCGCCATAAATCTCGTTC
GACACAGTTAGCTCGTGATGGCTTATATCGAACATTGGCATGGCTTTATATGTATAAGCATTATTCTGTG
CGTGATTTTGCCGAGTTTTTAGAGCTTTATGGCATGCCGATTCGCATTGGTAAATATGGTGCCGGTGCCA
CTAATGCGGAGAAACGCACGTTACTGCGTGCGTTGGCAGAAATTGGGCATAATGCGGCAGGCATTATGCC
TGAATCGATGCAGATTGAACTGCATAATGTCGCTAATGCGGGGGCAGCATCGGGTAATAATCCATTTTTA
CAAATGGTTGATTGGTGCGAGAAATCTATCGCTCGGTTGATTTTAGGGCAAACCTTAACATCGGGGGCGG
ATGGTAAAAGCTCCACCAATGCGTTAGGTAATGTGCATAATGAAGTTCGTCGTGATTTGATGATTAGCGA
TGCGAAACAGATTGCGCAAACAATTACTCAACAAATCATTTTGCCGTATTTGCAAATTAATGTTGATCCG
AATATTGCGCCACATCGTATCCCTTATTTTGAGTTTGACACAAAAGAATATGAAGATTTATCGGTCTTTG
CAGAAGCCATCCCTAAACTTACCGGCATTGGGGTGCAGATTTCTGAAAGTTGGGTGCGGGATAAATTAGG
AATTCCTGAACCGCAGGAAGGCGAACTGATTTTAAGCACACCGCAAGGCGAGAAAACGGACGAAAAAACG
ACCGCACTTTCTGCCGTATTTAACCACGGCAAAGACTGTACTTGCGGTTGTCGTGCTGCTGTGTTGTCGG
CGCAGAATGGTAAAAAGGACGAACAAGATGAATTAGACGGTTTGATTGATGATGCACTGGCAAATGCGGA
TTTTAATCAACAGCTTGATCCTATGATGAAACAAATTGTAGGCGTGATCATGGCAAGTGAAAGCTATGAT
GAAGCACAGGAAAAACTGATCGCACTTTATCCTGATTTAACCAGTGAAAGCCATCAAGCCTATTTGGCAA
GTGCGGTATTTTTAGCTGATTTATTAGGAGCAGCCAATGCCGAGCGCACCTAAGTTTGCCATTGGTGTAG
AACCCAAACAAGCCATTGAGTTTTTGCGCCAAAAGAAAATGCTTGCCAGCAAGGTGTTAGTAAAAGAAAT
GCAGGATAGCGCATTGGCACGTGCTACGACGATTGCGCGCTTAACTAGCCTTGATATGACAAAGGATATT
TACCAATCTTTAGAAACCGCAATGCGTGAGGGCAAAGGCTTTCACGCTTGGAAAAAAGAACTGGTGAGTG
AATTTGAACGTAAAGGCTGGATTTTTGGGAAAGATCCATCTATTCGTGGTATTGATGGGCATTTACTGGC
AGATCCAAAAACAGGGGAATATTTTGGCACGCCGCGTCGGTTAAATACGATTTATCGTGTCAATATGCAG
TCAGCTTATTCGGCTGCGCGTTATCAACGCTTGCGTGATAACGTGGATAATCGCCCTTATTGGCAATATT
CTGCCGTGGGGGATGCACGTACTCGCCCTGCCCATTTAGCATTGAGCGGTAAGGTGTATCGTTATGATGA
TCCGTTTTGGGCGACATTCTATCCGCCTAATGGGTTTAATTGTCGCTGTACGGTGATTGCGTTAGGCGAT
AGAGATTTGAAACGACGCGGAATTGATAAGCCTGACGATAGCTCTGAATTTTTGGTGGAAGTAGAACGCC
CTGCGGATAAGCAAGGTCATCGTGAAAAGACGGTAGGGTTTAAATTACCTGATGGCACGGTACGTGTGAC
AGATAAAGGCTTTGATTACAATGTAGGGCGATTAAACTACAAGCCTAATTTGGATCTTTATCCGGAAAAG
CTGGCGCATGCGTTTGCGAAGGTTGAGATGAAAGGTGGGGAGTTTAAGCACGATTTTGAATTTTTGGCAA
AGCATGTGACGGAGATGAAACAAACGCTCAGCCCTGAAGGAAAAAAACTCACTGCTGATCAAATGTTACA
GGTGCGTGATAGCCTTACCAAAAATTTTAAATTTGCAGCAGGTGTCTTGAGTGCGGAAAGTAAGGATTTA
TTGAAAAGCAAAACTGGCACAGTGTGGCTTTCCGATGATACTTTAATTAAGCAATTTAATAGCCGTGATG
GGCAAGATTTTGGGATTGATGAGTATGAGGCGTTGCCAGATATCATCAATGCTCCAGATAAAATTGTAGT
CGATGAACTAGGATACCAATTTTATAAGGATGTTAAGGGTAAGAAACTGCTTGCAGTATTGAAAGTTTTA
AGCAAAGAACCAGAAATTTTTGTTCAGTCGTTTAGATTAGTGAGTGATAAGCAATGGAGAAAGGCATTTA
AAGAATAAGCCACTAGGCGGGGCTCGAACCCACCGCACACAGTCCCGAGTCTATTTCACCTCTTCGCCCG
CGATCTTCGAGATTCATCGCTTTTCTAGTGGCTTTGGTAAATATACCCCTTTAAAATTTAAAAATCAACG
ATTATGATAGACATTGAAATCAATAATGCGCAAGAAGTTACCTCCTTGCTTGAACGATTAGCGCAAGCTA
CAGCACATCGTGCGCCTTTAATGCGTAGCATTGCAGGCACAATGGAATCGGCTGTCACGCAGAACTTTGA
AGTGGGTGGTCGTCCTGAGTGGAAGAAATTAAAGCTTCGCCAAGGTACGCCTTTGGTGGATACTGAAAAC
TTGATGGAGAGCATCACTTCTGAATATAATAACAATGAAGCCATTGTAGGGACAAATGAGCCTTACGCGG
CTATTCATCAATTCGGCGGTAAAGCTGGACGAGGTCGTAAAGTAGATATTCCGGCACGCCCTTTTTTGGC
TTTAACCCCTCAAGATGAGGCAGATATTTTGGAAGATGTGCAAGACTACTTCCAACGCTTAATTAAATAA
ATCAGAAAATCGCCCTAAATCGCACGTAGGGCGATTTTTTACTTTTAGGGTATAAGATTTCATCTTTAAA
TTTTTAAAACAATTTAAAACGGTTTTAAAGCGTTTTAAAATGGGTTTGGGTTGTTTTCAATCATTCAATC
TTTCACGTCTTTAATGTGAGGCTTGTTCCTCATTGTCTAAAATTTCAAATTATTTGGTTGCGCTGAAGCC
AGTCATCTCTTGTTATCTTGTTCAATTCGATATTCTGCCATCCTAGATTGAGTTTTTAAGGATGGTTTCA
GATGAAATTAACAGTTGCCGCTTGTAGTTTTGAAATTAACAAGGCGAAGTATGGTCGTATCCAACTTTTA
CCTTATGGCAAATTTCGTGCCGCAGACGGCAGACCAACCGATGTGGAGGCATGGTATGTAACAGATACAA
ATGGCGCGGATGTGGTGGCGTTGGCAAATAATCAACGCAATCCCCTTCCTATTGACTATGAACACCAAAT
TATTCACTCCCTAAAAAACGGCAAAGAAGCACCGAGTGCGGGCTGGATGGAATATTTCTATTTTACCCCA
CAAGGGATTTTTGCTGATGTGCGTTGGACTGATAAAGCCGCGGACTATATCAAAAATGGCGAATATCGTT
ATATCTCGGCTGTGTTTGCTTACGACACAGAGGGCTATGTTCGCAAGATCTTTCATGCTGCATTAACCAA
TACGCCTGCTTTAGATGGTATGGAGGAAGCAATGGTGGCAGCCAGCGTGAATTTGTTACAAGAGGACAAT
CCAATGGATAAAAAATTATTAGCAGCATTATGCACACTGTTTGTTTTAAAAGCAGATGCAAGTGAGGCTG
ACATTACGGAGAAAGTGACCGCACTTTCGGCAGCTAAAGGCGATAGCTCTGTGGACGTGTTAGATGTTTA
CGCAAAATTAGCTGAAAAAGAACGATCGGTAGCAGCGTTATCCACACAAGTGGGCAATCCTGATCCTGCT
AAATTTGTGCCAGTCGATCAGGTAGCCGCATTACAGGCTGATTTTAATGCGCTTAAAACATCTGTAGAAG
CGGACAAGAAAGCGGCATTGATCACAGCGGCATTATCGCAAGGCAAACTGGCTCCTGCATTAAAAGATTG
GGCGCAAAGTTTATCTGTTGAGGCATTAAGTGCTTACTTAGAAAAAGCACCTGCAATGGCCGCATTAAGT
GGTGAGCCACAAGCAAAAGGCGATCCAGAGCAGAAAGTGGTGGCGTTAAGTGCTGCAGAGAGTGCCGCAG
CAAAAGCGTTAGGCTTAAGCGAAAAAGATTATATGGCAACCTATAAGGAGCAAAAATAATGGATAAATTC
AAAAAATCGGAACTTTTAAAAGCCCTTGATGAAGCCTTTAAAAAAGACTTTGCAAGCGGTTTAAACGTGA
TTAATCCTCAATGGTCAGAAATTGCTATGAAAATTGCAAGTTCTACCGAAACCAATACTTACGGTTGGTT
AGGGCATTTCCCAAAATTGCAAGAATGGGTGGGTAAACGTCGTTTACGCAAAATGCAAGCGCAAGGTATG
CAAGTATCGAATAAGTTGTTTGAAAGCACTGTTGCTATCCCTCGCACCAATATTGAAGACGACCAGGTCG
GCTTATTTAGTCCGATGGTAAAACAAATGGGACAAAGTGCGGCGGAATTACCTGATGATTTAGTCTTTGG
CTTAATTAAACAAGGTAAAAGCACCCTTTGCTATGACGGGCAGAATTTCTTTGATGACGATCATCCTGTT
TTTGCGGAAGTCGATGGCACAGGCAATCAAACCACGCAAAGTAATATTACCAAAGGCAGTGCAGCAGGAA
AACCAGCGTTTTATTTGTTGGATACGACGAATGCCGTGAAGCCATTTATTTGGCAAGAACGCTTAACCCC
TGAAATTGAGACGAAATTTGATCCGTCTAAATCCGATACGGTATTTATGGAAGATACCTATATTTGGGGC
GTGCGTGCGCGTGGTAATGCAGGTTTTGCATTCTGGCAACTTGCTCATCGTGTGGAAGACAGCGAATTAA
CTGAAGATGTCTTAATGGGCGTGTTGGCAAAAATGAAATCCTTAAAAGGCGATGGCGGCAAGTTGTTAAA
TATTCGTCCGAATATCTTATTAGTGCCACCTGCACTTGAATATACAGCAAAACGTTTAGTGGAAGCCGAT
ATTATCAACGGTACCAGCAATGTGTTGAAAGGGACGCTTAAAGTGATGGTGTCTTCACAGATTGTGGAGT
AATCCGTCTCTTTCCTTGCCTTCTCTCGCTTGCGAGGGAAAGCAAGAAATGACTAGGAGGAAGCTATGGC
AAAGAAACAGAAAAACAAGACAGACGATGAAGTGAAAACCGATTCTGCGGAAAACACCACAGAAACCGAC
CGCACTTTAGACGAGTCGGATGACACGCCCAAAGGTAATGATGTGATTCATCCTATTGCCTATGCGGTGA
CGTTACGTGCAATTCATCCGCAAGCCTCTTATGGTCGCTGCGGCTATCGTTTTAACAAAGAAAGTGCAGT
GGAAATTCCAGTTGAAAACTTGACAGGTGAGCAAGTTATTATGCTTGCTGAAGATCCTTGGTTAGAACTT
ATTCCCATCTGCGAAAAATAAGGATGAGTGATGCATTACGCCAGTGCTGAAGATTTTGTGTTACGTGTAG
GGGAAGTACAAGCCATTGAGCTGACCGACCGCGATTTGACTGGGCAAGTTAATGACAATTTGCTTGATGT
TGCATTGTCTGATAGCTCAAGCCAAATTGATGGTTATTTGGCAGCACGTTATACCCTCCCTCTTGTGAAT
GTACCACAAAACTTGGTGCGACTTTGTTGTGATTTGGCTCGTTATCGTTTAGCGAGTATGTCTCATGTGA
CGATTACAGAAGAAATTATTACACGCTATAAATTAAGTTTAAAAGAACTTGAGGATATCAGTGTGGGTAA
GATTTCGCTGGGGTTGCCACCGACAGAGAATAATGATGCCAACGAACACGACAATGGTGTGATTTTTACT
AATCCGAAAAACAGGATTTTTGCGCGTGATTACTCAAATTGAAAATGCTCTTGTAGAACGCCTACAGCGT
GGCTTAGGGCGTTTAGTCAATACCGTTAAAAGCTACGGTGGCGAGCTCGATGATGAAAGTCTTGGAACAT
CACGTTTGCCGATGTGTTTAGTCACTTTTGGGGGCGCACGTATCGAACGTATGGGCACTAATTTGAAGCG
TCATCAATCCACAGCAAACTTTGTCATTATCGTGGCAGTAAATAGCTTGCGTAGCAATATTGCTGCACGA
CAAGGCGGAGCTGATAAACGAGAGGTGGGCGTTAATCAGTTGATTACAGCAGTACGCCGTTTGTTAGATG
CGCAAACCTTAGGGCAATTAGTCAAGCCACTGAAACCGACTAGGGTGCGTACGCTTTTTAATAATGCCAC
TTTTAAAGGTGGGGCGATAACGGCTTATGCGATTGAGTATGACGCAGTCTATGAGGATTTAAGCCCGTTA
GAAGATGGCCGTTATCCTGAAATGACACAGGATAGCAAAAATCCTGATTATCTGTTTACGCATTATCATG
GTGAGCTATCGCCACCAGATCCGATGTTAGAACGTATTGGTAACAACATTTATGACCCAATAAGCGGTGC
CAAAGTGCCGTTTGAGGTGGAGACACAAAATGAAAGTGAAAGCAGCAATAGGCATTAAGGTGCCGATGGA
ACATCAGCCTTATACCTATATTGAACAAGTACCGGTAGAGGTAGAGCCGTCGATTTATTATCAACGTCGT
ATTAATGATGGCGATTTGATTGTGATCACAGAAACACGTTCACGCAAAGAACAGGAGAAAGACAATGGCT
GAAATGAATATTGATTTTGATAATATCCCGACGAGTCTTCGTAAACCGGGTGTTTATACAGAATACAACT
CACGCAATGCAGTGAGTACTTTGCCAACAAATGAGCAAAACGTCTTAATCGTAGCACCGATGTTAAATGC
AACAAAAGCATTTAGCGCACCGACACCGATTTATTCGGATGTAGATGCAAAAAATACATTTGGTGCTGGG
TCTTGGGCTCACTTAATGGCGCGTATTGCTATCCAAAATAATGCCCTGATCCGTTTAACGGTGATTGGTT
TAAAAGAGAGTGATTCAGGTGTGGCGGCAACTGGCACCATTACGCTAACAGGCACAGCAAGCAATGCAGG
GGTGCTTAAAGTTGTCATTGGTGGTCTTGATTATGCGGTGGCAATCGCTAAATCGGAAACTGCTGCCAAC
ATTGCCGCCCGTTTAAATGCTGTGATTAATGCGGGGGAATATTGTCCTGTCAGTGCAACAGTCAATGAAG
GTACTGTTACGCTTACTGCGAAATGTAAAGGCGAAATTGGCAATGAGATTAGTGTCAATGCCACATTAAG
CGTAAATGATATGGCAGTGAATGTTTCTGCCCTTGCAAATGGTGCCGAAAATGCCGATTTAGCAGCGGCA
TTAGCATCTGTAGCTGGTCAGCATTATCACGTGATTATCTCCCCTTTTGCAGATGATAAAAATGCGAAAG
CCTTGCGCGAACATTTAGAGTCGGTCGCAAGTCCTGTTGAGAAAAAACCGGGTATTGGCGTATTAGGTTT
TAATGGTACGTTGGCAAGCGGTACCACTTATACCGAGAAAATTAATGCTAACCGTATTACAGTGGGTTGG
TATAAAGGGGCGGTGGAATCTAATGCCTTAATCGCTGCGGGATATGGGGCGGTTATTGCAGGCGAAGAAG
ACCCAGCTAAACCGTTAAATACACTTGAGATTAAAGGTTTAACCCCTGTTGATGCCACTCAAACACCGTT
AAAAACCGAAGTCAATCAGGCGTTATTCCACGGTTTAACCCCTATTACAGTGGTCAATAATCGTGTGCAA
ATTATGCGTGCAATTACGACTTATACCAAGTCACCGGCGAATGTAGATGATCCTGCGTGGTTAGACTTAA
CCACAATTCGTACACTTGATTATACGCGTAAAGCCATTGAACAGCGTATTGAGTTACGTTTCCCTCGTGC
GAAATTATCTAATCGCACCCCACCAAAAGTGCGGTCGGAAATCCTTGATGTGCTCTATCGTTTAGAGCAA
CAAGAGATTTTAGAAAATGTGGATGCGAACAAGGGTAAATTGCTTGTTGTTCGCAATGGCAAAGATCCAA
ATCGTTTAGATACGGCAATCCCAGCCGATGTGGTAAATGGCTTGCACGTTGTCGCTAACCGAATTGATTT
AATTTTATAGGGGGCGTAAATGGAAAAATATGCTGGAATGGCGGTGCTTGAAGTGGACGGCACGGAAATT
GAAATCACCGATTTAAACGTGACAAAACAAACTGGACGTAAATTAGTCAAAACTATGAACTCTGAAGGGC
GTGCACGTGGCTTTGCTAAAGGCATTACGACCTGGGAGCTGTCAGTGACTGCTGCTCTGCCGATTGATGG
TTCAGAGATTGATTGGGCTGGTATCAGTGATGCGAAAATCACGGTATATCCGCTTAATCAAGAAGATAAG
CGTACGTCTTACCTTGGTTGCTTTACTACCCAAGTAGGCGAGAAATACACGGTGGATAACGAAGCCGTTA
TTGATATCCAGATGAATGCGCTTAAAGAGGTAAAAGAATAATGCGTTTACTTCTTGGTATCTCTTATGAA
GACAAGCGTTATTTTGACTTTGACGTGCGATTACTAACCTTGGGTGGCGAATGTGCTGCCCTTGAGAAAG
TCGCCGAGCTTGGTTTAGATGAGAAAGAAAACCTCACGAAAGCGGAGCAAATGCTCGTGGACTTGGCTTA
TTTATCTGAACAGCTTGATATTATCGGTATTGCGCAAGATAAGCTCACGCCACAGTTTTTACTGGATAAC
CTTGCCACGGATGATTATGTGCTGATTACGCAAGCTATCGCTGAACTACGAAAAAAGCACATCGACGCTG
GGGAAAACCCGAGCAAAGCCGAAACCGAATAAAACAACATTACGGTGTGTTTGATGCCGAGAAGAATTAC
CGAAGTGCGGTCATTTTATTGGCTAAATTTGGGTTTACTGCTGAAGAAGTACGAGCAATGTGTCATGCCG
AAGTTGCTGCATGGGTGGCAAGTTGGCAACATTCGCAAGGTATTAAAACTCAGTCAGAAAAAGGCAACAC
GGTGCATTACAACCTTATGCGTCGTAAAACTAAGGGGGCGTAAGCCCCTTTTTTTGTGGATTTAAAATGA
GTTTAAAGAGGGTTTAAAAATGGCTGAGTTGAATTTAGCGTTGAAGCTGAAAGCGCAAGACCAAGCAAGC
CGTGTGTTTCGACGAGCGCAATCGCAGATTACGCAAAGCACACGTGCTATGGCTCAAGCGCGTGAAAGGT
TAGGCGTGCGAAGTGAACATAAAATCCAACAAGAAATTAATCATACCATTGCCGCTTATAACCGATTAAA
ACGTAGTGGTACAGCCACTAGTCGCGAATTAGCCCGTGCGGCTGAAGCGACGCGCTCAAAAATTGCTGGG
CTTAATGCAGAAATGGGGAAAACCTCTTGGGGGCAACGATTAGGCAATGTTGGAACTGCCATTGCTAGTG
TGGGCGCAGGCATGGCGGCTGGAGCTATGGTAATGGCGCAACCCATGAAAAAGGAAATGGACTATGACCG
ACGCTTGGCGATGGTATCCAATACTGCCTTCTCCGACCGAGACGTAGCTGGGCGAATTGCAGGAAAGAAA
GAATTACATGATGCGGTGAAAAGTGCGGTAGAAACTGGAGGGGGGACGAAAGAAGAAGCCTTGGGCGCAT
TAGATAAGTTATTAGCCTCCGGTACTGTGAAAGCTGAAACCGCAATGAAGTTATTGCCTACTTTACAAAA
AGGTGCGGTGGCAACAGGTGCAAGTACAGAAGATTTATCGGCGATTGCAATTTCCGCTATGCAGCAATTT
GGCATCAGAGAAGATCAAATTGGTGCGGTATTAGATAAGGCTGTGGCTGCTGGGCAAGCGGGTAACTTTG
AACTTTCCGATATGGCACGTTGGCTTCCACAACAAATGGCGGCAGCTAAATCGGCTGGGCTTTCGGGCAT
GGATGGCTTTGAAGCATTATTAGTCGCAAACCAACAAGCGCGTGTTACCGCAGGGACAAGCGATGAAGCG
GGGAATAACCTGGTTAATTTACTCGCCAAACTTACGTCTAAAGAGACTGCAGATCGTTTTTCTAAATTAG
AAATTAAAGGCAAAGATGGCAAAACCCACGGCATTGATTTTATTAAATCCATGGAGAATGAGAAGAAACA
AGGTAAAAATTCTATTGAGGCCTTTGGTTCTATTATGGATATGGTCGTAGGAGAAGATAAACGTTATCAA
GCCTTAAAAGCAAAATTGAAAACAGCTAAAAAAGAAGAACAGCAAGCCTTAATAGAACAAATGACAAACT
TAGTAGAAGGTACGGCCATTGGGCAGATTATTTCTGACCGTCAAGCCTTAATGGCACTTCTTGGGATTCG
CAACAATGTTGAACTAGGCAAGCAAGTAAAAGAAGAAGTCACGAATTCTGAAGGCGCTACAGATAAGTCC
CATAAAGTTGTGATGTCAACTAACAGTGCAAAAGTAGAACAAGCTAAAAATGCAGTTGAATTTGCACAAA
TGGAAGGCATGAAAAGTTTTAATAATGCACTTGGCGATGCGGCTACAAAACTGGCTGAATATGCGAAAGT
GTATCCCAATTTAACATCAACGTTGACAACGGCAGGCACCGTTATTACAGCATTAAGTACGGCAGCAATT
GCAGCAAGTGGTGCGTTGGCATTATTGGGCGTTAAACGAGGCGGAATTGGGCTTAGTGATGTAGCAGATG
TTGCTGGCAATCTAGGAAAAGGGAAAAACGGTTTAAAAATTAAAGGGGGCGGTAAGTTAGGCAGTATTCT
TAGTGCAGGGGCACTTTTTACCAGTGGTTTAATGATTGCTGGAGAACAGCGTACAACGGAAGAAGCGAAG
GCTGAAGAAAAAGCTGAGGCAAAAACCGCTCAAGAAAAACAGCTTGAAAACCAATTTTATGCGAATGCTT
ACGGGGGCAATAAACCGACCACAACCCATTATGCACCGCAAGGTTTCGGTTATAACAAAAATTCCGTGTG
GGGGACGGCTGGACGTTCAGGCGAAGTGGCTGAAATTGCACGTAAAGATGAAGTTGCCACTTTACGTCTT
GAGCGAGGCACACTCACGCAAGCCCAATATGATGAGCGCACGCGCCAAAGTGCGGTGAAAATTGCGGAAA
TTCGCAATCAGGGGAAAGGCTATTCAGGTTTATCTGTAGCGGCTAATGACACCGACTCCGCTTTAAGTCG
CACACTGGGTGATTTATCTAGCTTGGCTAACTATCAAGCTGATTTTCAGCATTTTGGGCAAACCATTAGC
GACGGATTAAAAACCGCCATTGAAAGCCAAAATTTCACGATTCAAAACGAAATCAAGGTGGATTTAGACG
GACGGATTGTGGCTGAACAAACGTCTCAGTATCAATATCAAGACTTAAAACGGGGGTAAAAGATGGCTGG
TTGGACAATGCCTGTGCAACGTGCGAGTTTTCGTGGCGTGCGTTTTGATGTGCTTTCGGTGGATGATGAT
GTCTATCGCTCAACCATTGAGCATGCTTATCCTTTCGTCAATGGCGCGGACGTGGAAGATTTGGGATTAA
ATCCATTAACCGTGCGTATGCAAGCCGTATTTTATGGGCCAGGCTATTACACGGACTTTAAGAAGTTTTT
AAGCGTGCTACAAAAATCAGGGGCGGCAACATTAGTGCATCCGATTCGTGGGCGTTTGCAAAATATGATT
TGCACTGGGGCGAGTTTTCATCACGAAGCAGAAATGATTGATTATGTGGCGTTAGATTTGACTTTTATTG
AATCTACGCCAGCTAAACCGATTTTTGTCTTTAATTATTCCCTATTGGCAAAAATAGATGCCTTACTGAC
TGAATTAGAAAACGTTGTTGATGATGTGATGGCATTGTATGGCGAATTTATGGAGATTGTTGCCTTTGCC
GCTAATACAAAATCACATTTGTTGGGTGTTTATGGCGCATTATTTGGCTGTTTTGAGCAAGTGCGCGGGT
TATTTGATTTTGACAAAACCAAGTATGGTGTGTCGCCTGTCGTGACACAAGATAACTTTAAAGCAAAATC
TAGCCGTGCTGTGCGTGATTTGGTAACCATGATTGATTCTGGGTTGCGCCAAATTGCTGCACGCAAGGAC
TTAACCCTGCGTGCAAAATTTGATGAGGTACTCCGCACAATACGTCAAATCAAGCATATTCCTGCTGATT
TAGTGAGTGGTAAGAATATTAAATCTGCCAAAGAACAAGCGGCGTTGAAATCATTAACGACCTCTTTTAG
TAAGGACGATACTGAATCTGTGCATTTAATGATGCAGTTAGCCTCTAGTGTTGCTTTGTTGCGTATTGCC
ACTGAATTGGTAGAGGACGATGATTTATTGCCACAGGATATTGAGTACATCACGACTCAAGTGCGGTCAC
AAATTATGGATAATTTACAATTGTTACGCAAACAAGCAGACGATGAACATCGTGGGGAAAATATCACGGT
ATTAACCACGCCTAATACGAGTTTTTATACGGCTGCGCACAATACGGCAGAGCAATTACGCAATAAAGCG
CATAAGTTTACTCAACTTGCCCTTGCGGCAATTAATCGTAAACCGCCTTTAATGGTGCGTGAGGTGCCAT
TTAGCGGTACTGTGCAACAAATTGCACATGCATTTTATCAGGATTACAAACGTGCAGATGAATTATTAAG
ATTGAATCCGCAGATCCGTTATCCGAATTTTGTTGAGCGTGGGGAGTGGTTAAACAGCTATGTCAAATAA
TTACCCTTATGAAAATGATATTACGCTGGAAGTGGACGGTAAAGCCCACAATAGCTGGAAAAGTTATGAT
ATTGATAGTGACTTTTTAATCCCTGCCGATGCCTTTAAATTTGATTTGGGCGTGCCTTCAAATAGCACAG
TTTTACCTGATTTTTCGGGAGCAGAAGTGAAAGTGCGTATTAATGGCGAGCTGGTAATGACAGGCATCGT
GGATACGACACAGCATACTATTAGTAAAACTAACCGCACTTATAGCCTCAATGGGCGTGACCGTGCAAGT
ATCCTTGTGGATTGCTCTGCCCCCATTACCAATGTGAAAGGCTTGACTGTGTTAGATGCGGTAAAAAAAA
TTGTTGAACCACTTGGTATTAAAAAAGTGGCATTGCGTGCGGAAAATAATCCAACATTAGATAAAGTCGA
TATTGATGTGGGCGAAACAGCTTGGAATGCGGCAATGCGTTGTGCGAACTCGGCAGGCTTGCACTTGTGG
TTTGAGCCAAATGGAGAGCTGATTGTGGGCGGTGCGGATTACAGCACACCACCTGTGGCGACCTTGTGTT
GCATGAAAGACGGCAAACGAAACAACTTTGAGCAGGCGGATTTAACGTTTGATGTGTCGAATCGGTTTAG
CGAAGTCACTTTTCTTGCACAAAGCCACGGCAAGCAAGGACAAGATAACAAAAACGATCTGAAATGGGTT
TATCACGATCCTGACATGACTACCTACAAGCCGAAAACTGTGGTGGTATCTGATGTGGATAACTTGGAAG
CCTTGCAAAAATGGGCGAAAAAATACATTGCGGACAGTATGCTAGAAGGTTTTACCCTTACTATCGTTGT
ACCCGATCACAAAATGCAAGACGGTACATTATGGCAACCAGGGCAACGTGTGCATGTCATTTGCGAGGAA
TATGCTATTGATGCCATTTTCTTTTTAATGGGGCGACGTTTTATGCTGAGCCGAAACGCTGGCACACAAA
CGGAACTACGCTTTAAACAAGACGGCATTTGGACACCAGACGCTTACAACGCAAAAGCAGAAAAAGCACG
TAAGCGTAAGGGTAAAAAATTAATGGCTACTAACGGACATGGCAGCTGGGTGGCTGCGAATTAAGGGGAC
AAAATGAGACGATTAAGCCAAGCCATTCAACAAAAGGCGCAAGGTGCGGCAGAGGAAATCCGTCAAGCCT
TTCGCGGTGTGCTGCACTTAGTAAAAAGTGCGGACAATATTCAAAAAGTGCAAGCTTCAGGGCTTGCCGA
TGAAACCTTGCAAGATGTGGAGTTGATGCAGCAGTTTGGCTTTACCTCTGTGCCTCCAGCAAATACGCAA
GCGGTGATTTTACCCATTGGCGGACAAACTACCCACGGCATTGTGATTGCGACTGAGAACGGTTCTTTCC
GCGTGAAAAATCTGCAAGGTGGCGAAGTGGCCGTTTATGATGAAAGTGGCTCTAGCATTGTATTAAAAAA
GGGGCGGTTAATTGAGATTGATTGTGATGTATTAAAGATTAACGCTGCAACAAAAGTGGATATATCAAGT
CCACTGGTTGAAACCGATCAGGTCTTTACTGCCCAAGGGCAAATCAATGGTAATGGTGGTATGGCTGTGC
AAGGTGGCAGTGGCGCGAGCTTTACTGGTAATGTACAGCAAAGTGGTGGTAGCTTTACGACCGACGGCGA
CGTGGAGGCTGGTATAATTTCGTTAAGGAACCACAAACATACTGGCGATAGCGGAGGAAAAACCACTAAA
CCTGAATAATCTAACCTTAAAGGAGATGCTGAAACCCTGCATCTCCTTTCTTTTTACCTCTTATCTTATC
CTGTCAATATGGACAGAGAGATCAGCCCGCTTACCGGGGACTATACAAGTAAACAAATCAGTACGCTTGC
CAATGCAGCGTATATCAGATTGACCACACCATTAGGCTCTTGGTGGGCAGATGGGCGTGTAGGCTCTCTG
CTCCATCTTATTCCGCGCGAAAAAGATTTGTCGCGCATAGGTTTAATTGCACAACAATATGCCGAAGAAG
CCTTGCAACCCTTGATTGATGATGGACGTGCGGACGAAATTATTGTCAATCATACCCAACCACATAACGG
TGTATTGATTTTAGATATATCCATCCGAGATAACCGGGGCGAAACCTATCATTTTAAACACCCGGTAAAA
GTCATTTAAAAAGGGTTTAAACCATGTTTATTGTGCCGAGTTTAGAAGATATTCGCCAAGCGATTTTGCG
CGATGTGCAGTCATTAGAACCGAGTGCTGATGTGAGCATAGATAGTGACTATTATGCACGTGCCAGTAGC
CTTGCTGCCGTAGCGGAAGGGATTTACGCTCATCAAAAATGGATTATTAAACAATTCTTCCCGGATACTG
CTGACACAGATTTTCTTGAAAAACATGCGGGTTTGCGTGGTATTCGCCGCCGTAATGCGACTTATGCCAG
TGGCCGTGGCGCAACAGTGACAGGTACCCCTGATGCAGTACTTAAAGCGGGATTACAAATTAAAACAGAC
GATAACCGATTTTATGAAATCACCGAAAGTGCGGTGATTTCTGTAAGCGGTTCTGCCGTTGTTGCCGTGC
GAAGTCTTGCGACGGGTGCTAGCCAAAATATTAAAACTGCGACAAAAGCAAACTTTATGGCGGCACCTTT
AGGCGTGCAATCCGATGTGGTGCTAAATGATGTAATTGGTGCAACGGATGCAGAAAGCGATGCGTCTTTG
CTCGAACGTTTGCTTGAGATTATTCGCCGACCACCTGCTGGGGGTAATCGTTATGACTATCGTACATGGG
CGTTATCGGTGGATGGCGTGGATGCGGCTTATGTTTACCCGTTGCGTCGTGGACTTGGTACGGTAGATAT
TGCGATCACATCAAATAACGATGTACCAAGCGATGAAACAATACGTCGCTGCCAAGAATATATTGACGAT
GTGCGTCCAGTAACCGCGCGAGAAAGCAAAGTCGTGAAACCTGATGTAACAAAAGTCAATTTTAATATTC
AGGTAAAAATTAGTGGCGTGACCTTACCCGAAATTAAGGCAGCGATTTCTACCGCACTTGCGGATTATTT
TAATACGCTAATCCCAGGCGATGATTTGATTGTGTCGCAATGTGAAGCGGTGGTAAATAACTTGGTCGGT
GTGGTTGATCGTAAGTTTACGGCACCTATCACTAATCTAAAAGCGGATGTGCGTACAAAAATTGAGTGGT
TTCGGTTAGGTCAAATCACCGTTACGGAGATGGCATGATGCAAACTGACCACAAAAAGGTGTTAGCAAAA
CTTTATCCGCCTGTTTCATACGACGTAAATGGAGAGCGTTTTTTAGCACAGTGTGAGGTGGATGGTAATG
CCTTTGACCGATTACAAAAAAGTGCGGTGGATTTATTGCAAATTATTGAACCTGCTACCTCCAATACCAT
GTTGTCCGATTGGGAACGTTTATGCGGCATAAAAACAGATTATACCAATAACTATCAAGCACGAGTAAAA
CGTGTTATTGCCAAGTTAAATGCGATTGGGGGCTTATCCATTCCCTATTTTAAACGTATTGCGGAAAGTA
TTGGATATCGCATCGAAATTAAAGAGTTTTCTTCCCTTGCGAATGACTTACCAACGACGGGAGATTTGGC
TCAATTTCGCAATGAAGCGCGTGATAACTTGATTTTTATGTGGCGAGTATCGGTGCTTAATGGGGATGAC
AATATTGTGTATTTTCGCGCAGGTAGTTCCTTTGCAGGTAATCATTTAGTGGAATTTGGCGACCCAATTA
TTGAGGAGTTCTTACGAGATTTAAAACCTGCACATACTTACTGTTATTTTGCTTATCAAACAGGATCTTA
ATATATGAAAAGTTTAATGCCTCAAATTGATTCCAATGATGGCCTTTTTCACAATGGTAATCCAGCAACA
GGCGAACAAGGCACTCGAGTAACCGATACGTGGCTGAACGACGTGCAAGACCGTGTGCGAGACCTACAAG
CTGAGGCGCATTATGTGTTGCAAAAAGCGGAATTTACCCCGAAGGCAGAAACACAAACGCAGTTATATCA
AGCGATTGTGAAGATTATTGATGATAACCGAAAGACGGCAAGTTTAACTCAAAAAGGCGAAGTTCAGCTT
AGTTCGTCCACTAACAGCAACAGCGAAACCAAAGCGGCAACCTCAAAAGCCGTGAAAACCGCCTATGACA
AAGCAGTAGAAGCCAAAACTACCGCAGATGAAAAGGTTGGTTTAAATGGTAACGAAAGCATTAATGGCGA
GAAAACCTTTGAAAATCGTATTGTGGCAAAAAGGAATATCCGTATTTCAGACAACCCGCATTATGCTTCA
TATGGAGACCATTTAAATATCGGGGCAAACAATGGCGATTGCTGGTTCGAATATAAATCAAGCAACCGAG
AGATTGGCACACTTCGTATGCACGCTAACGGCGATTTTACCTACAAACGTAATAAAATCTACCACGAGGG
GGCAAAACCGCAATTTAATACGGATATTGAAGACAAGCCTGATACACTTGCAGGCTATGGTATTGGGAAT
TTCAAAGTAGAACAAGGGCAAGGCGATGCTAATGGCTATAAAACCGATGGCAATTATTACTTAGCAAGCG
GTCAAAATCTTCCTGAAAATGGGGAATGGCATATTGAAGTAGTTAGCGGTGGAGCAACAAATGCGGTGCG
TCAAATTGCACGTAAAGCGAATGACAACAAAATCAAAACACGCTTTTTTAATGGCTCAAATTGGTCAGAA
TGGAAAGATGCAGGCGGCGACGGCGTGCCTATTGGTGCTGTGGTGTCATTCCCTCGCGCAGTAACTAATC
CCGTTGGTTTTTTACGTGCTGATGGTTCAACATTCAGCCAACAAACCTTTCCCGATTTATACCGCACTTT
GGGAAACCACAACCAACTCCCAGATTTAACCCATAGCGATGTGGGGATGACGGCTTATTTTGCCGTGGAT
AATATCCCAGCAGGCTGGATTGCCTTTGATGAGATTGCCACCCAAGTTACCGAACAACGTTACCCCGAGT
TATATCGTCACTTAGTTGGTAAATATGGCTCCATTGAACGCGTGCCTAAAGTAGCAGATAGATTTTTGCG
TAATGCGGGGAATAGCTTGTCTGTGGGACAAACGCAAGAAGATGAGTTAAAACGACATGTGCATAGAGTA
CCGATAGACTACGATTCTTGGTTTGATCACTCAAGTCAAAGACGGAATAATTCGTATTTTGACTATACAA
CATTTGCTCAGTCTTCAGATTTGTGGAGCACCCTTGGTTATGACAATGCAGATGGCGATAATGGTTTTGT
GTCCCCAAAAGACACCTCTCAAATGGCAACAGGTGGCGATGAAACTCGCCCTAAATCATTAATCCTCAAA
TTATGCATCAAAGCCCTTAATAGTTTTGATGATGTGGTCTTTTGGATTAAATCCCACGGCGAGGTAACTA
ATGCTGGTGCGCTTGATGCAGGGCGATTAGCGCAAGGATTACAAGATAAAGCAGCGCGTAATCATACCCA
TACCGTGAGCCAGATTACGGATTTTAATCAGTCTGTAAGAGAAATCGTTACACAATCCATTACCCAAGGA
TTTAGTCAAAATCTAGCCGAAACAGGATGGTGTAAATTGCCAAATGGGATGATTTTACAATGGGGGAAAT
TTAACAAAGGACATGGTTTTGTATCCAACGAACAACGCCTTGTTACATTCCCAATCACTTTTCCTAATAA
GGTACTTTTTGTTGGGCTTACAGAATTTACGAATGTGTGGTCGTATAGCACAACAGTAGAAAATCGACAA
CGCATGACAAATAGTGGGTTCTATGTAATTAGCCAACGCAATGACAGTATGTATTTTGCATTAGGATTTT
AACGGAGAAAGCTTATGTATTACTACGATAAAAAAACAAATGGGTTCTTAGTACAAGGTGTAAATTTAAT
TCCTGAGGGTGTTATTAATATTACTGATGAGTATTATCAGCAATTGTTAAGAGGACAATCTCAAGGCAAG
CAAATCATTGTAGATAAAGCGGGCAATCCTATCTTAATTGACCAGCAACCTAGCGCAGCACACCAGTTAA
ATCTTGACACACTCACGTGGGAAATTTCAGCCGAAAAACAAACCGCACTTTTAGCCGAAACCCAAACTCG
CCTTGTTGCCAACATCGATGAGCACGCGGCAAAAATTTACAGCACTTGGACGAGGTTTGAATCTGAGTAC
CGTGAACGCCAAGCTGCTGCAGAAGCCTTTAAAGCAGCAAATTATGGGGGCGAGTGCAGTCGATATATCT
CAGACTTTGCGCAACGAGCAAGACTGGATAACAAGACCGCCACAAACCTGATTTTGACACAAGCGGCAGG
ACTCGAAAAACTGCAGGTTGAATTAGCTAATCAACGTATGCGCAAATATGAACTTAAAGCCCCTAATCTC
ACGCTTGAGCAACTGCAATCAATCCATGATGACATTATCAAGCAGATGGATAACTTGATGGAGGAATATC
AAAATGGCTAAGGTCTATTTGGCGATGTACAAACACAAACGAGACTGGGGCAAAGAGCCAGTCAAAGCGA
TAGCCGACCGCATTACTCGATTTTGCACAAAGGGCAAATACTCGCACTGCGAGATTGCCATTGAGCGTAT
TGAGTTTGGCAATGGGCATCATTATGAGCATGCGACAGTATATGACTGCTACTCCTCATCAGTACAAGAT
GGCGGCGTACGTTGCAAACAGATTGATGTGTCCGATAACACCAAATGGGATTTAATCCCACTTGACGGTG
TGACTGAAGAACAAATCAAAGCCTATTTTGACCGCACTTCAGGCAAGAAATATGACTGGTGGGGTGCGCT
AGGAATCGTACTTGGAATCAAACAAAAACGCTCAAAATATTTTTGCAGTGAGTGGTGCTTTAATGCGATT
TGCGGTAGCGAGAGAGGTTGGCGATTTAGCCCAAATCAACTAGCGGCTATATTTAATAAAGAGAAAAGTT
AAAAGGAGCGTTTACCCTGCACAAAGTTTAATTCAATAAAGAAAAGACGGCGATAACAACGGCACTAGGA
ATGCTCGTTGTTACCAGCTACGCAGAATGAGCCTGCATATAGCCATACGCCGCCTACCTTGCGCAAGGCG
GGCGGATTGTAACAAATCTTTTGATTAGGAGAAATATATGCAGTCAATTAAAGCAATCCGTTGCACATTT
TGTAACAAATTATTGGCAAAAGTGGGGATAGTTGGTTATTTAGAAATCAAATGCCCTCGTTGCAAAACCG
TTAATACTACACGTTAATTTGATTTGAGTGTCAGAATGCCTTGAGCATCGGAACGCCATAGAAAGGAAAA
ACTATGGCAAATCAAAACACCTTTAAACAAGCCCCGTTGCCGTTTATCGGACAAAAACGAATGTTTCTTA
AACATTTTGAAACAGTTTTAAATGAGAATATTAAAGGTGAAGGCGAAGGCTGGACGATTATTGATACATT
TGGCGGAAGCGGTTTATTAAGCCACACCGCCAAACGGTTAAAACCGAAAGCCCGCGTCATTTACAATGAT
TTTGATGGCTATGCGGAGCGATTGGCACACATTGATGATATTAACCAGTTGCGAGCCGAGCTTTACTCTG
TAGTTGGTAATGCTACGTCAAAAAATAAACGTATGACGAAGGATTGTAAAGCAGAATGCATCAGAATTAT
TCAAAACTTCAAAGGATATAAAGATCTAAATTGCTTAGCGAGTTGGTTATTGTTCAGTGGGCAACAAGTG
GCAACGCTTGATGACTTATTCCAACATAATTTCTGGCATTGTATTCGTCAGTCTGATTATCCAAAGGCTG
ATGGCTATTTGGACGGTGTAGAGATTGTGAAAGAATCATTCCACACGCTTTTGCCTAAGTTTAGCGATGA
TCCGAAAGCGTTATTTGTGTTAGATCCGCCTTACCTTTGTACCAAGCAGGAAAGCTACAAACAAGCCAAA
TATTTTGACCTGATTGACTTCTTGCGATTGGTCAATATCACGCGACCGCCGTATGTTTTCTTTAGCTCAA
CGAAGTCGGAGTTTATTCGATTTGTGAATTATATGCTGGAAGACAAGGTGGATAATTGGCAGGCATTTGA
GAATGCCGAGCGGATTACGGTCAATGCCAAGCTGAACTACCAAGTGGCGTACGAGGACAATTTAGTCTAT
AAATTTTAGCTATGAAAAAGGCTTCGCGTGATCACGAAGCCTTTGTTTTAGTCTTCTAATTCAGAAAGCA
AGCAATAAAACGGTGGGGCGAAAGGGGCAAGTGTGGACGTAAATCTGACTACACAATCTTTATGCCCGTC
TTCCACAAACCGCACATCTAAAAACGCCGTGTTATACACAAAGGTTTGCCCGCGTCCGTTAGGTAGTGAA
TATTGCGAACCGTCCGCAATAAAACCGTCATGTTCTTTCACGGCAACAAGGGCTAATTCTATCATCATTT
CCTGCTCGGTTCTCATTCTAAAGTTTGTCATTTTGTGGTTTCCTGTGCTTGTTTAAGTTGGTCACAGGAT
TACTCTCTTCGGCAGGCATAGCAAGTCATCATTGCGGCAAAACGACTGACTGCGGTCGAATTAGACTGGG
GAGGTATGGACGGCTAAATAAGTGCAGATATGTAATGCCATTTCACTAAATGAAAAAACAAGAAAAGGAA
ATTATCTTGCTTTTTTAGGAACGGTTATGTTGTGCGGGTTTATCTAAAGTGTAAAATTTAAACGCCCTTT
AATGATGATTTAAAGGGCGTTTTTTGTCTAGGTTTAATCTGTGATTTATTTTGCATAATACTAAAACGCT
TATGCAAAATAAATCCCAACTTTATGCAAAAAGTTTTGCGAACTTATAAATATTCGCAAAATCATGCTGC
CACACGATTATCTAAATTATTGGCTAACAGGAAAATTCTGCACTGAATTTGGTGATGCTTCTGGTAGTGG
TTATTTCGATGTTGTGAAAAGAGAATGGAAAAGAGAAGTCTTCAAATATCTTGCGCCAGAATTAAATATG
GATGAAGTGTTACCAAAATTACTTTCTGCTGAACAAAAAATCGGTGTGATTAAACCTGAAATTGCGACTT
TATTTGGTTTTAATGAGAATGTCATCGTCTCCACAGGTGGAGGCGATAATATGATGGGAGCAATTGGTAC
AGGAAATATTCGAGAAGGGATTGCTACGATGAGTCTCGGTACTTCTGGTACCTTGTATGCTTATACGCAA
AAGCCATTACTTAATTTACCACCAATGATCGCAAATTTTTGTTCAAGTAATAATGGCTGGTTACCACTGG
TTTGTGTAATGAATATAACCTCCTCAAATAAACAGCTAATGAATTTGCTCAATATTGATATTGAAGAATT
AAATCAACTTGCTCAACAAGCACCTATTGGCGCGAATGGCATCACTATTTTGCCATTCTTTAATGGTGAA
AGAGTTCCGCCTTTACCCAATACAAAAGCGAGCATTTTAGGATTAGATTCAAGTAATTTCACACGAGAAA
ATCTTTGTCGAGCAATGATGGAAAGTGCTACTTTTACGCTTCGCTATGGCTTAGATTTATTTCGTCAAGC
TGGCCTCAAAACCTCACAAATTCGCCTAATTGGAGGTGGCGCGAAAAGCTCATTTTGGCGGCAAATGATT
GCTGATGTGATGAATTCTGAAGTGGTATGTTTGCAGGAAGAAGAAGCTGCTGCATTAGGAGGAGCAATTC
AAGCTATGTGGGCAAATGGAGAAGGAGAACTGGAATTTTTATGCGAAACCTTCATTCACTTAGATGAAAA
CTCAAAAGCTTATCCCAACTTATCACAGGTGAAAAATTATCAAAGTGCTTATGAGCGTTATTTAACACAT
TTATCACAATTATATTAAATAAAATCCCCTATACCGATAAGCTATAGGGGATTTACTACATTAATAATTT
ATTTTCTATTCAACCACGCCATATATTCAGCCACGCCTTCCGCGACTGTTTTGAATGGTTTATCGTAGCC
TGTTGAGCGAAGTTTAGTTAAATCTGCTTGAGTATATTCTTGATAACGAGATTTCAAATGCTCTGGGAAT
GGAATGGTTTCAATCTTGCCTTTACCGTGGAATTTCACTACCGCATCAGCCACCGCACGGAAACTTTCTG
CATTTCCTGTACCAAGGTTGTAAATACCCGAAATACCATTTTGCCAACACCAAATATTCACTGCAGCCAC
ATCGCCCACATAAACAAAATCACGGCGGAATCCTTCGCTGCCTGCAAATAATTTTGGATTTTCGCCTTTT
AAGATTTGGTTATTCAAGTGGAATGCCACACTCGCCATAGAACCTTTATGATTTTCACGCGGCCCGTAAA
CATTGAAATAACGGAAACCACATACTGGCGATTTTGCTTCTGGCAAAATGTTGCGTACATATTGATCGAA
CAAGAATTTAGAATAGCCATAAACATTTAATGGGCCTTCAAATTCACGTTCTTCACGGAATACTTTGGTG
TCTCCATAAGTTGCTGCGCTTGAGGCATAGAAAAAAGGAATTTCACGGTCAAGGCAATAATGCAACAACT
CTTTAGAATATTCGTAGTTGTTGTGCATAATGTATTTACCATCCCATTCCGTAGTCGCAGAACATGCCCC
CTCGTGGAATACCGCATCAATATCGCCAAATTCATCGCCCGCAATAATAGAAGCAATGAAATCTTCTTTA
TCGCAATAATCTGCGATGTCTAAATCAACTAAATTTGCAAATTTCGTGCCATCTTTTAAGTTATCCACCA
CTAAAATATCTTTGCGCCCTAAATCATTCAATGCTTTGACAATATTACTGCCAATAAAACCAGCGCCGCC
TGTTACAATAATCATAATTCTGTCCTCTTTAAAATAAGTCTGCGTATTGTAATAGATTTTCTACCGCTTA
GCCAAAAAACTCTGCGAAAAACAACCGCACTTTTAATCCCCAATAACTCGTAAGGCCTGTCGTAACAAGA
TCCATTTTGCCTTTACTCAACAACACAATTGTGGGTGTCACATTAATTTGCCATCGTTCTGCAAATTCCC
CTTTAGGATCATTAACCGTAGTGAAGTGGTAGTCATGCTTACTTAAATAATCATTTACGTCCGCCTCATT
GCCTGAGCGTAATGCCACCGATACAACTTGATAGCCTTCGTTTGCTAAAGAATTAATTGCTGGCGAAGTA
TAACGACAATAACCACACCAAGTTCCCCAAAAATAAAGTAATGTGGGTTTGTTTTGATCAAGACTATCAA
GAGAGAACGTACTCCCTTGAAGATCTTGTAACGTGATTTTATTTATTTCCTTTGGCACTACAGGGCGACG
AACAAAATCCAGTATGCTAGTTATCACAATAAAAGTTAAAAAGAGGGATAATCCATTCTTGAGTAATTTT
TTAATCTTCATTTTATTTATTCCTTATCTTGTTGAGATGATTGTAATTGAGCGTACAACCATAGTCAAAA
ATAAAGAATTTTTGCTACAATAGGTAAAACATAAATAAAAGGAGGAAAATAATGACATCAAATCAACTTG
CTCAATATATCGACCACACCGCACTTACCGCAGAAAAAAATGAACAAGATATTTCGACACTCTGTAATGA
AGCGATTGAACATGGATTTTATTCTGTATGTATCAATTCTGGTTATATTCCACTCGCTAAAGAAAAACTT
GCTGGCTCAAATGTAAAAATTTGTACCGTAGTTGGCTTCCCTTTGGGGGCGAATTTAACCTCTGTCAAAG
CATTTGAAACGCAAGAAGCTATTAAAGCGGGTGCAAATGAGATTGATATGGTAATTAATGTAGGTTGGAT
AAAATCGCAAAAATGGGATGAAGTAAAACAAGATATTCAAGCTGTATTTAATGCTTGTAATGGCACGCCA
TTAAAAGTAATTTTAGAAACTTGTTTGCTCACTAAAGATGAAATAGTGAAAGCCTGCGAAATTTGTAAAG
AAATCGGTGTAGCTTTTGTTAAAACATCAACGGGTTTCAATAAAGGCGGCGCAACTGTAGAAGATGTTGC
ATTGATGAAACAAACGGTCGGCAATATTGGTGTTAAAGCATCAGGTGGTGTGCGTGATACTGAAACTGCA
CTTGCAATGATTAAGGCGGGTGCGACTCGCATTGGTGCAAGCGCTGGCATTGCAATTATTAGCGGTACGC
AAGACACTCAAAGCACTTACTAATCCTTTCACGCGTGGTATTCTTTCCACGCGTTTTTACATATTCGACA
ATTTCTGCAGCAAACGATCCATTGCTCGATAGCCCAAGGCCTCCGCCAAGTGCGGTTGAGAAATTTGTTG
TTCTCCTTGTAGATCGGCAATGGTTCGAGAAACTTTCAAAATACGATGATAAGCCCGTACAGAAAGCCCA
AGTTTATTCAGTGCTTTTTCAAGGAAAAAGGCATCTTTATCATTTAACTTGCAATCACGCTCAATCTCTT
TACTGTTCAAATAAGCGTTGATTTTCCCCGCTCTTTCCATTTGAATCTCACGTACTTTTAACACTTTTTC
ACGAACTTGCACGCTGGTTTCGCCACGATCGCCCGTATTTTGCAAGCTACCTTGTGGCAGTAAAGGCACT
TCAATAGATAAATCAAAACGATCTAAAAATGGCCCTGAAAGTCGATTCAAATAACGCATAATTTGCTGTG
GTGAAGTGCGGTTATGTGTCCCAGTATAATGGCCTGTAGGGCTTGGATTCATCGCTGCCACTAATTGAAA
ACGAGCTGGGAATTGAATTTTTGCATTGGCACGAGAAATAATAATCTCACCACTTTCCAAAGGCTGGCGT
AGTGCATCTAACACTTTTCGCTCAAATTCTGGAAGTTCATCAAGAAAAAGCACCCCATTTGTTGCTAAGG
ATATTTCGCCAGGTTTAGGGATCGTTCCGCCACCAACTAAAGCCGGCATTGATGCACTATGATGTGGGGC
GCGAAAAGGACGTTGCTTCCAATTATGAAAATTTAACTCGTTTTGAACTAAACTCGTTACAGATGCTGTT
TCTATCGCTTCTAGATCTGTCATTTCAGGTAAAAGCCCTGTCAAACGGCTGGCTAACATGGTTTTCCCTG
TACCCGGTGGGCCAAGAAAGAGCAAATTATGCTGCCCCGCTGCGGCAATGGTCAATGCTCGTTTAGCGTG
CTGTTGTCCGATAATATCCGTTAAATCTAACGTATTTTTACCTGAAAAATTTACCGCACTTTCTTTCACA
ATTTCAGTGGCGAGGGGTAATTTTTCCTGACCATTGAGAAATTGCACTACATCTAAAAGCGTTTGAGCAA
AATAAGTATTTTGATCAGACACGAGCGAGGCTTCATTAGCATTTTGTTTCGCGATAATTAACTCTCGCTT
TGACTTTTGCGCTGCAAGAATAGCGGGAATCACACCATGTACGCCACGCAATTGGCCCGTCAGCGCAAGC
TCTGCCACAAATTCAAATTGCTTTAAACGGCTTGCATCAAGCTGATCTGATGCAGCTAAAATCCCGATAG
CAATAGGCAAATCAAATCTTCCGCCTTCTTTCGGTAAATCCGCAGGGGCGAGATTTACAGTGATACGCTT
GGCTGGGTATTTAAATTGTGCATTCATCAACGCACTACGCACCCGATCTTGTGCCTCTTTCACGGTTTTT
TCTGGCAAACCAACAAGTGTAAATCCTGGTTTTCCGTTGCTTAAATGCACCTCAATGGTGACTAGCGGTG
CTTGCACACCCATAGAAGCACGGCTGTAAACAATAGCAAGGGACATGATAATCCTTAAAGTGCGGTAAAA
ATGAAGATAGTTTTTGCACTATAAAAAAAGCACGTAATGAAATCATTCATTCCGTGCTTTTTTTGCGATC
TAGATCGCAAAATTCATATTTTATTTCGCAAAAAGTGGCGAAAACCAAAAATCTAATTTCGCCGCCAATT
TATCAATACCAATTTTATTTTGTGCAGAAAAAGCCTCAACTTGTATATCGCCTTGAAATGGAAGAATTGC
TTCACGCACCATTTTTACTTGTTTACTACGTGCACTTTGGCTCAATTTATCGGCTTTAGTAAGCAATAAA
AGTATCGGTAAATCTGCTGAAACCGCCCATTCAATCATTTGTTGGTCAAGATCCTTAAGCGGATGGCGAA
TATCCATCAACACAACCAATCCCGACAAACATTCTCGTTTTTGCAAATATTCGCCCAAGGATTTTTGCCA
TTGGATTTTCATTTGCTCTGGCACGGCAGCATAACCATAGCCTGGTAAATCCACCAATTTATAATTTGGT
TCCACTTCAAATAAGTTAATCAATTGCGTGCGCCCCGGTGTTTTTGAGGTGCGCGCTAAATTTTTTTGAT
TGGTTAGTGCATTAAGTGCGGTCGATTTTCCTGCATTTGAACGACCCGCAAACGCAATTTCAATGCCCGT
ATCTTCAGGAATGGAACGAATATTCGGCGCGCTCGTTAAAAAGTGGGTTTTGTGGTAATTAAGTTTAATT
TCAGACATAAGTATTCCTTTTAAAAATTGTGTTTAGAATAGCATAAATGGAAAATTTCCTGAAATTATGT
CAAAATTCTCTCTGAAATTATAATCAATTAATGGCAATCCAGATGACAACAAAAACAACTTACCAATGGC
CTCAATCTAAGGATATTTATCCATATCGACCAGGGCGTTTTGATGCACCAAAACATTGGCGTTATAACTT
ACGTAGCTTTTTAAATCGTGGTTCAATTCGTCGCTTTGAACAATTTATCAATCAATATCCTTTTCTCGTC
GATATTTTTAATACGCACTTGGATTATAGTTATCCTGTTGCTTGTCGTTTTTTAGATAAGCGTTTTAACG
CATCACAACGTTTTCATGCCGTTTGTGATAACCTTTTATTTTTACCTGAAAAACTTACCGCACTTTCGAC
GCCGTTATGGGAAAAACCATTAAGTTTTGGCGAAGTTATTCCTGATTTTGAAATGACATTAAGCATGACA
ACCCATCAACCAATGGAAGGATATTGGGTATTGGAGCTATGGCATAAACCAAGAAATGAATTAGTTTATT
TGCTTACTTTTGCCAAATTAGGCGATGCGTTGCTTATTGCTGTTGTACAAGGGCCAAATTTTGAAGGCTC
AAAGGAAATGGTGAAACAACTAACCAAATTATGCCACGGTTTGCGCCCTGCCTATTTAATGGTTGAAACC
ATGAAATCACTCACAAAAATACTAGGCTACGATAAATTGCTTGGTATTCCGCAAAAATACCAAAATAAAT
CTCGCTTCATTCAAAGTAAACAATACACAGTGGATTATGATGCAATTTTTGGTGAATCGGGCGGAGAATT
AAAAGATTACTGGGAATTGCCTTTAGAAATGGATAGAAATTTGGATGATATTCCAAGTAAAAAACGTTCC
ATGTATCGTAAACGTTATGCGATGCTAGATGATTTGGCTAAGGTAATTGAAGAAAAGTTAGGATTGTAAA
AGTAAAAAGTGCGGTGAATTTTAACCGCACTTTTTGTTTTATAAGACTTTCAAGCAAGCCACAAAATGGC
TGTTGTTTTGGCTGGTGAAAGGTGGTTTTTGTTTCGCACAATTCTCATCAGCCTTTAGACAGCGAGTACG
AAATACGCAACCAGACGGTGGATTAATTGGTGAAGGCAAATCACCTTCAAGTAATTCGATGGATTTATTG
CGTTCCAATTTTGGATCGGGGATCGGAACAGCAGACATTAAGGCTTTGGTATAAGGATGTTTGGTATCGT
TATATACTTCCACATCGCTGCCTAATTCCATTGCATTGCCTAAATACATCACCAACACGCGGTCAGAAAT
ATGTTTTACCACCGCTAAATCATGAGCGATAAAAATTAAGGAAAGCCCCATTTCTTTTTGCAGGGATTTC
AATAAATTCACCACTTGAGCCTGAATCGACACATCTAACGCTGAAACGGGCTCATCACAAATGATCATTT
TGGGCTCAATGATTAATGCACGAGCAATACCGATACGCTGACATTGACCACCAGAAAATTCATGTGGGTA
GCGGTTAATCAAGTTCGGTAAAAGCCCAACTTTCAACATCATAGCTTGCACTTTTTCTTTCACTTCGGCG
GCACTTAAGTGCGGTTGGTAGATCTTTAATGGCTCAGCAATGATTTCGCCAATATTCATTCGCGGATTGA
GAGAGGCTAGTGGGTCTTGGAAAATCATTTGAATATCTTTACGCGTTTCTTTCCATTGTTTCGCTGATTG
TTTTCGTAAATGTTTACCAAGCCACAAGATTTCCCCTTCACTCGCTTCGACTAAACCGATAATAGCGCGT
GCAAGTGTGGATTTACCACAACCAGATTCACCTACTACGCCGAGAGTTTCACCTGCGTAAAGTTTAAAAG
ACACATCCTTCACCGCTTTTAAGGTTTGCGGTTTGGCGAAGAAAAGGGATTTATCATTTTTAATTTTAAA
ACTGACGCCTAAGTGATTGACTTCAAGGAGTAATTCTTTGTTGTTTGAGACTGTCATAGGTTAAATTTCT
CCGCTGGTAACCAACAATTACGTAATTGACCGTGATTAAATGTAGTCAGTTTTGGCGCAATTTGGCATTG
TTCGGTAGCAAATTGGCAACGAGGTGAGAATGGACAACCTTTTGGCAAATGTAATAAATTCGGTGGATTG
CCAGGAATGGTTACCAGGTGTTCTTCATTGCCGTCTAAGCGAGGAATCGCATCCATTAAGCCTATGGAAT
AGGGATGGGTTGGATAATAGAAAATTTGTTCCGATGTGCCGTATTCCATGGTTCGTCCAGCATACATCAC
CATAACTTGATCGCAAATACCTGCTACCACACCTAAATCGTGAGTGATCATAATAATTGCAGTATTAAAT
TCACGTTTTAGTTCATTTAATAAAGTCATGATTTGTGCTTGAACGGTCACATCCAAAGCGGTTGTTGGTT
CATCTGCAATGAGTAGTTTGGGACGGCATAATAAGGCCATTGCAATCATCACCCGTTGACGCATACCGCC
AGAAAACTCGTGCGGATACATGCCCATGCGTTTTTTAGCTTCTGGCATTTTAACTGCGTCTAACATTTTC
ACGGATTCGGCAAAGGCAGTTTGTTTATCATAGCCCTTGTGCAATTGCAGCACTTCCATGAGTTGTTCAC
CGATTTTCATGTAAGGATTTAGCGACGTCATTGGATCTTGGAAAATCATGGAAATTTGCTCGGCGCGGAT
TTTATTCAATTCAGCATTCGGTAAATTAACTAATTCTTTCCCTTCAAAAATGGCAGAGCCTTCCACTTCA
CCGTTGGCTGCCAATAAACCCATTAAAGCAAAGGCTGTTTGTGACTTGCCTGATCCACTTTCGCCTACGA
TGCCCAGCGTGCTTCCTGCATTCAGCGTGAAGTTTAAGTCATTCACTGCTGTGACGACGCCATCTGGTGT
TTTGAAGCGAACGTAGAGATTTTTTACATCTAATAAAGGATTCATTATTCGCTCCTATCTATCTTTCGGA
TCGAGTGCATCACGCAACCCGTCACCGATAAAGTTAAAACAAAATAGGGTAAGGCAAAGGAAAAATGCCG
GGAAAATTAATAACCAAGGCGACACTTCCATTTGTGCAGCACCATCACTTAAGAGTGCGCCCCAACTACT
CATCGGTTCTTGAGTTCCTAATCCTAAGAAGCTTAAGAATGATTCAAATAGAATGAGTCCAGGCACTTCA
AGCGAGGCATAAACTGCCACTAAGCCTAATACATTCGGAATAATGTGTTTCAAAATGATTTGGCGACGAG
GTACGCCACAAACGATGGCGGCTTCGACGAATTCTTTATTTTTTAGGCTGAGGGTTTGTCCGCGTACAAT
ACGTGCAAGACCAAGCCAGGCAATGGCCCCGATAGCGATAAAAATTAAGAAAATGTTTTGGCCAAAAAGG
GTCACCAACAAAATCACGAAAAACATAAATGGAAATGAGCTAAGAATTTCCAAAAAGCGCATCATCAGCA
TATCTGTTTTACCGCCTACATAACCGGAAATAGCCCCATAAATTGTGCCGATAGTGACGGAAATGAAAGC
ACCAGCAATACCGACCAATAATGAAATACGTCCACCGATAGCAGTACGTACCAACAAGTCTCGACCTGAG
GCATCGGTACCGAAGAAGTGATAGCCTTCCATTGTTGGTGCGGCGCTCATCATATTCCAATCGGTATCTT
CATAGGTAAATGGGAAGAACCAAGGCGCTACGGTGATAAATATAATAATAAACGCCAAAATAATCAGACT
GACAACGGCCGCTTTGTTGCGGAAAAAACGGCGTTTCGCATCTTGCCATAGGCTGCGGCCTTCCAGTTGC
ATTTCTTCAATACGGTCAGCCACTTGTTCCACAAAATCCGCATTTTTCTGATTAATCGGCTGAGTACGAT
AATCTGTCATAACTTATCCTTAATAACGAATTTTTGGATCGATGATGGCGTATAAAATATCCACAATCGC
ATTAAATAAAATGGTTAATGTCCCCACTAAAATGGTGAGGCTCAAAACTAAAGAGTAATCGCGGTTCAAT
GCGCCGTTTACAAATAATAATCCCATGCCAGGTAAACCAAATACGCTTTCGATGACCATTGAGCCGGTAA
TAATCCCTACGAAAGCAGGTCCTAAATAGGTTATCACGGGTAAAAGTGCGGGACGCAAAGCATGTTTTAA
AATGATTCTCGACATGGAAAGTCCTTTAGCTTTGGCGGTTCGAATAAAGTTGGAATGTAACACTTCAATC
ATCGAACCACGCATGATACGCGCAATCCCTGCAACATAAGCGATAGTTAAGGAGGCTACAGGTAAGATCA
TGTATATGGCGGTACCGCCGTTCCAACCGCCAGCTGGCAGCCATCCTAGATAAATGGCGAAAATTAGCAC
TAAAATAGGTGCAAATACGAAGCTTGGCATAATGACCCCAAGCATCGAGAAACTCATCAAAATATAATCC
CAACGGCTATTTTGATTCAGAGCGGCGAGCGTACCTGCTGTTACTCCTAGCACGACTGCAAAGGCGAAGG
CCACCATGCCCAATTTTATGGAAACAGGGAAAGCTGACGCGATTAAATCATTGACTGATTGGTCTTTATA
TTTAAAAGAGGGACCAAAATCTCCTTTGGAAAGATTTTCTAAATAAAGGAAATATTGTTTATATAATGGT
TCATTTAAATGATACTTCGCTTCGATATTAGCCATGACTTCTGGCGGATAAGCGCGTTCAGAAGTGAACG
GGCTGCCAGGGGCAAGACGCATCAAAAAGAAAGAAAAAGTAATTAAAATAAACAGCGTTGGCAAGGCTTC
CAACAGCCGTTTAAAAATAAACTTGAGCATAACAACTCCAACCAAAATGGGCGAAAAGTGCGGTCAAAAA
>H043-4_SuMu_C01_Hinf
ATGAGACCATTAACCGCACGCCAACAAGAAGTGTTGGATTTATTAAAACGCCA
TTTGGAAACAACAGGTATGCCACCAACACGAGCAGAAATATCTCGAGAATTAGGTTTCAAATCTGCAAAT
GCCGCAGAAGAACATTTGAAAGCACTTTCACGTAAAGGTGCAATCGAAATCATTCCCGGCGCATCTCGTG
GTATTCGTATTTTAGACAATAGTTCGAATGATGAATTTGACGGTTTACCGCTTGTAGGGCGCGTGGCTGC
TGGAGAACCGATTCTTGCAGAGCAGCATATTGAAGCGACATATCGAGTAGATGCAGATATGTTTAAACCA
CAGGCTGACTTCTTACTTAAAGTTTATGGTTTATCAATGAAAAATGTTGGTATCTTAGATGGTGATTTAT
TAGCTGTGCATAGTACTAAGGATGTACGTAACGGACAAATTGTGGTTGCACGTATTGAAGATGAAGTAAC
AGTAAAACGTCTTGAGAAAAAAGGTTCTATCATTTATCTACACGCAGAAAATGAAGAATTTGATCCTATA
GTAGTCAATCTTGAAGAACAAAAAAATTTTGAAATTGAAGGTATTGCAGTAGGCATTATTCGCAATAACG
CTTGGATGTAATCTGGTACCAAGAATGAATAAAGTGCGGTAAAAATTTACGGTATTTTTACCGCACTTTG
CTTATACTAGAGTGCTTTATTTGCCATGATTTTTGCTGCTCTTTATAATGCAAAAATCTTGAATTTATAC
AAAGGATGGAAAAATGCAGTTTTCCAAAATGCACGGATTAGGTAACGATTTTGTTGTGGTTGATGGAGTC
ACTCAAAATGTGTTTTTTACTCCAGAAACGATCCGACGTTTAGCCAATCGCCATTGTGGAATTGGGTTTG
ATCAACTTTTAATTGTTGAAGCTCCTTACGATCCTGAACTCGACTTTCATTATAGAATTTTTAATGCTGA
TGGAAGCGAAGTTTCGCAATGCGGAAATGGTGCTCGTTGTTTTGCTCGGTTTGTGACATTAAAAGGGCTA
ACTAACAAAAAAGACATCTCGGTTAGCACACAAAAGGGTAATATGGTTTTGACGGTAAAAGATGATAATC
AAATTCGTGTGAATATGGGCGAACCAATTTGGGAACCAGCAAAAATTCCATTTACCGCAAATAAATTTGA
GAAAAATTATATTCTGCGTACAGATATTCAAACCGTACTATGTGGTGCAGTTTCAATGGGGAATCCTCAT
TGTGTTGTACAAGTAGATGATATTCAAACAGCAAATGTTGAACAGCTTGGTCCTTTGTTAGAAAGCCACG
AACGTTTTCCTGAGCGTGTCAATGCTGGTTTTATGCAAATCATCAACAAAGAACATATTAAGCTTAGAGT
TTATGAACGTGGTGCTGGCGAAACTCAAGCCTGTGGAAGTGGTGCTTGTGCAGCTGTTGCAGTTGGAATT
ATGCAAGGCTTATTAAACAACAATGTCCAAGTAGATTTACCGGGCGGTTCGCTCATGATCGAATGGAATG
GTGTTGGTCATCCACTTTATATGACAGGCGAGGCGACCCATATTTATGATGGGTTTATAACTCTTTAATA
TTTTTTCCCCATTTATCTTAAAAAAGATGGGGCGTTTTTCTTAAATTAGCGTAAACATTTTGTATCTAAA
TATATTTTTATTGAGCTGTTTGATAACTTTAAGTAATCAGAACAAGCATTTTTCATACAATCTCTAGATT
TTTTACTTAAAGAAATAGATTATTAGCATAATAAAAAACCGCCTCTCGGCGGTTCTTGTTTTAAATCTTT
TATCTACTACGCTAACACTGCCAATGCAGCTTCATAGTTTGGCTCTTCTTTAATTTCTTCAACTAACTGG
CTGTGTAAAACATTGTTTTGTTCATCTAACACAATAACCGCACGAGAAGTTAAACCTGCCAACGGGCCAG
TTTGAATATCTACGCCTAATTGTGAGTGTAATGCGTGGTTACGGAAAGTCGAAACTGTTTTGGCATTTTC
AATCCCTTCAGCTCCACAAAAACGAGCTTGAGCAAAGGGCAAGTCTGCTGAAATACAAAGCACAACAGTA
TTACTTAATTTTACCGCTTGTTGGTTAAATTTACGTACTGAAGTCGCACACACACCTGTGTCGATGCTTG
GAAAAATATTTAGGACTTTGCGTTTACCTGCAAAATCGTTTAATGCAACATCGGCTAAATCATTACCGAC
TAAAATAAAGTTTTCTACTATTTCGCCCACTTGAGGGAAATGTCCGCCAACTTCAATAGGGTTTCCTGCT
AATGTAACTGTCATAAAATCCTCTTTATTTAGATTAAGTGAAAAGTGTTTAAACTATACCACGCTTTCTA
ATTATTTCCACCAATTAAAGCTATCCAGAATTTGATTTTCGGGAAAATTTCAGCCACCACACAATAACCA
ATAGCAAAGACTAATGAAAACAGTATGTGCGTTACCCCAATCCAGTTAAATCCGTGAAATCAATAGGGCT
GCTCGGTGGAAAAGGATGCTCCGCTCCCCATTTAACGAAAGCAGAGATAAAACCTGCAAAAAATTGCAAC
GCCATAACGACGTTTAGATGGTTCTGAAAATAAGCTCATTGTTGTATCCTTAAATTAATTAAAAGTATAA
AAATTTCCGAGTTTATGAAAGTGTGTAATTTTACGTCTGTTATATCACATTATCAAACAAAAATACTTCA
ATTGGGTTATCTTTGGCTGGCTGTTCATAAGGTTTTAAAATTTATTAGCAATAGATAAATTGATTGATTT
TTTAGCGGTTGTAGAGCGAGTATAAGCTTTGTATTACTTGAAAATAGGGAGTATGTTTGAACATAAATCT
TATTGTTTTATTTTGAATGCAAACGTTTGCTTTGTTCGTTATAATACGTCTGTTTTTTTATTTTTCTTTT
ATACGGAACTGCAATATGACTGTCAAAACCTTTCGTGGCTCGCCTGCTCTTTCTGAATTTCGTTTAACTC
AACTTCAACAAAAATGCCAGCAATATCAATTGCCTATTACGTCAGTTTATGCAGAGTATTTGCATTTTGT
TGAACAAAAAACATCGCTTGTAGAAGATGAAATCGTTAAATTACAAGCATTATTGCATTATGGGTCAATG
TTTTCTGAACTCAAGCCTGCAGGATATTGTTTAATTGTGACTCCACGAGTGGGGACAATTTCCTCTTGGT
CTTCAAAAGCGACAGACATCGCTCACAATTGTGGTTTGTCGAAGGTAAATCGTATTGAACGTGGTATAGC
CTATTACTTCAATATTGAGCGTGATTTAACCGAAGCAGAATTGGCTACGCTGAAAGATTTATTACACGAC
CGTATGTTAGAAACCGTGTTAAATCACGAAACAGAAGCAGCCTTGCTTTTTACTCAACAAGAACCCAAAG
CATTAACTACCATTGATATTTTAAATGGTGGCCGTCAAGCATTAGAACGGGCGAATATTGCCTTGGGTTT
AGCGTTGGCAGATGATGAGATGGATTATTTAGTGGAAAGTTTTACTGCCTTAAAGCGTAATCCACAGGAT
GTGGAGCTTTATATGTTTGCACAAGCGAATTCAGAGCATTGTCGCCATAAAATTTTTAATGCCGATTGGA
TTATTGATGGCAAAAAACAGGATAAATCGCTGTTTAAAATGATCAAAAATACCTTTGAGCAAACGCCTGA
TTTTGTGCTTTCTGCTTATAAAGATAATGCTGCAGTAATGGAAGGTTCGAAAGTCGGCCGTTGGTTTCCT
GATCCTGATGGACAATATCGTGTTCATCAAGAAGATGCGCACATTTTAATGAAAGTGGAAACGCATAACC
ATCCCACAGCAATTTCGCCATTTCCTGGTGCTGCAACAGGCTCTGGCGGGGAGATTCGTGATGAAGGGGC
AACGGGGCGTGGGGCAAAACCCAAAGCAGGTTTAACAGGTTTCTCGGTGTCTAACCTCGTTATTCCAAAC
TTTGAACAACCTTGGGAAAATCCATTGTCTAAACCAAATCGCATTGCTTCTGCCTTAGATATTATGATAG
ATGCGCCTTTAGGTAGTGCGGCATTTAATAATGAATTTGGTCGCCCAGCATTATTAGGTTATTTCCGTAC
TTATGAAGAAAAAGTAAATAGTTTTGCAGGAAAAGAAGTACGCGGTTATCACAAGCCGATTATGTTAGCG
GGAGGAATCGGTAATATTCGTGGCGAACAGGTTCAAAAAGGCGAAATTCCAATCGGTGCTAAATTGATCG
TGTTGGGTGGGGCAGCAATGAACATCGGTTTAGGTGGTGGTGCTGCTTCTTCGATGGACAGTGGTAAATC
AAAAGAAGATTTAGATTTTGCTTCTGTTCAACGTGAAAATCCGGAAATGGAACGCCGCTGCCAAGAAGTT
ATTGACCGCTGTTGGCAATTAGGCGAAGAAAATCCAATCCTGTTTATTCACGATGTGGGGGCGGGTGGTT
TATCTAATGCAATGCCTGAATTGGTACATGATGGCAGGCGTGGAGGAAAATTCGATCTGCGTTCTATTCT
TTGTGATGAAAAAGGTATGTCGCCATTGGAAATTTGGTGTAATGAATCGCAAGAACGTTATGTATTAGCC
GTTGCGCCAGAAAACCTCGAATTATTTACCGCACTTTGTGAGCGTGAACGTGCCCCTTTTGCAGTGATTG
GCGAAGCAACACAAGCAGAACATTTAATCTTGCACGATAGTCATTTCGATAATAATCCGATTGATTTACC
AATGAATGTGTTATTAGGCAAAACGCCGAAAATGACGCGTGAGGTTTTATCAAAAACAGTGGAAAATCAA
TCACTTAAAACAGAAGGTATTCAATTAAAAGAAGCATTCCATCGTGTATTACGTTTACCCGTTGTTGCAG
AAAAAACTTTCTTAATTACTATTGGCGACCGTTCTGTAACAGGTATGGTGGCACGAGATCAAATGGTGGG
TCCTTGGCAAATCCCCGTGTCTGATGTGGCTGTTACTACTGCTTCACTGGATAGCTACCACGGCGAAGCA
ATGGCAATGGGCGAACGCTCTCCAGTTGCCTTGCTAAATTTCTCGGCTTCGGCACGCTTAGCTGTGGCGG
AGGCGATTACTAACATTGCTGGCACCCACATTGGCGAGATGAAACGTATTAAACTTTCTGCCAACTGGAT
GAGTGCAGCAGGTCACACAGGCGAAGATGCGGGACTTTATGAAGCAGTAAAAGCTGTGGGCGAAGAACTT
TGTCCTGCGTTAGGTTTAACTATTCCTGTGGGTAAAGACTCAATGTCGATGAAAACCACTTGGATCGATA
ATGGCGAACAAAAATCAGTGACTGCCCCACTTTCATTAGTAATTTCCGCTTTTGCTCGTGTAGAAGATGT
ACGTAAAACGCTTACGCCACAACTTCGTACCGACAAAGGTTTATCGAGTTTATTGCTAATTGATTTAGGC
GAAGGGCATAATCGATTAGGTGCGACTGCACTTGCTCAAGTGTACAAACAGTTAGGAGACAAGCCTGCCG
ATGTGGTAAAGGTTCAACGCTTAAAAGATTTTTACAATGCAATGCAAACTTTAGTGGCAGAAGATAAATT
GTTGGCTTATCACGACCGTTCGGACGGCGGTTTAATCACAACTCTTGCAGAAATGGCGTTTGCAGGGCAT
TGTGGGGTAGAAGTTGATATTTCAGCTTTAGGCGACAACGATTTAGCGGTATTATTTAACGAAGAACTGG
GAGCGGTTATCCAAGTTGCCGATAGCCAATTAGAAAGTGTACGTGAGGTGTTGAAAGCTCACAATTTGCT
TGGTATTACCCACCAATTAGGTACGGTAACTGCTGATGATCGCTTTGAGATCAGCCGCGGCAGCCATAAA
TTATTCAGCGAAAAACGCACTGAATTACGTAGTATTTGGGCGGAATTAACTTACCAAATGCAACGCTTAC
GCGATAATCCAGATTGTGCTGAGCAAGAGTTTGAAGCTAAGAAAAACCCTGACGACAAAGGTTTATCCGC
ATTTTTGACTTACGATGTGAACGAAGATATTACTGCACCATTTATCAATAAAGGTGTAAAACCAACCATT
GCAATTTTGCGTGAACAAGGTGTAAATAGCCATTATGAAATGGCAGCAGCATTTGATCGTGCAGGCTTTA
ATGCAATTGACGTGCATATGTCTGATTTAATGACTGGCCGTCGCAATTTAGCTGAATTCAATGCAATGGT
TGCTTGTGGCGGTTTCTCTTACGGGGATGTGCTTGGCGCAGGGGGTGGTTGGGCAAAATCCATCTTATTT
AACCCGAAATTACACGAGCAATTCAGCCAGTTTTTTATCAATCCAAACACACTGACCTTAGGTGTATGTA
ATGGCTGTCAAATGATCTCTAACTTGGCGGAAATTATCCCAGGTACAGAAAACTGGCCGCATTTTGTACG
CAACAAATCTGAACGCTTTGAAGCTCGTGTGAGTTTAGTGAAAATTAATGAAGTGGCTTCAGTTTGGTTT
GCAGGAATGGCTGGCTCACATATGCCCATTGCGGTTTCCCACGGGGAAGGGCAAGTTAAGTTTAAATCAG
CTGAACAGCTTGTAGGCTTAAAAGCACAAGGCATCATTGCTGCACAATACATCGACAATAACGGTAATCC
TACCGAACTATATCCTGCCAATCCGAATGGCTCTGTGGAGGGCATTACTGCAATTACAAATCTGGATGGG
CGAGTTGCTATTATGATGCCACACCCTGAACGCGTGTTCCGTGCTGTGAGTAACTCTTGGCACCCAGAAA
ACTGGACAGAAGACGGCGCGTGGATGAGATTATTCAGAAATGCAAGAATGGTATTTTAGAGAAATAAATG
GAGTTGAACGCTAAAAAAGTGCGGTGGAAATCTAACAGATTTTCACTGTGTGCGTTACTTTTAAAACGGA
ATTTACGTATTTGTAAAATGAATAGGTAGGGGTATAATTATCTACCATAACTAAACAAATCACATCGTTT
ACGATTTGTCTTTTTATAAATAAATATTTTATGAAGGTGGAATTATGTTAATCACATTAACACATATTAA
TAATAACTTGATAATAAGAAATGAAATTTTAGATAGTCTTGGCAAGCAAGCAAAGAGTGACTTAAATAGT
ACATCACAAAGCAAACAAATTATTCTTCAAGAAATAAATAAGGTAAAAGAAAAGAGAACAATATTAGAAA
AAATAATAAGATTGTTTACTAAACATAAAAGAATTACTGCTAAACAAAATAAGCAGAAATTTATCGTTCC
ATTTAAATAACTATGGAGAGATTATGTTTATTACACCTATCTTCATTATTAATCTAGAAAAATCTACAGA
TCGAAAAGCTTATATGCAAGCACAGTTTGAACAGTTATTTTCGAATAATTTAATACAAGAAATTCACTTT
TTTGATGCTATTTATGGCAAATCAAATCCGAATCACCCATTGTTTCAACGTTACAATGAAAATAAGCGGT
TGAATGCAAAGGGGTATCCTTTAACCTTGGGTCAATTAGGCTGTTATGCGAGCCATTATTCTATGTGGGA
GAAATGTGTAGAATTAGATTACCCTATTATTTGTGGGGTAGTGACAATATTTGCATAAGGAAAAAGAAAA
AATTTGGTGGGAAAAAATTGGTTGGAGCCCCTGTTTGTGGGGCTTTGGCGTTTTTAGGGGGAAAGTTTAT
GCAAAAATGGAAAATGGTGGGGATTGGAGGAAAATGGTCGAAAATTGGGTTTTATTTTGCATAAAAGTTG
GCGGTGAATTGTTAGGTTTTAAACATTTTTAAAATTCTAAAGTTCGTTTTAAAGTGGGTTTAAAAGGGTT
TAAATTCAGCTTTAAAATCGGGGTGGAAATTGCAGGAAGATGAAATAGAGGTGGTGTATTTAAGTGAGGT
TTTTTATGGTTGTTTTGGTAAAAGCTAGGAGAAAAGGCGGTTTCAGTGGCAGAAATCGCCTTTTTTGTTG
ATTTTTGGGGCGATTTTGGTGCGTTTAGATGAAATCTAGCGGTTTGTTGTGTGTGATTATGGGTAGAATT
TGCGAAAATGCGCCATTATTTGGCGGTATTTGAAAGGAACACAGGCTTCCTTGCCTTTGTGCTTTAAAAT
ATTAAGAAAGCACTTGTAATGCGGTTTCTGTGGATGTTACCGACATTGATGTCGGTAACATATTAAAAAT
TGCGGTAGCCTAATACAACTTGACCAATCACAAGCAGGCTGTCTGCCTCTTCTGCTGTGAGTTTTATCGG
GCGGTATGCGTTATTGTCGCTGATTAACTCTACCCCGCTAAATGTACGTTGAATGCGTTTTATCAGCATT
GATCCTTGATTGTTTAAAACAAAGATTTTGCCATCAATTAAAGTTTTACTGGCATGATTGACGATAATGT
CCTCGCCGTCTTTTAGCGTGTCGTCCATGCTATCGCCGCATACTTTATACTTTCCGCAGTCTTCCGCTTT
TAACCCTCTAGCACGGAGCCATTCGCGCTCTATCTTGGTCTTTTTTACCTCTAGGTAATCGCTGTTTATG
CCACCATAACCAGCCGTTACGATAACATCACGACAATCATCAATCCATTCAAACCCTTCGTCATCGGCAA
CGCTACGCGAATTCTCGCTTTCGCGCAGGGTAATTCTATTGGAATTTTCATCTAGTGTTGCATTGGTCTC
TCCAGTCAATAAATAGTTAGGCGAAACCTCTAACTCTTCAGCAAGGGTAATAATCATTGAAGCTACAGGT
TCAGTTTGATTTGTTTCCCAATTCTGCAATGCAGATAGTGAAAGTCCCAGCTTTTCCGCCATAGCATTTC
TTGAAACTTTTTTAAACTCTCTTAACTCTCTAATCCGATTTCCTATGGATGAGTTGTTTTTAAACTTAAC
TCTCATAACTTTAAAAAACTCCTATGAAAAATTTAACTTTTTTAAAGTTGAATTAAAAGTTATTTATTTC
AAATAGATAGATTAAATAACTATTAATCCAATGGTTAATTTTTAATCAATTAACTTTAAAATAAACTTTT
AAAAGTTGTATTAGTTGTTTTTATGGTTTAATATCCTCATCAGATTAACAAATGAGGTTATCTAATGAGG
ACATTAATGGAAGCTAAAAAAACAGCTATTGATTGGCATCGAGAAGACATCAAAGCTGCACTAGCAAAAA
AAGGTTGGTCATTGCGCCAACTCTCTTTAAAGCATGGTTATAGCAACGGTAGCACATTAAAAAACGCGCT
AGACCGTCCTTGGCTCAAAGGTGAACGTATCATAGCTGAAGCTATTGGCGTTCCTGCCGAAGTTATTTGG
GCATCACGTTATGAGCAACGTAACCATAAAAAATACGCTGATAGATAGTTTTGAGGTTATTTATGAGAAA
CGGCAACCTAAAAAAACACTACTCAGCCAAGGAACTACTTGATTTAAGTTTATCCTGTTTACCTAATTCG
GTGCAAGGAATTATTTATCAAGCTAAGAAGAATGGTTGGGTAACTCAAAAAAGAGTTGGCAAAGGTGGTG
GAAAAGAATATGCCTTGGCATCTTTACCGCAAGAAATTCAAACTGAGATTCGCACTAAATTTGCAGTTTC
TATCGTTAAAGCCAAACCCAAATCTCTTCCCGCCGATCTCCGTCAGGTGGAATTAAAAACTTTAACGGAA
AAACAACGTGAAGTGGCAGGGGCAAGAATGGCGTTAGTTGCCCAAGTGGCACAGCTCGAACAAGCCCAAC
CTCGTTACAAGGCGATTAAGTTTTTTTGTGAACAAATCAAACATGGTGGCATTTCTTCTGATTTGATGAG
ATTGGTTGAAACCGCCAATAACAAGAAAGGAAAAAATCGCACTTTATCTGACCGCACTTTGAATCAATGG
GTGTTGGATTATGAAAAGGCGGATACCCCTGAAGAACGATTAAAAGCCCTCGCACCAATGCAACGGGTGG
CGAAAAAGGCTGAAGAAATTGTGTGGTTACCTGACTTTTTGGCGATATATCGCCAAACCAATGGCATCAA
TGTGGCAGAAGCCTATCACTATTTTTCGGCTGAATGGGATGCACGTTTTGCAGACGAGCCGTTACGTTTA
GAAATGAAACCGAGTATTGACCAAGTTCGCGCTGCATTAGCGAAATTGCCAAAACACATTAAGGAAATTG
GTCGTAAGACGGGTTCTGAACTCCGCGCCCTTAACACTTATGTGAAACGCGACTGGAGCGTGTTGCAAGT
AAATGATGTGTGGGTGGGTGATGGTCATGCGATGAAATTGAAAGTCGCCCATCCTGAACACGGTCGCCCT
TTTATTCCTGAGGTGACATTAATTATGGATACCTCTTGCCGCTTTATTGTGGGTTGGTCGGCTAGTTTGG
CGGAAAACGTTCTGGCTGTGGCAGATGCCTTGCGTTATGGCGTGGAACGCTACGGCATACCCGCAATTTA
TTACTCCGATAACGGTGGGGGTGAGAAAAACTGGATGCTTGATGGTGATATTACGGGGATGTTGCCGCGT
TTGGGGATTAATCACCAAACAGGGATTCCGGGCAATCCACAAGGGCGTGGGATTATTGAGCGGGTGCATC
AAACGATTTTATACAAAATCGGTCGCCAGTTTGAGACTTACCACGGCACAGGGGCGGATAAAGACACGGT
GCGACAAGTGAGCACAGCAGTGATTTCACTGGATAAAGCAAAACGTAAAGGTGCGACACAGCTAACGCCA
AAACAACAATGGGCAGTGGGTAAATTGCCAAGCTGGAATCAGTTTTTACAAGCCTGTCAAGAAGGCATTG
ATGAATACAACAATAAACACGAGCACAGAGAACTAGGGGGAATGACACCTGCACAAAAACGCCGTCAGTT
GATGGAAAAAATGAACCCTAATGATTTGGTCTTTGTTACGCCAGTGGAAGCAAGGGATTTATTCCGCCCA
AGTACATTACGTGTGGCACAACGTGGTTGGTTACAACTTTTCAATAATTATTACTTTAGCACGAAATTGC
TCGATGTTGATGGGCAAAAGGTGCAAGTGATGTTTGATATTCACGATCCAAGCCAAGTGATTGTGAGAAA
GCAAGACGGCACTTTTGTGTGTTATGCCGAACTAGATGGCAATAAACGTGATGCGTTCCCAATGCCGTTT
GTTGAGAAAACACGCCAAGAGCGTCATGCACGCCGCGCGAAATTGAAACAAGAACAGCTTGATGAGATTA
ATGCGGAACTTAACCCGATTATTACGATTGAGCATCAGCAAGGTTTTGAATTGTTACGCACAAAACCGAA
AGCCAAACAGGAAGCTACCCCAATTTTCTTAACCAAAGCGGATAAAGAAGCGTGGGAACAAAGAAAAAAG
TTAGTGAATGAGTAAAGGGCAAAAAAATGAAAGCACAAGAATTAAAAGCGTTTATGGATGCGCACAAGAT
GAGCCAAAAACAAGTGGCAACCTTGTTTGATGTGTCCATTACAACAGTGAGCCAATATTTAAACGGTAAA
TACCCGACTGATACCAAGTGGCTCGATGAAAAAGTGGATGAGTTGTTAGCACGCCATAAGGCGAAAGTGG
TTGAAGCGAAATACAACAATGCATTTGTCCCCACTCAAACAGCAAAGCGCGGTATGGAAATTATGCACTT
TGCCCACGCAGAGGGCGAAATTAATGTGATTTACGGTGCGGCAGGCTTAGGCAAAACACAAATGCTTAAA
CAATATGCGAAAGAACATAGTTCAGCCATTTTAATTGAGGTTGATCCAAGTTGCACACCGAAAGTGTTAC
TACGCAAGATTGCAGAAAATGTTGGTTCAACCAGCCGAGGGGTAAACAACGATGTACTTTCAGGAATTGT
GGAAAAACTCAACGGTGCAGAACGTTTGTTAATGATTGATGAAGCCGAGTTACTTTCTACCCGTTCTTTG
GAATTTATCCGACGCATTCACGATTTAACGAATTGTGGCGTGATTTTAGCGGGTATGCCTCGCTTGTTGG
TTAATTTAAAAGGGAAAAATAACGAACTGGCACAGCTTTATAGTCGAGTGGGATTTGCTTGTGACCTTGG
TAATGCCCTACCTGATGACGATTTAGCCATGTTAGCGGAAAGTGCACTTAATACAAGTGAGTTTAACGCC
CCTTTATTGGAGGCCTGTAAAGGCAACGCACGCCGATTAAGTAAGTTAATGCGAGGTGTTGTGCGTTCGG
CAGAGATTAACGAGACCGAAATTAGCGCAGAGATGATTGAACAATACAGCAAAATGTTAATTAGTTAAGG
AGATGACCATGTTACAAGCAAGAAAAAACAAACAATTAAACAAAAATAATGCCGTGATGTTGGCTTATTT
AGAACAAGTGGAAAAAGCAGTAAGACGCTTAAATGAAATGGGGCTTACGGTGATTAATGTGCACTTTGAG
AAGATAAGACCGACGGTGCGTGTGATGAATAATGCGGTAACAGAAAAGCTAGAGAAAGACCAACGGGCTT
ATGTGTATCACGTGGGGCGTGATGTGGGTCGATACCAAGAAGCGCAATTTACTGTGGAAGGTATCCGTGT
GGTTTGGAGAAAATATTTGAACTAGGAGGAGGAATGGCAACGCGTCGGCAAATTTATGCAGTCTATCGTG
GCGAAGAGAATTTGGGTGACGGGACTGCGGAAGAATTAGCAAAGAAACTCAATGTGAGCGAAAAAACGAT
TTACAGCTCGGCAACAGTCGCCCGATGTAAACGTGATAAAGGTAAGCGACTTGTAGTGATTAAGTTAGAT
AAAGAGGAGCTCTAAATGAAGCAGATGATTGAAGGGAAAGAATACTGGCGTGATGCAAGAGGAAATTTAA
CCCCTGCTGAGTTGGTAAAAGACATCGACAAAGCACGTGATGTGCTTGTGCGTGAATGGGTGGAAAAAGG
TGTGTCCTTAAATAAGGAGATGCGCAATTTTAAAGATGGCATTTTCGGCGATATTCAGGCGTTTATTGAA
CTTTCGGCTGAAAAATATAATGCAAAAGTGGGCGGTAGTAAAGGCAATATCACACTTTATAGCTACGACG
GCAAATACAAAATCCAACGTGCGATTAACGACCATTTGCAATTTGATGAACGTATCCAAGCGGCAAAAGT
GTTGATTGATGAGTGCTTAAATGAATGGAGCGAAGGCTCTCGCCCTGAATTAAAAGCGTTAATTGAACGT
GCGTTTAATGTGGATAAAGAGGGAAACCTCAACACTTCACGGATTTTGGGATTACGTCGTGTTGATATTC
AGGATGAACGCTGGCAAAACGCAATGCAGGCGATTAGCGAAAGCGTGCAAGTGGTGAGTAGTAAGGCTTA
TGTTCGACTTTATGAACGTGTGGGCGAAACCGATCAGTATGTGCCGATTGCGTTAGATGTAGCGGGGGCG
TAGATGAGTGAGTCTGGCATCGTTGTAATTTGTCTTTTTGCACTATATGCGTGGGTAGCATATTTGATGT
TTAAGAATTTATAAAACTTATTTAAATGCCCTTTAAATCTCCCCTAGCCCCTCTTTACGAAAGAGGGGGA
TGAGATGAGGGGCATTCATAATAGGTTTTAACAACAAAGGAGCAACAATGAAAAAATTGGAAAATTACCG
AGATTTTAGCCAACACGCTGCGGAAATGGAACGTGTTGGTGCATGGGAACAAGCAGAAAGTGCTTGGGAA
AAAGCGGCAACGGTGGCTCGTTGTCAAGAAAATCAAGAATGGGCGGAAAATCGTCGTTTATTTTGTGCAC
ATTATGTGCGTTATCCCGCGAGAAGACCGGAGGTCAATCATGGCTAAGTTTGTGGCGCGCTTTTATTGTT
TAGTTGAAGCAGTTGTGGAAGCTGAAAGCAATGAGCAAGTGTTGGAATTGTGTGATTTGAATGTATGTGA
TGTGAATAAACTACCGCATACGATTACGGAAATTGATGATGTGGTTGAGGTGGAGGAAGTATGAGTGAAT
TAACAAAAAATGATTTAAAAATAGGTCGCTTTTACTCAGCTAAACGACCGCAACGTTTCGGTTTTTTCCG
CTTACTTAACGACAGAGAGATTATTTGGTTAAGCGATACCCACGTGAAATATGATAGCCCAAGTGTGAAA
TTTGGCGCGAAATACCCGATAGTGACTATCGAAAGATTTTTGAAATGGGTAAAAGAAGATGTAACAGAGC
AAATGCCGAAAGATGAATGGAGACGAGCAGGATGACAGAACAAGAAAAAGTGCGGTTGGATGAAATATTG
CAACAAGCAGCAAGCAGCAATGCAGCTTGTTAAAGCACAAACCTATCTTCGCACAGGGCAAGCTCAATAT
GCTGCTGTTTATGTGGGAAATGTACAGAATTTGTTGCCAGGGTTGAGAATGAGATTGGGGAAAGTATGAA
AGTGCTAGATGAACATATCCTTGAGTATATTTGGGATGAAACATTAGACCGTATTGCGTAAGGAGCCTTA
CTTATTAACGCTCTGCAGAGAAGCATTTTTGAATTAAAGACCAATTGTTATCGGATTTTGAGAAACCAAT
ATCCCACTTATTAAAGGAGCAAATATGAGACCTGAATCTAGATATTTTAAATGCGCATTAAGCGTTGAGC
CTATTAAATCATTAGATGAGCAATGGCGAAAAGATAGAGAGCTCAGAGATAAAAAACTTGACGCTATTTT
TGACACTATCCCATTTTATGAATGTTGGAGAGGAAGTGAACGTAATATATTTGGAATTGTTTGTAGTTTA
GATAGCGATGAATTTGCCAAAATAAAAGAGGATAAGACCTATAAATTTGAAATAGTTGAAAATGAGAAAG
TTGTCATCACTGGCAATGGCAGAACAAAAGCCGGTAAGGCATTTAACGATAAAATCCAAAGCGTTAGAGA
TATTTTAAATCAATACCCAAGCTTTAATGATTTTATGCTACGAAAATTAAAACTTAATTGCTGGGTGCTT
GGCGCGCGCACTGGTTATGTATCTGTATGCGGTGTTGCAAGTGACTACTTTATCGTTTCAATACCAGTTA
AATCAGAGGGCTTTGGTGGGGATGGCTTCCCAGCAATTCCGGAATGTTTAACAGAAATAAAACAAAGTGA
ATTTTTAATGTTACAGGGGAAATAGATAATGAGTGAACAAATTTACGAATTTAAGAATGTGACCGATATT
TTGGTGCTTGATGATAAACAGTTTGAACGATTCTTAGCAGATTTCAAAGAATGGTTCCATTTTCAAAAAC
AAGCGAGAGCCGAAGCCGAAAAGCTTAGAGAACTTGGATTGAATATTACTCTAGCAGATGTGATTCGTTG
GAAAGATGATGACATGATTGGAGTGGGGAAAATTACGATTGATGTGCAAAAGGCACGAGATTATTAAAAC
CCATTTACAGCCCATTAAATCTCCCCTAGCCCCTCTTTACAAAAGAGGGGGATAAGTTAGATGAAGTGGG
CTGAGTAATGTGTTTTATTAACTAAAGGAGCAACAATGTTAAAAGAAAGCGATTTACTTGAAGATCATGA
TTATGTATCAAATAACGTAAAAATATATAAAGGCAATTTAGTAAGCTGGAGACGTATTTTTAAAGTTAAT
CATGCTAATGAAAGTGTGACATATTGTGAAATGAAATGGCTTAAAGATGGTTTAAAAGCGACATTGAAAA
CTATATCAATCAAAGCATTTTTAAAATGGGCTGTTGCTGATGTAACTAAGGATACGAAAGAATGAAACTA
TGCCGTTGCCCTATTTGCCACAGTGATATCCATTTGGATGCGTTGTTGGAAGATGATGCAGGGCGTGAGA
TGTTGGGGTTAATCTCCAATTTGGGTGGTCGCAATGCCCGTTCGTTGGTAAGTTATATTGGTCTGTTTCG
TCCTGAAAGATCAGCGTTATCTAATGGGCGGGCATTGAGATTAATGAAAGATGTGTTGGAGATGTATCAA
CCCAGTCCGCTACTCGCCCATGCGTTGAATGAAACGGTGCAAGCGGTGATGAAAAACCGTCGGGAAACCC
GCAATATTCAAGCTCTAGCGAATCATAACTATTTGAAGAAAGTGTATGAGGGGGCAAAACCGTTGTTTGC
GGTGGTGCGTAGTGAAGGCAAGGCTGAAATGCAAAGCGTTGCGGCGCAAGAAGAGGATCAACGTATGGCA
GCCATTCAATATATTGAACGTTATGCCGCTATTGGGCAGTTGCAATTTGTGGAAAATATGCCTGAGTTTG
CGGTTTGGAAAGCCTGGAAAGCGGAACAGGAGAAAGGCTATGTTGCGTAAAAATTTAATCGCTAGAATCC
ATATTGGAAAAAGCCAATTAGGTCTTGATGATGAAACCTATCGTCAATTATTGGTAAGCACAACGGGGAA
AACAAGTTGTACTGAAATGAAGGAAAATGAATTGCAACAGGTGTTAAATATTATGGTGCAAAAGGGTTTT
AAATCCAGTCGTCATTTTTGGGGAAATCGTGCGGCACCACGTGAAGATAAGAAAATTTATTTGGCAAAAA
TTACCGCACTTTTAGCGAAACATGGTTTACCGAAAGAATATGCCGATGGTATTGCGAAACGTTCGTTTAA
AGTGGATTTTGTGCATTGGTTGCAGCCGTGGCAGTTGAAAAAGGTGGTGCAGATGTTGGCAGTGTATGAT
CGGAATAAAAAAGCATTGTAAGATGAAATTATCAGGTGTAAATTAAAGGATCTTTGGAGCCTTTTTTATT
TGCTATGATAAAGTTTCTATCTAAATTATTTCAACGTTTCACTTCTAATTTTAATTCTAAGCCTAAACCT
AAACCTAAACCTAAACCTGAGGTTATAACAGAATACGAGCTACATAACTCTACAACTAATCTAGAATTAC
CTCGCTTTACTGTATCTATTGAAATAGATAACCGCCCTAAACCTGAAGATCCTCAAGAAAAACGCCGTTT
CAAAGAAGCCTTTGAACAAATTACACATGACATTAAATTTATCAATATTGATAAAGATGATGTTTATGAG
TTACTTTGGACGCATCGTATTGGAGGATTTTATCAGCTAGGAAAAGCTCTTAAAACTCGTGATATTTTAA
TGAATTGGTCGTGGTTTGATGAATGGTTAGAGCGATTTCAAAATATATCTATATATCCATATATGTGGAA
TAGTTGGCTTGTTAAGGGGAAACTTTATCCTACCGACTTAGATGAAGCGACTAAGAAATTAACAGTTAAG
AATATGAAAGATATTCTAGGGCGAAAGGGGTATCAAGAATATCCTAAACTTCGTGCTGAATTAGAAGTGT
TTTTCAAACAGAATATCGCTTATGAAGATTTACAGCCCGAGTTAAGGGATAGAATGATAGAAAAGGGCTG
GAAGGAGAATGATGAGTATCAAGAGTTGAAAATAGAGCTTCTATGTCATTCAGTTATTATGAGATCTTAC
GCCTTAAGAGATTTTGAACGATATACTCCAGAATATTTATCATTTTTGGATGATAAATTTATAAAAAAGC
CTAAACTATCCTTTGTCGGTGATGATGAGGAAGAGAGAATTGTTCAATCATTCATAATCTCTCCAATTAA
AAATAATCAGGTTATTCAAATTCCTCCTTTTTTTCCTGGAGGAAGAGCTAATATTCGATACTTTTATCGC
GAAAATCATAACGTATAACAATTTTTCAAAAAAAATTTCTGCAAAATACCGCCTTTTTAAAATTTCCGTG
TGAGAATTGCGTAAAACAATTTGCGGAGGTGTTTATGGTTGAATCTTTGGAAGATGTGGCTGAATTACTG
CCTGAAACAGTGCAGCAGATGGTGGATTTGGTGGGATTTGCTGCGGTGGAAAAAATTATTACAAATTTTG
GTGGGGCTACCTTTCGATTTACTGATGGGGTGCATTATTTTCCAAAACTCAAAGCACTCATTGGTTTGGA
AAGTGCGGTGAAATTACGAGAGGTTTTTCGTGGGGAGTGGCTGTATATTCCTCGTTGTCAAACGGCATTG
CGTGTGTTGCGTAATTATCGTTTTAAAGCCGATTATGATTATCTTACCCAGCATTTAAATAAATCAGGGC
GTATGGCTATGCTTGAGCTTTGTCCGAAATATCAACTTTCTGATCGGAGCGGTTGGGAGATTTTGGCACA
GGTTCGCCATCCTGAAGAACCCCATAATCTTGCCTTGTTTTAGTGCTGAAACCGCTCCTCTCTTCTCTTT
ACTCTGCTTTTAAGACAATACCCTTAATCTCAATAGATTAAGGGTATTTTTTATGTCTACTTTAACTTTT
CTAGATATTTTTAACCGTTTAATTGGGTATGAGGGTGGTTATGTTAATGACCCTCGAGACCCAGGCGGAG
AAACCAATTGGGGGATTACTAAACGTACAGCTTTGGCAAATGGTTATCAGGGCAATATGCGTGTGATGAC
GCATGAGCAGGCTTTTAAAATCTACTACTCCGCCTTTTGGTTGCGTTATCAATGCGACAAGATGCCTGAA
GCGGTGGCTTTCCAGTTTTTTGATGCAGCGGTAAACCATGGATTAGGCAATGCAAGCCGTATGTTGCAAC
GTGCGGTAAATGTGGCGGATGACGGCATTATTGGCAATATGACCATTGCAGCGATTAAGAAGATGGCGAT
ATCTGATGTGATTATGCATTTGAATGCAGAACGCCTGGAGTTTTATTGCAAACTTAGCACTTTTGCGACC
TTTGGTAAAGGTTGGGTGTGTCGTGTGGCGGGCAATCTTAAATATGGAGCAATCGACAATGAAGTTTAAA
TTTTTAGGCGTGTTTAAACGTGTTTTAAATTGGTTTCAAAAGCCTCAAAAAGTTACGCAATATCGACCGC
ACTTTTACAGTAAAAATGCATGGAGTTATGTATCTAGAGGGAAACCGACTGCAGCCCAAATGATTATGTG
GAGATTATGCCGATGAATAAGTTTTTTGAATTATTTACCAATAGTGATGGGCGAGCCAGTACAACGGGAT
TTATTCAGTTTTTCGGCTTTTTGGTGATGGCAGGTGTGCTGATTTATGCGGTCTATCTTGACCGTTCTAC
GGTCTCTGATTTGTTTTTTTATTTTGCTTGTTTTTGTGGGGGTTCTGCGGCAACCAAAGGGGCAGTGATG
GCTTTTCAAGCTAAACAAACCAAGCTAGAAGAACAGATTACCGGTGAAACCTATGTGGAGCCAGAACAAA
CGGATAGACCAAGGGGGATTTGATGAGTATGCAGATTATTTTAGCGGGGCTCGGGATTTTCGCGCTATTG
GGTGCGTATGTGATGTTTAAGCTGAAACATGCACACCGTGAGATTGAGCAATTATTAAAAACCAATGCCC
AGTTGCAAACGCAAAAAGCCGTGGCTGAAACTCAAGTAAAACATTTTGAAGTGAGAAAGAAAAATGAAGA
AAACACTCGTAACACTCGCCGTGATGATGTCATTAACCGCCTGCAGCAATCAGGCGATCTCCGTGATTAA
TCCAAGTTGCAGTGGATTTGGCATTATCACTGCCAGCAGACAAGATACTACGGAAACCTTGCGACAAATT
GCGGTACATAATGCGACTTATCGTGAGATTTGCACTAAAAGTAAGGAGTCAAAATGATTGACGATAAAGT
GTTTATTGGGATTGGCACAACGTTGATTATGACATTAGTCGGCTGGGTGTGGAAATCGGTAAACGATAAA
GTGGCTGAAAATGAGCATGCGATTAAAGCCTTAGAAAAGCAAATGCAACAGGATTTTCAGAGCAAAGAGC
TTGCTGAAGTAAAAGATAAACACTTTGAAAGCATTTTGAAAGAGGTGCGCGATCAGTTGAAAGAAATCAA
TCAGAAGTTAGATAAAAAGGTGGATAAATAATGTCAGCAAGAGAGCGAAAACGATTAGAGCAATTGGCAG
AAAAACAAGAAATTAATGCCAAATTAGATGAGATTCTGGTTTTAAGCCGACAAGCGAACCATAAAATCGA
CCGTTTAGACGGTCGAGTGGATGATATTGATACTCGCTTGGCAAAGGTAGAAGAAAGTTTGGCGAAATTA
GGTGTGCGTGCTGCGGTTATTGGCGGGTTAAGTGGCTTGGTCGTCTCTGTTGGGTTTGAGCTGATTAAAG
CAAAATTCGGGGGTTAAGATGGCACATGATGAAAAAACCAAGGCAGATGTGCGCCGTTATTATGTGTTTG
ATTGCTTAACACTGGAAATTGCCGCTGAAAAAGCAGGGGTATCTTACAACACGGCACGTCGCTGGAAACG
TGAAGCCGAAGCCAAAGGCGATAATTGGGATAAAGTGCGTGATGCGAACACGATGGCAAGTGGCAAAGTA
GAAGATGTGGCACGCGGCATGCTGACTTCGTTTGTGCTTTATTTTGAAAACACAATGAATGAGATTAAGC
GCGCGGAAGCATTGCCTGTGAGTGAAAAAGCGAAGTTGATTCAGGGCTTGGGCGATAGCTATTCGAAAAT
GGTGGCAAGCAGTAAGCGATTATTGCCAGAAGTGTCGGAAATGGCGACGGCAATAAAGACCATCACGATG
TTTGGGGATTATATACAAGCCAATAAGCCTGAGTTGATTAATGAGTTTGCGGACTTATTGGAAGGATTTG
GAAAAGCCCTAGATAAGGAATTTAAAGCATGAAACTCTTAATTTTTCAGTTGCCATCACTTACAGCCATT
ATTTGTGCATTTTTGCTGTTGAGCCAAGGTATTAGTGGTTGGGGATGGTTTTTATTTATTGCTTTTTGTG
TATCTGCTTCTAGGGCATAGGTGAAGTTGTGAAAAGTAAAGAATTATTAGCAGAATTAAAAGCCTATTCA
GACAGCTTGCGACAAAAGGTCGAGGCAAAGTTTGAGGGGTGGGACGATTCTCTTGCTGCCATTAGTGAGC
GACGCAAAAAGGTGCTAGATCCTGTTTCGGGCTATGACTTTTTTGTGTCGAATTACTTTCCGCATTATGT
GCGTTCTAGCTCTCGTTCGCAGTTGCATAACTATCTTTTTGAGCAGTTGCCACAAGTATTACAACAGACA
TCATCAGTGCATTTAGCCATTGCTGCGCCACGTGGTGAAGCTAAATCGACCTTGGTTTCCCAGCTCTTTA
CACTTTACTGTCTTGTGACACAGAAAAAACGCTATGCGTTGATTGTGATGGATAGTATCGACCAAGCCTA
TCCAATGTTGGAAGCCATTAAAGTAGAGTTGGAATTTAACCAACGTTTGCGCATTGATTTCCCTGAAATA
GCAGGACAAGGGCGTGTGTGGCAAGCGGCAACCATTATCACAAAAGCCAATCAAAAAGTGCAAGTGGCAG
GTTCCGGCAAGAAATTGCGTGGTTTACGCCATGGGGCGTATCGTCCTGATTTGGTGGTACTGGATGATAT
TGAAAATGACGAACAAGTGCGGAGCCCTGAACAGCGTGACAAATTACACGATTGGTTGAAGAAAACTGTC
CTTCCGTTAGGGGCGGCTGGAGATAAGTTAGATGTGGTATATATCGGGACTATTCTCCATTACGACAGTG
TTTTAAACCGCACTTTATCGAGTAAAGCGTGGAAGACAGCCAAGTTTAAAGCCTTAATTCGTCAGCCTGA
TGATATGAGCCTGTGGGATAAGTGGGAGGACTTCTACTTAAACGAAGGCGAAGCGGTGGCTGATGCTTTC
TATACGCAAAATCAAGCGGCAATGGATAAAGGTGCGGTAGTAAGTTGGGCTGCTCGCCCGATTTTAACCT
TGATGAAGATTCGCGCTCGTGATGGGCATGCCACCTTTGATTCGGAATATCAAAATGACCCGTTAAGCAG
TGATGATGCGATGTTTGCCAATAGTTTGACTTATTGGACGGAATTGCCAGCGAATTTAATTTATTTCGGT
GCGCTTGACCCATCCTTAGGAAAAGCAGGGGCAAGCAGAGACCCCTCTGCCATTTTAGTGGGCGGATATC
ATCGAGAAACAGGCAAGTTATATGTTGTGGAAGCACAAGTGAAGAAACGTTTGCCTGATTTAATTATTGA
AGATGTGATCCGTATGCAGAAGCAATACCACTGTCAGCGTTGGTTTGTTGAAACGGTGCAATTCCAAGAA
TTCTTAAAAGACGAATTAGTGAAACGCTCGGCACAACGTGGCATTCCTGTTCCAGCGACGGCGACGAAGC
CAAATACAGACAAAATGTTGCGTATTGAGAGCCTACAACCCCACATGGCGAATAGTTTAATTTTGTTGCA
TAGCTCGCAAGCTACACTGATTTCCCAGTTACGCCATTTCCCGAAAGCAGACCATGATGATGGCCCAGAT
GCGCTAGAAATGTTGTGGCGTAATGCAGTGGGTAGTTCGGCAGCGATTGAGTGGATTGGGTTAGATCAGT
TGGATACGTTTGATGTGGAAGATGAAGATGATGATCTTTATTCGTTTTGGCGAGATTAATTGAAATCGGG
TTTCGCCGATGGCGACCTACTTTTATGAAAGTGCGGTTGATTTTTTAGGGAGTTTAAATGGGATTTTTAG
ATAAGGTTAAAAACCTTTTAAAAGGTAATGAAACAGAGCTAACACAAACCGATGAAGCGGAAGTGACAGC
ATCAGGTCGTGTATTAGATGATCACCCCTCTGCAAAAATTACGCCTTCAAAATTAAAGCAGATTTTAGAG
GATGCCGAAAACGGTGATATTCAGGCGCAGCATCAACTTTTCATGGATATTGAAGAGCAAGATAGCAGCA
TTGCCGCCAATATGATGACACGTAAGCGTTCAGTTTTAACGCTAGATTGGCGTATTGTTGAACCACGTAA
TGCGACACCAGCGGAAGAAAAATTGCAAGCAGAAATTGATGAGTTATTTTATCAATATCCCAATCTTGAA
GACTTGTTTATCGATTTAATGGATGCCGTGGGACACGGTTTTTCCGCATTGGAAATTCAATGGGCTCAGG
TGGATGGCAAATGGGTTCCAAAAGGCTTTAAACCTTGTCCGCAGTCTTGGTTTAAATTGGATAAAGAGGA
TAGTTTATTATTACGCACACCAGCTAATCAAATGGGCGAGCCTTTACGTCCTTTTGGCTGGGTGGTACAT
CGCCATAAATCTCGTTCGACACAGTTAGCTCGTGATGGCTTATATCGAACATTGGCATGGCTTTATATGT
ATAAGCATTATTCTGTGCGTGATTTTGCCGAGTTTTTAGAGCTTTATGGCATGCCGATTCGCATTGGTAA
ATATGGTGCCGGTGCCACTAATGCGGAGAAACGCACGTTACTGCGTGCGTTGGCAGAAATTGGGCATAAT
GCGGCAGGCATTATGCCTGAATCGATGCAGATTGAACTGCATAATGTCGCTAATGCGGGGGCAGCATCGG
GTAATAATCCATTTTTACAAATGGTTGATTGGTGCGAGAAATCTATCGCTCGGTTGATTTTAGGGCAAAC
CTTAACATCGGGGGCGGATGGTAAAAGCTCCACCAATGCGTTAGGTAATGTGCATAATGAAGTTCGTCGT
GATTTGATGATTAGCGATGCGAAACAGATTGCGCAAACAATTACTCAACAAATCATTTTGCCGTATTTGC
AAATTAATGTTGATCCGAATATTGCGCCACATCGTATCCCTTATTTTGAGTTTGACACAAAAGAATATGA
AGATTTATCGGTCTTTGCAGAAGCCATCCCTAAACTTACCGGCATTGGGGTGCAGATTTCTGAAAGTTGG
GTGCGGGATAAATTAGGAATTCCTGAACCGCAGGAAGGCGAACTGATTTTAAGCACACCGCAAGGCGAGA
AAACGGACGAAAAAACGACCGCACTTTCTGCCGTATTTAACCACGGCAAAGACTGTACTTGCGGTTGTCG
TGCTGCTGTGTTGTCGGCGCAGAATGGTAAAAAGGACGAACAAGATGAATTAGACGGTTTGATTGATGAT
GCACTGGCAAATGCGGATTTTAATCAACAGCTTGATCCTATGATGAAACAAATTGTAGGCGTGATCATGG
CAAGTGAAAGCTATGATGAAGCACAGGAAAAACTGATCGCACTTTATCCTGATTTAACCAGTGAAAGCCA
TCAAGCCTATTTGGCAAGTGCGGTATTTTTAGCTGATTTATTAGGAGCAGCCAATGCCGAGCGCACCTAA
GTTTGCCATTGGTGTAGAACCCAAACAAGCCATTGAGTTTTTGCGCCAAAAGAAAATGCTTGCCAGCAAG
GTGTTAGTAAAAGAAATGCAGGATAGCGCATTGGCACGTGCTACGACGATTGCGCGCTTAACTAGCCTTG
ATATGACAAAGGATATTTACCAATCTTTAGAAACCGCAATGCGTGAGGGCAAAGGCTTTCACGCTTGGAA
AAAAGAACTGGTGAGTGAATTTGAACGTAAAGGCTGGATTTTTGGGAAAGATCCATCTATTCGTGGTATT
GATGGGCATTTACTGGCAGATCCAAAAACAGGGGAATATTTTGGCACGCCGCGTCGGTTAAATACGATTT
ATCGTGTCAATATGCAGTCAGCTTATTCGGCTGCGCGTTATCAACGCTTGCGTGATAACGTGGATAATCG
CCCTTATTGGCAATATTCTGCCGTGGGGGATGCACGTACTCGCCCTGCCCATTTAGCATTGAGCGGTAAG
GTGTATCGTTATGATGATCCGTTTTGGGCGACATTCTATCCGCCTAATGGGTTTAATTGTCGCTGTACGG
TGATTGCGTTAGGCGATAGAGATTTGAAACGACGCGGAATTGATAAGCCTGACGATAGCTCTGAATTTTT
GGTGGAAGTAGAACGCCCTGCGGATAAGCAAGGTCATCGTGAAAAGACGGTAGGGTTTAAATTACCTGAT
GGCACGGTACGTGTGACAGATAAAGGCTTTGATTACAATGTAGGGCGATTAAACTACAAGCCTAATTTGG
ATCTTTATCCGGAAAAGCTGGCGCATGCGTTTGCGAAGGTTGAGATGAAAGGTGGGGAGTTTAAGCACGA
TTTTGAATTTTTGGCAAAGCATGTGACGGAGATGAAACAAACGCTCAGCCCTGAAGGAAAAAAACTCACT
GCTGATCAAATGTTACAGGTGCGTGATAGCCTTACCAAAAATTTTAAATTTGCAGCAGGTGTCTTGAGTG
CGGAAAGTAAGGATTTATTGAAAAGCAAAACTGGCACAGTGTGGCTTTCCGATGATACTTTAATTAAGCA
ATTTAATAGCCGTGATGGGCAAGATTTTGGGATTGATGAGTATGAGGCGTTGCCAGATATCATCAATGCT
CCAGATAAAATTGTAGTCGATGAACTAGGATACCAATTTTATAAGGATGTTAAGGGTAAGAAACTGCTTG
CAGTATTGAAAGTTTTAAGCAAAGAACCAGAAATTTTTGTTCAGTCGTTTAGATTAGTGAGTGATAAGCA
ATGGAGAAAGGCATTTAAAGAATAAGCCACTAGGCGGGGCTCGAACCCACCGCACACAGTCCCGAGTCTA
TTTCACCTCTTCGCCCGCGATCTTCGAGATTCATCGCTTTTCTAGTGGCTTTGGTAAATATACCCCTTTA
AAATTTAAAAATCAACGATTATGATAGACATTGAAATCAATAATGCGCAAGAAGTTACCGCCTTGCTTGA
ACGATTAGCGCAAGCTACAGCACATCGTGCGCCTTTAATGCGTAGCATTGCAGGCACAATGGAATCGGCT
GTCACGCAGAACTTTGAAGTGGGTGGTCGTCCTGAGTGGAAGAAATTAAAGCTTCGCCAAGGTACGCCTT
TGGTGGATACTGAAAACTTGATGGAGAGCATCACTTCTGAATATAATAACAATGAAGCCATTGTAGGGAC
AAATGAGCCTTACGCGGCTATTCATCAATTCGGCGGTAAAGCTGGACGAGGTCGTAAAGTAGATATTCCG
GCACGCCCTTTTTTGGCTTTAACCCCTCAAGATGAGGCAGATATTTTGGAAGATGTGCAAGACTACTTCC
AACGCTTAATTAAATAAATCAGAAAATCGCCCTAAATCGCACGTAGGGCGATTTTTTACTTTTAGGGTAT
AAGATTTCATCTTTAAATTTTTAAAACAATTTAAAACGGTTTTAAAGCGTTTTAAAATGGGTTTGGGTTG
TTTTCAATCATTCAATCTTTCACGTCTTTAATGTGAGGCTTGTTCCTCATTGTCTAAAATTTCAAATTAT
TTGGTTGCGCTGAAGCCAGTCATCTCTTGTTATCTTGTTCAATTCGATATTCTGCCATCCTAGATTGAGT
TTTTAAGGATGGTTTCAGATGAAATTAACAGTTGCCGCTTGTAGTTTTGAAATTAACAAGGCGAAGTATG
GTCGTATCCAACTTTTACCTTATGGCAAATTTCGTGCCGCAGACGGCAGACCAACCGATGTGGAGGCATG
GTATGTAACAGATACAAATGGCGCGGATGTGGTGGCGTTGGCAAATAATCAACGCAATCCCCTTCCTATT
GACTATGAACACCAAATTATTCACTCCCTAAAAAACGGCAAAGAAGCACCGAGTGCGGGCTGGATGGAAT
ATTTCTATTTTACCCCACAAGGGATTTTTGCTGATGTGCGTTGGACTGATAAAGCCGCGGACTATATCAA
AAATGGCGAATATCGTTATATCTCGGCTGTGTTTGCTTACGACACAGAGGGCTATGTTCGCAAGATCTTT
CATGCTGCATTAACCAATACGCCTGCTTTAGATGGTATGGAGGAAGCAATGGTGGCAGCCAGCGTGAATT
TGTTACAAGAGGACAATCCAATGGATAAAAAATTATTAGCAGCATTATGCACACTGTTTGTTTTAAAAGC
AGATGCAAGTGAGGCTGACATTACGGAGAAAGTGACCGCACTTTCGGCAGCTAAAGGCGATAGCTCTGTG
GACGTGTTAGATGTTTACGCAAAATTAGCTGAAAAAGAACGATCGGTAGCAGCGTTATCCACACAAGTGG
GCAATCCTGATCCTGCTAAATTTGTGCCAGTCGATCAGGTAGCCGCATTACAGGCTGATTTTAATGCGCT
TAAAACATCTGTAGAAGCGGACAAGAAAGCGGCATTGATCACAGCGGCATTATCGCAAGGCAAACTGGCT
CCTGCATTAAAAGATTGGGCGCAAAGTTTATCTGTTGAGGCATTAAGTGCTTACTTAGAAAAAGCACCTG
CAATGGCCGCATTAAGTGGTGAGCCACAAGCAAAAGGCGATCCAGAGCAGAAAGTGGTGGCGTTAAGTGC
TGCAGAGAGTGCCGCAGCAAAAGCGTTAGGCTTAAGCGAAAAAGATTATATGGCAACCTATAAGGAGCAA
AAATAATGGATAAATTCAAAAAATCGGAACTTTTAAAAGCCCTTGATGAAGCCTTTAAAAAAGACTTTGC
AAGCGGTTTAAACGTGATTAATCCTCAATGGTCAGAAATTGCTATGAAAATTGCAAGTTCTACCGAAACC
AATACTTACGGTTGGTTAGGGCATTTCCCAAAATTGCAAGAATGGGTGGGTAAACGTCGTTTACGCAAAA
TGCAAGCGCAAGGTATGCAAGTATCGAATAAGTTGTTTGAAAGCACTGTTGCTATCCCTCGCACCAATAT
TGAAGACGACCAGGTCGGCTTATTTAGTCCGATGGTAAAACAAATGGGACAAAGTGCGGCGGAATTACCT
GATGATTTAGTCTTTGGCTTAATTAAACAAGGTAAAAGCACCCTTTGCTATGACGGGCAGAATTTCTTTG
ATGACGATCATCCTGTTTTTGCGGAAGTCGATGGCACAGGCAATCAAACCACGCAAAGTAATATTACCAA
AGGCAGTGCAGCAGGAAAACCAGCGTTTTATTTGTTGGATACGACGAATGCCGTGAAGCCATTTATTTGG
CAAGAACGCTTAACCCCTGAAATTGAGACGAAATTTGATCCGTCTAAATCCGATACGGTATTTATGGAAG
ATACCTATATTTGGGGCGTGCGTGCGCGTGGTAATGCAGGTTTTGCATTCTGGCAACTTGCTCATCGTGT
GGAAGACAGCGAATTAACTGAAGATGTCTTAATGGGCGTGTTGGCAAAAATGAAATCCTTAAAAGGCGAT
GGCGGCAAGTTGTTAAATATTCGTCCGAATATCTTATTAGTGCCACCTGCACTTGAATATACAGCAAAAC
GTTTAGTGGAAGCCGATATTATCAACGGTACCAGCAATGTGTTGAAAGGGACGCTTAAAGTGATGGTGTC
TTCACAGATTGTGGAGTAATCCGTCTCTTTCCTTGCCTTCTCTCGCTTGCGAGGGAAAGCAAGAAATGAC
TAGGAGGAAGCTATGGCAAAGAAACAGAAAAACAAGACAGACGATGAAGTGAAAACCGATTCTGCGGAAA
ACACCACAGAAACCGACCGCACTTTAGACGAGTCGGATGACACGCCCAAAGGTAATGATGTGATTCATCC
TATTGCCTATGCGGTGACGTTACGTGCAATTCATCCGCAAGCCTCTTATGGTCGCTGCGGCTATCGTTTT
AACAAAGAAAGTGCAGTGGAAATTCCAGTTGAAAACTTGACAGGTGAGCAAGTTATTATGCTTGCTGAAG
ATCCTTGGTTAGAACTTATTCCCATCTGCGAAAAATAAGGATGAGTGATGCATTACGCCAGTGCTGAAGA
TTTTGTGTTACGTGTAGGGGAAGTACAAGCCATTGAGCTGACCGACCGCGATTTGACTGGGCAAGTTAAT
GACAATTTGCTTGATGTTGCATTGTCTGATAGCTCAAGCCAAATTGATGGTTATTTGGCAGCACGTTATA
CCCTCCCTCTTGTGAATGTACCACAAAACTTGGTGCGACTTTGTTGTGATTTGGCTCGTTATCGTTTAGC
GAGTATGTCTCATGTGACGATTACAGAAGAAATTATTACACGCTATAAATTAAGTTTAAAAGAACTTGAG
GATATCAGTGTGGGTAAGATTTCGCTGGGGTTGCCACCGACAGAGAATAATGATGCCAACGAACACGACA
ATGGTGTGATTTTTACTAATCCGAAAAACAGGATTTTTGCGCGTGATTACTCAAATTGAAAATGCTCTTG
TAGAACGCCTACAGCGTGGCTTAGGGCGTTTAGTCAATACCGTTAAAAGCTACGGTGGCGAGCTCGATGA
TGAAAGTCTTGGAACATCACGTTTGCCGATGTGTTTAGTCACTTTTGGGGGCGCACGTATCGAACGTATG
GGCACTAATTTGAAGCGTCATCAATCCACAGCAAACTTTGTCATTATCGTGGCAGTAAATAGCTTGCGTA
GCAATATTGCTGCACGACAAGGCGGAGCTGATAAACGAGAGGTGGGCGTTAATCAGTTGATTACAGCAGT
ACGCCGTTTGTTAGATGCGCAAACCTTAGGGCAATTAGTCAAGCCACTGAAACCGACTAGGGTGCGTACG
CTTTTTAATAATGCCACTTTTAAAGGTGGGGCGATAACGGCTTATGCGATTGAGTATGACGCAGTCTATG
AGGATTTAAGCCCGTTAGAAGATGGCCGTTATCCTGAAATGACACAGGATAGCAAAAATCCTGATTATCT
GTTTACGCATTATCATGGTGAGCTATCGCCACCAGATCCGATGTTAGAACGTATTGGTAACAACATTTAT
GACCCAATAAGCGGTGCCAAAGTGCCGTTTGAGGTGGAGACACAAAATGAAAGTGAAAGCAGCAATAGGC
ATTAAGGTGCCGATGGAACATCAGCCTTATACCTATATTGAACAAGTACCGGTAGAGGTAGAGCCGTCGA
TTTATTATCAACGTCGTATTAATGATGGCGATTTGATTGTGATCACAGAAACACGTTCACGCAAAGAACA
GGAGAAAGACAATGGCTGAAATGAATATTGATTTTGATAATATCCCGACGAGTCTTCGTAAACCGGGTGT
TTATACAGAATACAACTCACGCAATGCAGTGAGTACTTTGCCAACAAATGAGCAAAACGTCTTAATCGTA
GCACCGATGTTAAATGCAACAAAAGCATTTAGCGCACCGACACCGATTTATTCGGATGTAGATGCAAAAA
ATACATTTGGTGCTGGGTCTTGGGCTCACTTAATGGCGCGTATTGCTATCCAAAATAATGCCCTGATCCG
TTTAACGGTGATTGGTTTAAAAGAGAGTGATTCAGGTGTGGCGGCAACTGGCACCATTACGCTAACAGGC
ACAGCAAGCAATGCAGGGGTGCTTAAAGTTGTCATTGGTGGTCTTGATTATGCGGTGGCAATCGCTAAAT
CGGAAACTGCTGCCAACATTGCCGCCCGTTTAAATGCTGTGATTAATGCGGGGGAATATTGTCCTGTCAG
TGCAACAGTCAATGAAGGTACTGTTACGCTTACTGCGAAATGTAAAGGCGAAATTGGCAATGAGATTAGT
GTCAATGCCACATTAAGCGTAAATGATATGGCAGTGAATGTTTCTGCCCTTGCAAATGGTGCCGAAAATG
CCGATTTAGCAGCGGCATTAGCATCTGTAGCTGGTCAGCATTATCACGTGATTATCTCCCCTTTTGCAGA
TGATAAAAATGCGAAAGCCTTGCGCGAACATTTAGAGTCGGTCGCAAGTCCTGTTGAGAAAAAACCGGGT
ATTGGCGTATTAGGTTTTAATGGTACGTTGGCAAGCGGTACCACTTATACCGAGAAAATTAATGCTAACC
GTATTACAGTGGGTTGGTATAAAGGGGCGGTGGAATCTAATGCCTTAATCGCTGCGGGATATGGGGCGGT
TATTGCAGGCGAAGAAGACCCAGCTAAACCGTTAAATACACTTGAGATTAAAGGTTTAACCCCTGTTGAT
GCCACTCAAACACCGTTAAAAACCGAAGTCAATCAGGCGTTATTCCACGGTTTAACCCCTATTACAGTGG
TCAATAATCGTGTGCAAATTATGCGTGCAATTACGACTTATACCAAGTCACCGGCGAATGTAGATGATCC
TGCGTGGTTAGACTTAACCACAATTCGTACACTTGATTATACGCGTAAAGCCATTGAACAGCGTATTGAG
TTACGTTTCCCTCGTGCGAAATTATCTAATCGCACCCCACCAAAAGTGCGGTCGGAAATCCTTGATGTGC
TCTATCGTTTAGAGCAACAAGAGATTTTAGAAAATGTGGATGCGAACAAGGGTAAATTGCTTGTTGTTCG
CAATGGCAAAGATCCAAATCGTTTAGATACGGCAATCCCAGCCGATGTGGTAAATGGCTTGCACGTTGTC
GCTAACCGAATTGATTTAATTTTATAGGGGGCGTAAATGGAAAAATATGCTGGAATGGCGGTGCTTGAAG
TGGACGGCACGGAAATTGAAATCACCGATTTAAACGTGACAAAACAAACTGGACGTAAATTAGTCAAAAC
TATGAACTCTGAAGGGCGTGCACGTGGCTTTGCTAAAGGCATTACGACCTGGGAGCTGTCAGTGACTGCT
GCTCTGCCGATTGATGGTTCAGAGATTGATTGGGCTGGTATCAGTGATGCGAAAATCACGGTATATCCGC
TTAATCAAGAAGATAAGCGTACGTCTTACCTTGGTTGCTTTACTACCCAAGTAGGCGAGAAATACACGGT
GGATAACGAAGCCGTTATTGATATCCAGATGAATGCGCTTAAAGAGGTAAAAGAATAATGCGTTTACTTC
TTGGTATCTCTTATGAAGACAAGCGTTATTTTGACTTTGACGTGCGATTACTAACCTTGGGTGGCGAATG
TGCTGCCCTTGAGAAAGTCGCCGAGCTTGGTTTAGATGAGAAAGAAAACCTCACGAAAGCGGAGCAAATG
CTCGTGGACTTGGCTTATTTATCTGAACAGCTTGATATTATCGGTATTGCGCAAGATAAGCTCACGCCAC
AGTTTTTACTGGATAACCTTGCCACGGATGATTATGTGCTGATTACGCAAGCTATCGCTGAACTACGAAA
AAAGCACATCGACGCTGGGGAAAACCCGAGCAAAGCCGAAACCGAATAAAACAACATTACGGTGTGTTTG
ATGCCGAGAAGAATTACCGAAGTGCGGTCATTTTATTGGCTAAATTTGGGTTTACTGCTGAAGAAGTACG
AGCAATGTGTCATGCCGAAGTTGCTGCATGGGTGGCAAGTTGGCAACATTCGCAAGGTATTAAAACTCAG
TCAGAAAAAGGCAACACGGTGCATTACAACCTTATGCGTCGTAAAACTAAGGGGGCGTAAGCCCCTTTTT
TTGTGGATTTAAAATGAGTTTAAAGAGGGTTTAAAAATGGCTGAGTTGAATTTAGCGTTGAAGCTGAAAG
CGCAAGACCAAGCAAGCCGTGTGTTTCGACGAGCGCAATCGCAGATTACGCAAAGCACACGTGCTATGGC
TCAAGCGCGTGAAAGGTTAGGCGTGCGAAGTGAACATAAAATCCAACAAGAAATTAATCATACCATTGCC
GCTTATAACCGATTAAAACGTAGTGGTACAGCCACTAGTCGCGAATTAGCCCGTGCGGCTGAAGCGACGC
GCTCAAAAATTGCTGGGCTTAATGCAGAAATGGGGAAAACCTCTTGGGGGCAACGATTAGGCAATGTTGG
AACTGCCATTGCTAGTGTGGGCGCAGGCATGGCGGCTGGAGCTATGGTAATGGCGCAACCCATGAAAAAG
GAAATGGACTATGACCGACGCTTGGCGATGGTATCCAATACTGCCTTCTCCGACCGAGACGTAGCTGGGC
GAATTGCAGGAAAGAAAGAATTACATGATGCGGTGAAAAGTGCGGTAGAAACTGGAGGGGGGACGAAAGA
AGAAGCCTTGGGCGCATTAGATAAGTTATTAGCCTCCGGTACTGTGAAAGCTGAAACCGCAATGAAGTTA
TTGCCTACTTTACAAAAAGGTGCGGTGGCAACAGGTGCAAGTACAGAAGATTTATCGGCGATTGCAATTT
CCGCTATGCAGCAATTTGGCATCAGAGAAGATCAAATTGGTGCGGTATTAGATAAGGCTGTGGCTGCTGG
GCAAGCGGGTAACTTTGAACTTTCCGATATGGCACGTTGGCTTCCACAACAAATGGCGGCAGCTAAATCG
GCTGGGCTTTCGGGCATGGATGGCTTTGAAGCATTATTAGTCGCAAACCAACAAGCGCGTGTTACCGCAG
GGACAAGCGATGAAGCGGGGAATAACCTGGTTAATTTACTCGCCAAACTTACGTCTAAAGAGACTGCAGA
TCGTTTTTCTAAATTAGAAATTAAAGGCAAAGATGGCAAAACCCACGGCATTGATTTTATTAAATCCATG
GAGAATGAGAAGAAACAAGGTAAAAATTCTATTGAGGCCTTTGGTTCTATTATGGATATGGTCGTAGGAG
AAGATAAACGTTATCAAGCCTTAAAAGCAAAATTGAAAACAGCTAAAAAAGAAGAACAGCAAGCCTTAAT
AGAACAAATGACAAACTTAGTAGAAGGTACGGCCATTGGGCAGATTATTTCTGACCGTCAAGCCTTAATG
GCACTTCTTGGGATTCGCAACAATGTTGAACTAGGCAAGCAAGTAAAAGAAGAAGTCACGAATTCTGAAG
GCGCTACAGATAAGTCCCATAAAGTTGTGATGTCAACTAACAGTGCAAAAGTAGAACAAGCTAAAAATGC
AGTTGAATTTGCACAAATGGAAGGCATGAAAAGTTTTAATAATGCACTTGGCGATGCGGCTACAAAACTG
GCTGAATATGCGAAAGTGTATCCCAATTTAACATCAACGTTGACAACGGCAGGCACCGTTATTACAGCAT
TAAGTACGGCAGCAATTGCAGCAAGTGGTGCGTTGGCATTATTGGGCGTTAAACGAGGCGGAATTGGGCT
TAGTGATGTAGCAGATGTTGCTGGCAATCTAGGAAAAGGGAAAAACGGTTTAAAAATTAAAGGGGGCGGT
AAGTTAGGCAGTATTCTTAGTGCAGGGGCACTTTTTACCAGTGGTTTAATGATTGCTGGAGAACAGCGTA
CAACGGAAGAAGCGAAGGCTGAAGAAAAAGCTGAGGCAAAAACCGCTCAAGAAAAACAGCTTGAAAACCA
ATTTTATGCGAATGCTTACGGGGGCAATAAACCGACCACAACCCATTATGCACCGCAAGGTTTCGGTTAT
AACAAAAATTCCGTGTGGGGGACGGCTGGACGTTCAGGCGAAGTGGCTGAAATTGCACGTAAAGATGAAG
TTGCCACTTTACGTCTTGAGCGAGGCACACTCACGCAAGCCCAATATGATGAGCGCACGCGCCAAAGTGC
GGTGAAAATTGCGGAAATTCGCAATCAGGGGAAAGGCTATTCAGGTTTATCTGTAGCGGCTAATGACACC
GACTCCGCTTTAAGTCGCACACTGGGTGATTTATCTAGCTTGGCTAACTATCAAGCTGATTTTCAGCATT
TTGGGCAAACCATTAGCGACGGATTAAAAACCGCCATTGAAAGCCAAAATTTCACGATTCAAAACGAAAT
CAAGGTGGATTTAGACGGACGGATTGTGGCTGAACAAACGTCTCAGTATCAATATCAAGACTTAAAACGG
GGGTAAAAGATGGCTGGTTGGACAATGCCTGTGCAACGTGCGAGTTTTCGTGGCGTGCGTTTTGATGTGC
TTTCGGTGGATGATGATGTCTATCGCTCAACCATTGAGCATGCTTATCCTTTCGTCAATGGCGCGGACGT
GGAAGATTTGGGATTAAATCCATTAACCGTGCGTATGCAAGCCGTATTTTATGGGCCAGGCTATTACACG
GACTTTAAGAAGTTTTTAAGCGTGCTACAAAAATCAGGGGCGGCAACATTAGTGCATCCGATTCGTGGGC
GTTTGCAAAATATGATTTGCACTGGGGCGAGTTTTCATCACGAAGCAGAAATGATTGATTATGTGGCGTT
AGATTTGACTTTTATTGAATCTACGCCAGCTAAACCGATTTTTGTCTTTAATTATTCCCTATTGGCAAAA
ATAGATGCCTTACTGACTGAATTAGAAAACGTTGTTGATGATGTGATGGCATTGTATGGCGAATTTATGG
AGATTGTTGCCTTTGCCGCTAATACAAAATCACATTTGTTGGGTGTTTATGGCGCATTATTTGGCTGTTT
TGAGCAAGTGCGCGGGTTATTTGATTTTGACAAAACCAAGTATGGTGTGTCGCCTGTCGTGACACAAGAT
AACTTTAAAGCAAAATCTAGCCGTGCTGTGCGTGATTTGGTAACCATGATTGATTCTGGGTTGCGCCAAA
TTGCTGCACGCAAGGACTTAACCCTGCGTGCAAAATTTGATGAGGTACTCCGCACAATACGTCAAATCAA
GCATATTCCTGCTGATTTAGTGAGTGGTAAGAATATTAAATCTGCCAAAGAACAAGCGGCGTTGAAATCA
TTAACGACCTCTTTTAGTAAGGACGATACTGAATCTGTGCATTTAATGATGCAGTTAGCCTCTAGTGTTG
CTTTGTTGCGTATTGCCACTGAATTGGTAGAGGACGATGATTTATTGCCACAGGATATTGAGTACATCAC
GACTCAAGTGCGGTCACAAATTATGGATAATTTACAATTGTTACGCAAACAAGCAGACGATGAACATCGT
GGGGAAAATATCACGGTATTAACCACGCCTAATACGAGTTTTTATACGGCTGCGCACAATACGGCAGAGC
AATTACGCAATAAAGCGCATAAGTTTACTCAACTTGCCCTTGCGGCAATTAATCGTAAACCGCCTTTAAT
GGTGCGTGAGGTGCCATTTAGCGGTACTGTGCAACAAATTGCACATGCATTTTATCAGGATTACAAACGT
GCAGATGAATTATTAAGATTGAATCCGCAGATCCGTTATCCGAATTTTGTTGAGCGTGGGGAGTGGTTAA
ACAGCTATGTCAAATAATTACCCTTATGAAAATGATATTACGCTGGAAGTGGACGGTAAAGCCCACAATA
GCTGGAAAAGTTATGATATTGATAGTGACTTTTTAATCCCTGCCGATGCCTTTAAATTTGATTTGGGCGT
GCCTTCAAATAGCACAGTTTTACCTGATTTTTCGGGAGCAGAAGTGAAAGTGCGTATTAATGGCGAGCTG
GTAATGACAGGCATCGTGGATACGACACAGCATACTATTAGTAAAACTAACCGCACTTATAGCCTCAATG
GGCGTGACCGTGCAAGTATCCTTGTGGATTGCTCTGCCCCCATTACCAATGTGAAAGGCTTGACTGTGTT
AGATGCGGTAAAAAAAATTGTTGAACCACTTGGTATTAAAAAAGTGGCATTGCGTGCGGAAAATAATCCA
ACATTAGATAAAGTCGATATTGATGTGGGCGAAACAGCTTGGAATGCGGCAATGCGTTGTGCGAACTCGG
CAGGCTTGCACTTGTGGTTTGAGCCAAATGGAGAGCTGATTGTGGGCGGTGCGGATTACAGCACACCACC
TGTGGCGACCTTGTGTTGCATGAAAGACGGCAAACGAAACAACTTTGAGCAGGCGGATTTAACGTTTGAT
GTGTCGAATCGGTTTAGCGAAGTCACTTTTCTTGCACAAAGCCACGGCAAGCAAGGACAAGATAACAAAA
ACGATCTGAAATGGGTTTATCACGATCCTGACATGACTACCTACAAGCCGAAAACTGTGGTGGTATCTGA
TGTGGATAACTTGGAAGCCTTGCAAAAATGGGCGAAAAAATACATTGCGGACAGTATGCTAGAAGGTTTT
ACCCTTACTATCGTTGTACCCGATCACAAAATGCAAGACGGTACATTATGGCAACCAGGGCAACGTGTGC
ATGTCATTTGCGAGGAATATGCTATTGATGCCATTTTCTTTTTAATGGGGCGACGTTTTATGCTGAGCCG
AAACGCTGGCACACAAACGGAACTACGCTTTAAACAAGACGGCATTTGGACACCAGACGCTTACAACGCA
AAAGCAGAAAAAGCACGTAAGCGTAAGGGTAAAAAATTAATGGCTACTAACGGACATGGCAGCTGGGTGG
CTGCGAATTAAGGGGACAAAATGAGACGATTAAGCCAAGCCATTCAACAAAAGGCGCAAGGTGCGGCAGA
GGAAATCCGTCAAGCCTTTCGCGGTGTGCTGCACTTAGTAAAAAGTGCGGACAATATTCAAAAAGTGCAA
GCTTCAGGGCTTGCCGATGAAACCTTGCAAGATGTGGAGTTGATGCAGCAGTTTGGCTTTACCTCTGTGC
CTCCAGCAAATACGCAAGCGGTGATTTTACCCATTGGCGGACAAACTACCCACGGCATTGTGATTGCGAC
TGAGAACGGTTCTTTCCGCGTGAAAAATCTGCAAGGTGGCGAAGTGGCCGTTTATGATGAAAGTGGCTCT
AGCATTGTATTAAAAAAGGGGCGGTTAATTGAGATTGATTGTGATGTATTAAAGATTAACGCTGCAACAA
AAGTGGATATATCAAGTCCACTGGTTGAAACCGATCAGGTCTTTACTGCCCAAGGGCAAATCAATGGTAA
TGGTGGTATGGCTGTGCAAGGTGGCAGTGGCGCGAGCTTTACTGGTAATGTACAGCAAAGTGGTGGTAGC
TTTACGACCGACGGCGACGTGGAGGCTGGTATAATTTCGTTAAGGAACCACAAACATACTGGCGATAGCG
GAGGAAAAACCACTAAACCTGAATAATCTAACCTTAAAGGAGATGCTGAAACCCTGCATCTCCTTTCTTT
TTACCTCTTATCTTATCCTGTCAATATGGACAGAGAGATCAGCCCGCTTACCGGGGACTATACAAGTAAA
CAAATCAGTACGCTTGCCAATGCAGCGTATATCAGATTGACCACACCATTAGGCTCTTGGTGGGCAGATG
GGCGTGTAGGCTCTCTGCTCCATCTTATTCCGCGCGAAAAAGATTTGTCGCGCATAGGTTTAATTGCACA
ACAATATGCCGAAGAAGCCTTGCAACCCTTGATTGATGATGGACGTGCGGACGAAATTATTGTCAATCAT
ACCCAACCACATAACGGTGTATTGATTTTAGATATATCCATCCGAGATAACCGGGGCGAAACCTATCATT
TTAAACACCCGGTAAAAGTCATTTAAAAAGGGTTTAAACCATGTTTATTGTGCCGAGTTTAGAAGATATT
CGCCAAGCGATTTTGCGCGATGTGCAGTCATTAGAACCGAGTGCTGATGTGAGCATAGATAGTGACTATT
ATGCACGTGCCAGTAGCCTTGCTGCCGTAGCGGAAGGGATTTACGCTCATCAAAAATGGATTATTAAACA
ATTCTTCCCGGATACTGCTGACACAGATTTTCTTGAAAAACATGCGGGTTTGCGTGGTATTCGCCGCCGT
AATGCGACTTATGCCAGTGGCCGTGGCGCAACAGTGACAGGTACCCCTGATGCAGTACTTAAAGCGGGAT
TACAAATTAAAACAGACGATAACCGATTTTATGAAATCACCGAAAGTGCGGTGATTTCTGTAAGCGGTTC
TGCCGTTGTTGCCGTGCGAAGTCTTGCGACGGGTGCTAGCCAAAATATTAAAACTGCGACAAAAGCAAAC
TTTATGGCGGCACCTTTAGGCGTGCAATCCGATGTGGTGCTAAATGATGTAATTGGTGCAACGGATGCAG
AAAGCGATGCGTCTTTGCTCGAACGTTTGCTTGAGATTATTCGCCGACCACCTGCTGGGGGTAATCGTTA
TGACTATCGTACATGGGCGTTATCGGTGGATGGCGTGGATGCGGCTTATGTTTACCCGTTGCGTCGTGGA
CTTGGTACGGTAGATATTGCGATCACATCAAATAACGATGTGCCAAGCGATGAAACAATACGTCGCTGCC
AAGAATATATTGACGATGTGCGTCCAGTAACCGCGCGAGAAAGCAAAGTCGTGAAACCTGATGTAACAAA
AGTCAATTTTAATATTCAGGTAAAAATTAGTGGCGTGACCTTACCCGAAATTAAGGCAGCGATTTCTACC
GCACTTGCGGATTATTTTAATACGCTAATCCCAGGCGATGATTTGATTGTGTCGCAATGTGAAGCGGTGG
TAAATAACTTGGTCGGTGTGGTTGATCGTAAGTTTACGGCACCTATCACTAATCTAAAAGCGGATGTGCG
TACAAAAATTGAGTGGTTTCGGTTAGGTCAAATCACCGTTACGGAGATGGCATGATGCAAACTGACCACA
AAAAGGTGTTAGCAAAACTTTATCCGCCTGTTTCATACGACGTAAATGGAGAGCGTTTTTTAGCACAGTG
TGAGGTGGATGGTAATGCCTTTGACCGATTACAAAAAAGTGCGGTGGATTTATTGCAAATTATTGAACCT
GCTACCTCCAATACCATGTTGTCCGATTGGGAACGTTTATGCGGCATAAAAACAGATTATACCAATAACT
ATCAAGCACGAGTAAAACGTGTTATTGCCAAGTTAAATGCGATTGGGGGCTTATCCATTCCCTATTTTAA
ACGTATTGCGGAAAGTATTGGATATCGCATCGAAATTAAAGAGTTTTCTTCCCTTGCGAATGACTTACCA
ACGACGGGAGATTTGGCTCAATTTCGCAATGAAGCGCGTGATAACTTGATTTTTATGTGGCGAGTATCGG
TGCTTAATGGGGATGACAATATTGTGTATTTTCGCGCAGGTAGTTCCTTTGCAGGTAATCATTTAGTGGA
ATTTGGCGACCCAATTATTGAGGAGTTCTTACGAGATTTAAAACCTGCACATACTTACTGTTATTTTGCT
TATCAAACAGGATCTTAATATATGAAAAGTTTAATGCCTCAAATTGATTCCAATGATGGCCTTTTTCACA
ATGGTAATCCAGCAACAGGCGAACAAGGCACTCGAGTAACCGATACGTGGCTGAACGACGTGCAAGACCG
TGTGCGAGACCTACAAGCTGAGGCGCATTATGTGTTGCAAAAAGCGGAATTTACCCCGAAGGCAGAAACA
CAAACGCAGTTATATCAAGCGATTGTGAAGATTATTGATGATAACCGAAAGACGGCAAGTTTAACTCAAA
AAGGCGAAGTTCAGCTTAGTTCGTCCACTAACAGCAACAGCGAAACCAAAGCGGCAACCTCAAAAGCCGT
GAAAACCGCCTATGACAAAGCAGTAGAAGCCAAAACTACCGCAGATGAAAAGGTTGGTTTAAATGGTAAC
GAAAGCATTAATGGCGAGAAAACCTTTGAAAATCGTATTGTGGCAAAAAGGAATATCCGTATTTCAGACA
ACCCGCATTATGCTTCATATGGAGACCATTTAAATATCGGGGCAAACAATGGCGATTGCTGGTTCGAATA
TAAATCAAGCAACCGAGAGATTGGCACACTTCGTATGCACGCTAACGGCGATTTTACCTACAAACGTAAT
AAAATCTACCACGAGGGGGCAAAACCGCAATTTAATACGGATATTGAAGACAAGCCTGATACACTTGCAG
GCTATGGTATTGGGAATTTCAAAGTAGAACAAGGGCAAGGCGATGCTAATGGCTATAAAACCGATGGCAA
TTATTACTTAGCAAGCGGTCAAAATCTTCCTGAAAATGGGGAATGGCATATTGAAGTAGTTAGCGGTGGA
GCAACAAATGCGGTGCGTCAAATTGCACGTAAAGCGAATGACAACAAAATCAAAACACGCTTTTTTAATG
GCTCAAATTGGTCAGAATGGAAAGATGCAGGCGGCGACGGCGTGCCTATTGGTGCTGTGGTGTCATTCCC
TCGCGCAGTAACTAATCCCGTTGGTTTTTTACGTGCTGATGGTTCAACATTCAGCCAACAAACCTTTCCC
GATTTATACCGCACTTTGGGAAACCACAACCAACTCCCAGATTTAACCCATAGCGATGTGGGGATGACGG
CTTATTTTGCCGTGGATAATATCCCAGCAGGCTGGATTGCCTTTGATGAGATTGCCACCCAAGTTACCGA
ACAACGTTACCCCGAGTTATATCGTCACTTAGTTGGTAAATATGGCTCCATTGAACGCGTGCCTAAAGTA
GCAGATAGATTTTTGCGTAATGCGGGGAATAGCTTGTCTGTGGGACAAACGCAAGAAGATGAGTTAAAAC
GACATGTGCATAGAGTACCGATAGACTACGATTCTTGGTTTGATCACTCAAGTCAAAGACGGAATAATTC
GTATTTTGACTATACAACATTTGCTCAGTCTTCAGATTTGTGGAGCACCCTTGGTTATGACAATGCAGAT
GGCGATAATGGTTTTGTGTCCCCAAAAGACACCTCTCAAATGGCAACAGGTGGCGATGAAACTCGCCCTA
AATCATTAATCCTCAAATTATGCATCAAAGCCCTTAATAGTTTTGATGATGTGGTCTTTTGGATTAAATC
CCACGGCGAGGTAACTAATGCTGGTGCGCTTGATGCAGGGCGATTAGCGCAAGGATTACAAGATAAAGCA
GCGCGTAATCATACCCATGCCGTGAGCCAGATTACGGATTTTAATCAGTCTGTAAGAGAAATCGTTACAC
AATCCATTACCCAAGGATTTAGTCAAAATCTAGCCGAAACAGGATGGTGTAAATTGCCAAATGGGATGAT
TTTACAATGGGGGAAATTTAACAAAGGACATGGTTTTGTATCCAACGAACAACGCCTTGTTACATTCCCA
ATCACTTTTCCTAATAAGGTACTTTTTGTTGGGCTTACAGAATTTACGAATGTGTGGTCGTATAGCACAA
CAGTAGAAAATCGACAACGCATGACAAATAGTGGGTTCTATGTAATTAGCCAACGCAATGACAGTATGTA
TTTTGCATTAGGATTTTAACGGAGAAAGCTTATGTATTACTACGATAAAAAAACAAATGGGTTCTTAGTA
CAAGGTGTAAATTTAATTCCTGAGGGTGTTATTAATATTACTGATGAGTATTATCAGCAATTGTTAAGAG
GACAATCTCAAGGCAAGCAAATCATTGTAGATAAAGCGGGCAATCCTATCTTAATTGACCAGCAACCTAG
CGCAGCACACCAGTTAAATCTTGACACACTCACGTGGGAAATTTCAGCCGAAAAACAAACCGCACTTTTA
GCCGAAACCCAAACTCGCCTTGTTGCCAACATCGATGAGCACGCGGCAAAAATTTACAGCACTTGGACGA
GGTTTGAATCTGAGTACCGTGAACGCCAAGCTGCTGCAGAAGCCTTTAAAGCAGCAAATTATGGGGGCGA
GTGCAGTCGATATATCTCAGACTTTGCGCAACGAGCAAGACTGGATAACAAGACCGCCACAAACCTGATT
TTGACACAAGCGGCAGGACTCGAAAAACTGCAGGTTGAATTAGCTAATCAACGTATGCGCAAATATGAAC
TTAAAGCCCCTAATCTCACGCTTGAGCAACTGCAATCAATCCATGATGACATTATCAAGCAGATGGATAA
CTTGATGGAGGAATATCAAAATGGCTAAGGTCTATTTGGCGATGTACAAACACAAACGAGACTGGGGCAA
AGAGCCAGTCAAAGCGATAGCCGACCGCATTACTCAATTTTGCACAAAGGGCAAATACTCGCACTGCGAG
ATTGCCATTGAGCGTATTGAGTTTGGCAATGGGCATCATTATGAGCATGCGACAGTATATGACTGCTACT
CCTCATCAGTACAAGATGGCGGCGTACGTTGCAAACAGATTGATGTGTCCGATAACACCAAATGGGATTT
AATCCCACTTGACGGTGTGACTGAAGAACAAATCAAAGCCTATTTTGACCGCACTTCAGGCAAGAAATAT
GACTGGTGGGGTGCGCTAGGAATCGTACTTGGAATCAAACAAAAACGCTCAAAATATTTTTGCAGTGAGT
GGTGCTTTAATGCGATTTGCGGTAGCGAGAGAGGTTGGCGATTTAGCCCAAATCAACTAGCGGCTATATT
TAATAAAGAGAAAAGTTAAAAGGAGCGTTTACCCTGCACAAAGTTTAATTCAATAAAGAAAAGACGGCGA
TAACAACGGCACTAGGAATGCTCGTTGTTACCAGCTACGCAGAATGAGCCTGCATATAGCCATACGCCGC
CTACCTTGCGCAAGGCGGGCGGATTGTAACAAATCTTTTGATTAGGAGAAATATATGCAGTCAATTAAAG
CAATCCGTTGCACATTTTGTAACAAATTATTGGCAAAAGTGGGGATAGTTGGTTATTTAGAAATCAAATG
CCCTCGTTGCAAAACCGTTAATACTACACGTTAATTTGATTTGAGTGTCAGAATGCCTTGAGCATCGGAA
CGCCATAGAAAGGAAAAACTATGGCAAATCAAAACACCTTTAAACAAGCCCCGTTGCCGTTTATCGGACA
AAAACGAATGTTTCTTAAACATTTTGAAACAGTTTTAAATGAGAATATTAAAGGTGAAGGCGAAGGCTGG
ACGATTATTGATACATTTGGCGGAAGCGGTTTATTAAGCCACACCGCCAAACGGTTAAAACCGAAAGCCC
GCGTCATTTACAATGATTTTGATGGCTATGCGGAGCGATTGGCACACATTGATGATATTAACCAGTTGCG
AGCCGAGCTTTACTCTGTAGTTGGTAATGCTACGTCAAAAAATAAACGTATGACGAAGGATTGTAAAGCA
GAATGCATCAGAATTATTCAAAACTTCAAAGGATATAAAGATCTAAATTGCTTAGCGAGTTGGTTATTGT
TCAGTGGGCAACAAGTGGCAACGCTTGATGACTTATTCCAACATAATTTCTGGCATTGTATTCGTCAGTC
TGATTATCCAAAGGCTGATGGCTATTTGGACGGTGTAGAGATTGTGAAAGAATCATTCCACACGCTTTTG
CCTAAGTTTAGCGATGATCCGAAAGCGTTATTTGTGTTAGATCCGCCTTACCTTTGTACCAAGCAGGAAA
GCTACAAACAAGCCAAATATTTTGACCTGATTGACTTCTTGCGATTGGTCAATATCACGCGACCGCCGTA
TGTTTTCTTTAGCTCAACGAAGTCGGAGTTTATTCGATTTGTGAATTATATGCTGGAAGACAAGGTGGAT
AATTGGCAGGCATTTGAGAATGCCGAGCGGATTACGGTCAATGCCAAGCTGAACTACCAAGTGGCGTACG
AGGACAATTTAGTCTATAAATTTTAGCTATGAAAAAGGCTTCGCGTGATCACGAAGCCTTTGTTTTAGTC
TTCTAATTCAGAAAGCAAGCAATAAAACGGTGGGGCGAAAGGGGCAAGTGTGGACGTAAATCTGACTACA
CAATCTTTATGCCCGTCTTCCACAAACCGCACATCTAAAAACGCCGTGTTATACACAAAGGTTTGCCCGC
GTCCGTTAGGTAGTGAATATTGCGAACCGTCCGCAATAAAACCGTCATGTTCTTTCACGGCAACAAGGGC
TAATTCTATCATCATTTCCTGCTCGGTTCTCATTCTAAAGTTTGTCATTTTGTGGTTTCCTGTGCTTGTT
TAAGTTGGTCACAGGATTACTCTCTTCGGCAGGCATAGCAAGTCATCATTGCGGCAAAACGACTGACTGC
GGTCGAATTAGACTGGGGAGGTATGGACGGCTAAATAAGTGCAGATATGTAATGCCATTTCACTAAATGA
AAAAACAAGAAAAGGAAATTATCTTGCTTTTTTAGGAACGGTTATGTTGTGCGGGTTTATCTAAAGTGTA
AAATTTAAACGCCCTTTAATGATGATTTAAAGGGCGTTTTTTGTCTAGGTTTAATCTGTGATTTATTTTG
CATAATACTAAAACGCTTATGCAAAATAAATCCCAACTTTATGCAAAAAGTTTTGCGAACTTATATATTG
TATTAGAAGATGATGCTAAATTTAAAAATAATTTCTTAGAAGTACTTGATTTTATTAATAGCGATAAAAA
TACGTTTGAATTTTTCTGGTTACAACCTGATCGTTTGAAAAATAAAAGAAAATTGATCTCTAATTTCGGT
AATCTTTCGATATATCAATTTAGTAAAGGATTTGCTGGTACTACAGGTTATTATTTAACTCCCCAAGCAG
CAAGGAAATTTTTAACACAAAGCAAGGAGTGGTATTTAACCGTGGATGTGACAATGGATCGTTTTTTTGA
GAATAAAGTGCCACCTTATGCAATAGTACCATTTTGCTTAGAAGATGATGGCGAGATAGAATCAACTATT
TATGAGAAACAAAAGAAACGGAGATCATTAAAAATAGTGATTATGAGAGAGTTGTTTAATCTAAAAACTA
ATATTAAAAGACGTATTTATAACTTATTCCATTGATAAATTGATATAGTAGACAAAGCAGTTGTTAATGT
TTATTTTTAAATATTAGCAACTGTTTTATTTTGGAATTCCACGCAATAATCCTACAGGCTCAAAAGGTTC
TATAGAAGTTGGCGCAGGCACTTCGCTGAATAATAAAATAAATGGCTTGGGCGGAATAACTTTTTCATTT
CGCCATAAATTTCCCATTCCGACTAATTGAATATCTTCGGGTAAATTACGAAGTCCTGCTTGTAAAACTG
CAATCGTATTTTGGCGAGGATGACCTATTGCAATGGCGGAGCCGTGTTTTCTAGCATAGTGAATTGCTGC
TTTAAATTGACGTTGAACGTCTGCGAATTCGTTACTATCATCTAAAAATATATGGCGATCTAATGAACGC
ACGCCTTGTTCTTTTGCTATTTTCCCAGCTACAGATTTTCCTATTGTTCGACTATCTAAAAAGAATAAAT
GTTTTTCTTGAAGTGCGGTCATTAAATAAGTCATTAATTGGGGATCTGCCGTTGCTGCACTCCCCATATG
ATTGTTCATACCGATGGCATCACGCACAATATTTTTAGCCGTATTAACGCGATCATTTACTTGTGCTGCA
GACATTCCTAAATGCAGCCCACCGTCTTCTATTTTCACTGCACTTACTGGTTGCATCGGCATATGGATTA
AAATATCTCTACCTTGAGATTTTGCTTCTTGATTACGTGCTCGAGCATAGGGCGCAGCAGGAATAATTGC
TACGGAAATTTCACGTGGCATCGCAAAAATTGCCGCATCTTCTTTGAGATGATAGCCTACATCATCAATC
ACAATAGCAAGTTTACTTTGAGCAAAAGAAAAAGAGGCATAAAGTGCGGTAGAAAAAACAATGAAATTTT
TTACCGCACTTTTTATCAGAATATTCATCAACGAACCCACCCTGCAGGATTTACTGGCGTTCCTTTACGG
CTAATACCAAAATAAAGCGCAGAACGTGATATTTCCCCTGTATTTCCTACTTGAGCAATAACCTGCCCTG
CTGAAACAAGCTGACCAACTTTCACTGATACAGCTTGATTGAAGCCATATAAACTTAAATCAGTTTCGCC
GTGTTTAACAATAACCATATAACCATAACCATTTAAATATCCCGCTAAAATGACGCGTCCAGCAGCAATT
GCTTTAACAGGCGTGCCTGCTGATGCGCCAATTACCATACCTTTCCAACGTACTTCGCCTGCTTGGATAG
AACCAAAAGTATGCAAAATTGAACCAGAAACTGGTGAGGAATATTGTTTTTTTGCCGCCCCTAAACCGTT
TGTACTATTAAGTAATTGGCGTTCTTGCACAGTTGGTTGATAAGGTTTTGATGTTCGTTTTTCTTCAGCT
TTTTGGCGTTGAGCAAGTGCCTCTCTTTCACGTTTTTCTTGTTCGCGCGCTGCTTGTTCAGCTCGTTGTA
TTTCTTGACGAAGTGCTTGTTCGTTTGCTTTTAGTGCATTCAATTTATCTTGATCTAGGGCTAAATTTTT
ATTGAGTTCATTCAGCGTAGATTGATGCTCTTGCTGTGCTTTTTGCAATGCTTGTTGTTGTTTTTTTTGT
GTGGAAAGTTGATTTCGGTGATTCTTTTGTTGAGAGAGAATCGCCTTTTTTTGTACTGCAATTTGTGCTT
GCGTTGCTTTTAAATTATCAATCATTTCAATCCGAACTTGATTTAAATGCTGATAATAAACTTTCATTCG
CTCTGCTTTTGTTGGATCTTGGGCAAACATTCGTTCAATCAGCGATGGATTAATGCCTGAACGGTAAATT
ATATCCATTTGTTTAGCTAATCGTGTTTTTTGCTCACGTTCCTGTTTTTCTAATTGTTTGAGCTGCTTAT
CTGCATCGGCAATTTGCTTACGAATTTCCTTTAAACTTATTTGGGTTTCAAGCAGTTCTCCCTTAACAGT
GTTAATTTTACTCTCGTGTTTTTTTAAATTCGCTTGCAACTTAGCTTGCTCACGTTTTTGCTTCTCAATT
TTAGATTCTTGTTGCTTAATTTGTTTTTGAATTTGATTGAGATCGGAAGATTGGCTGACAGGCGAAAATA
TTAATAAACCGCAGCTTAAAAGTGCGGTTAATAATAATGATGTTTTTTGATTAACGCCTAAACGCAACAT
>H106-6_SuMu_C01_Hinf
TCTCCAATTTTAGACTTATTTAACAATGAGATAGTC
TCATATAACCTCAGCTATTCCCCAAACTGGGCGCAAGTAGAGGACATGTTAATGCAAGCCGTCAAATGTG
GGGTAGTGACAATATTTGCATAAGGAAAAAGAAAAAATTTGGTGGGAAAAAATTGGTTGGAGCCCCTGTT
TGTGGGGCTTTGGCGTTTTTAGGGGGAAAGTTTATGCAAAAATGGAAAATGGTGGGGATTGGAGGAAAAT
GGTCGAAAATTGGGTTTTATTTTGCATAAAAGTTGGCGGTGAATTGTTAGGTTTTAAACATTTTTAAAAT
TCTAAAGTTCGTTTTAAAGTGGGTTTAAAAGGGTTTAAATTCAGCTTTAAAATCGGGGTGGAAATTGCAG
GAAGATGAAATAGAGGTGGTGTATTTAAGTGAGGTTTTTTATGGTTGTTTTGGTAAAAGCTAGGAGAAAA
GGCGGTTTCAGTGGCAGAAATCGCCTTTTTTGTTGATTTTTGGGGCGATTTTGGTGCGTTTAGATGAAAT
CTAGCGGTTTGTTGTGTGTGATTATGGGTAGAATTTGCGAAAATGCGCCATTATTTGGCGGTATTTGAAA
GGAACACAGGCTTCCTTGCCTTTGTGCTTTAAAATATTAAGAAAGCACTTGTAATGCGGTTTCTGTGGAT
GTTACCGACATTGATGTCGGTAACATATTAAAAATTGCGGTAGCCTAATACAACTTGACCAATCACAAGC
AGGCTGTCTGCCTCTTCTGCTGTGAGTTTTATCGGGCGGTATGCGTTATTGTCGCTGATTAACTCTACCC
CGCTAAATGTACGTTGAATGCGTTTTATCAGCATTGATCCTTGATTGTTTAAAACAAAGATTTTGCCATC
AATTAAAGTTTTACTGGCATGATTGACGATAATGTCCTCGCCGTCTTTTAGCGTGTCGTCCATGCTATCG
CCGCATACTTTATACTTTCCGCAGTCTTCCGCTTTTAACCCTCTAGCACGGAGCCATTCGCGCTCTATCT
TGGTCTTTTTTACCTCTAGGTAATCGCTGTTTATGCCACCATAACCAGCCGTTACGATAACATCACGACA
ATCATCAATCCATTCAAACCCTTCGTCATCGGCAACGCTACGCGAATTCTCGCTTTCGCGCAGGGTAATT
CTATTGGAATTTTCATCTAGTGTTGCATTGGTCTCTCCAGTCAATAAATAGTTAGGCGAAACCTCTAACT
CTTCAGCAAGGGTAATAATCATTGAAGCTACAGGTTCAGTTTGATTTGTTTCCCAATTCTGCAATGCAGA
TAGTGAAAGTCCCAGCTTTTCCGCCATAGCATTTCTTGAAACTTTTTTAAACTCTCTTAACTCTCTAATC
CGATTTCCTATGGATGAGTTGTTTTTAAACTTAACTCTCATAACTTTAAAAAACTCCTATGAAAAATTTA
ACTTTTTTAAAGTTGAATTAAAAGTTATTTATTTCAAATAGATAGATTAAATAACTATTAATCCAATGGT
TAATTTTTAATCAATTAACTTTAAAATAAACTTTTAAAAGTTGTATTAGTTGTTTTTATGGTTTAATATC
CTCATCAGATTAACAAATGAGGTTATCTAATGAGGACATTAATGGAAGCTAAAAAAACAGCTATTGATTG
GCATCGAGAAGACATCAAAGCTGCACTAGCAAAAAAAGGTTGGTCATTGCGCCAACTCTCTTTAAAGCAT
GGTTATAGCAACGGTAGCACATTAAAAAACGCGCTAGACCGTCCTTGGCTCAAAGGTGAACGTATCATAG
CTGAAGCTATTGGCGTTCCTGCCGAAGTTATTTGGGCATCACGTTATGAGCAACGTAACCATAAAAAATA
CGCTGATAGATAGTTTTGAGGTTATTTATGAGAAACGGCAACCTAAAAAAACACTACTCAGCCAAGGAAC
TACTTGATTTAAGTTTATCCTGTTTACCTAATTCGGTGCAAGGAATTATTTATCAAGCTAAGAAGAATGG
TTGGGTAACTCAAAAAAGAGTTGGCAAAGGTGGTGGAAAAGAATATGCCTTGGCATCTTTACCGCAAGAA
ATTCAAACTGAGATTCGCACTAAATTTGCAGTTTCTATCGTTAAAGCCAAACCCAAATCTCTTCCCGCCG
ATCTCCGTCAGGTGGAATTAAAAACTTTAACGGAAAAACAACGTGAAGTGGCAGGGGCAAGAATGGCGTT
AGTTGCCCAAGTGGCACAGCTCGAACAAGCCCAACCTCGTTACAAGGCGATTAAGTTTTTTTGTGAACAA
ATCAAACATGGTGGCATTTCTTCTGATTTGATGAGATTGGTTGAAACCGCCAATAACAAGAAAGGAAAAA
ATCGCACTTTATCTGACCGCACTTTGAATCAATGGGTGTTGGATTATGAAAAGGCGGATACCCCTGAAGA
ACGATTAAAAGCCCTCGCACCAATGCAACGGGTGGCGAAAAAGGCTGAAGAAATTGTGTGGTTACCTGAC
TTTTTGGCGATATATCGCCAAACCAATGGCATCAATGTGGCAGAAGCCTATCACTATTTTTCGGCTGAAT
GGGATGCACGTTTTGCAGACGAGCCGTTACGTTTAGAAATGAAACCGAGTATTGACCAAGTTCGCGCTGC
ATTAGCGAAATTGCCAAAACACATTAAGGAAATTGGTCGTAAGACGGGTTCTGAACTCCGCGCCCTTAAC
ACTTATGTGAAACGCGACTGGAGCGTGTTGCAAGTAAATGATGTGTGGGTGGGTGATGGTCATGCGATGA
AATTGAAAGTCGCCCATCCTGAACACGGTCGCCCTTTTATTCCTGAAGTAACGTTGATTATGGATGCCGC
GTGCCGTTTTATTGTGGGTTGGTCGGCAAGTTTGGCGGAAAACGTTCTCGCAGTGGCAGATGCTTTGCGT
TATGGAGTGGAACGCTACGGCATACCCGCAATTTATTACTCCGATAACGGTGGTGGCGAGAAAAACTGGA
TGCTTGATGGTGATATTACGGGGATGTTGCCACGTTTGGGGATTAATCACCAAACAGGGATTCCAGGCAA
TCCACAAGGGCGTGGGATTATTGAGCGGGTGCATCAAACGATTTTATATCGTATCGCTCGCCAGTTTGAA
ACCTATCACGGCACAGGGGCAGACCGCGACACTATTCGACAAGTGAGCACAGCAGTGATTTCACTGGATA
AAGCAAAGCGTAAAGGTGCGACACAGCTAACGCCAAAGCAACAATGGGCAGTGGGTAAATTGCCAAGCTG
GAATCAGTTTTTAGATGCAGTTCAAGCTGGGGTTGATTGGTACAACAACGAGCATGTGCATAGTGAAATT
GGTATGACACCTGCACAAAAACGCTGTCAGTTGATGGAAAAAATGAACCCTGATGATTTGGTCTTTGTTA
CGCCAGTGGAAGCAAGGGATTTATTCCGCCCAAGTACATTACGTGTGGCACAACGTGGTTGGTTACAACT
TTTCAATAATTATTACTTTAGCGCGAAATTGCTCGATGTTGATGGGCAAAAGGTGCAAGTGATGTTTGAT
ATTCATGATCCAAGCCAAGTGATTGTGAGAAAGCAAGACGGCACTTTTGTTTGTTATGCCGAATTAGATG
GCAATAAACGTGATGCCTTCCCAATGCCGTATGTTGAGAAAACACGTCAAGCGCGTCATGCACGCCGAGC
GAAATTGAAACAAGAACAGCTTGATGAGATTAATGCGGAACTTAACCCGATTATTACGATTGAGCATCAG
CAAGGTTTTGAATTGTTACGCACAAAACCGAAAGCCAAACAGGAAGCTACCCCAATTTTCTTAACCAAAG
CGGACAAAGAAGCGTGGGAACAAAGAAAAAAGTTAGTGAATGAGTAAGGAGAGCAGCAATGAAAGCACAA
GAATTAAAAGCGTTTATGGATGCGCACAAGATGAGCCAAAAACAAGTGGCAACCTTGTTTGATGTGTCCA
TTACAACAGTGAGCCAATATTTAAACGGTAAATACCCGACTGATACCAAGTGGCTCGATGAAAAAGTGGA
TGAGTTGTTAGCACGCCATAAGGCGAAAGTGGTTGAAGCGAAATACAACAATGCATTTGTCCCCACTCAA
ACAGCAAAGCGCGGTATGGAAATTATGCACTTTGCCCACGCAGAGGGCGAAATTAATGTGATTTACGGTG
CGGCAGGCTTAGGCAAAACACAAATGCTTAAACAATATGCGAAAGAACATAGTTCAGCCATTTTAATTGA
GGTTGATCCAAGTTGCACACCGAAAGTGTTACTACGCAAGATTGCAGAAAATGTTGGTTCAACCAGCCGA
GGGGTAAACAACGATGTACTTTCAGGAATTGTGGAAAAACTCAACGGTGCAGAACGTTTGTTAATGATTG
ATGAAGCCGAGTTACTTTCTACCCGTTCTTTGGAATTTATCCGACGCATTCACGATTTAACGAATTGTGG
CGTGATTTTAGCGGGTATGCCTCGCTTGTTGGTTAATTTAAAAGGGAAAAATAACGAACTGGCACAGCTT
TATAGTCGAGTGGGATTTGCTTGTGACCTTGGTAATGCCCTACCTGATGACGATTTAGCCATGTTAGCGG
AAAGTGCACTTAATACAAGTGAGTTTAACGCCCCTTTATTGGAGGCCTGTAAAGGCAACGCACGCCGATT
AAGTAAGTTAATGCGAGGTGTTGTGCGTTCGGCAGAGATTAACGAGACCGAAATTAGCGCAGAGATGATT
GAACAATACAGCAAAATGTTAATTAGTTAAGGAGATGACCATGTTACAAGCAAGAAAAAACAAACAATTA
AACAAAAATAATGCCGTGATGTTGGCTTATTTAGAACAAGTGGAAAAAGCAGTAAGACGCTTAAATGAAA
TGGGGCTTACGGTGATTAATGTGCACTTTGAGAAGATAAGACCGACGGTGCGTGTGATGAATAATGCGGT
AACAGAAAAGCTAGAGAAAGACCAACGGGCTTATGTGTATCACGTGGGGCGTGATGTGGGTCGATACCAA
GAAGCGCAATTTACTGTGGAAGGTATCCGTGTGGTTTGGAGAAAATATTTGAACTAGGAGGAGGAATGGC
AACGCGTCGGCAAATTTATGCAGTCTATCGTGGCGAAGAGAATTTGGGTGACGGGACTGCGGAAGAATTA
GCAAAGAAACTCAATGTGAGCGAAAAAACGATTTACAGCTCGGCAACAGTCGCCCGATGTAAACGTGATA
AAGGTAAGCGACTTGTAGTGATTAAGTTAGATAAAGAGGAGCTCTAAATGAAGCAGATGATTGAAGGGAA
AGAATACTGGCGTGATGCAAGAGGAAATTTAACCCCTGCTGAGTTGGTAAAAGACATCGACAAAGCACGT
GATGTGCTTGTGCGTGAATGGGTGGAAAAAGGTGTGTCCTTAAATAAGGAGATGCGCAATTTTAAAGATG
GCATTTTCGGCGATATTCAGGCGTTTATTGAACTTTCGGCTGAAAAATATAATGCAAAAGTGGGCGGTAG
TAAAGGCAATATCACACTTTATAGCTACGACGGCAAATACAAAATCCAACGTGCGATTAACGACCATTTG
CAATTTGATGAACGTATCCAAGCGGCAAAAGTGTTGATTGATGAGTGCTTAAATGAATGGAGCGAAGGCT
CTCGCCCTGAATTAAAAGCGTTAATTGAACGTGCGTTTAATGTGGATAAAGAGGGAAACCTCAACACTTC
ACGGATTTTGGGATTACGTCGTGTTGATATTCAGGATGAACGCTGGCAAAACGCAATGCAGGCGATTAGC
GAAAGCGTGCAAGTGGTGAGTAGTAAGGCTTATGTTCGACTTTATGAACGTGTGGGCGAAACCGATCAGT
ATGTGCCGATTGCGTTAGATGTAGCGGGGGCGTAGATGAGTGAGTCTGGCATCGTTGTAATTTGTCTTTT
TGCACTATATGCGTGGGTAGCATATTTGATGTTTAAGAATTTATAAAACTTATTTAAATGCCCTTTAAAT
CTCCCCTAGCCCCTCTTTACGAAAGAGGGGGATGAGATGAGGGGCATTCATAATAGGTTTTAACAACAAA
GGAGCAACAATGAAAAAATTGGAAAATTACCGAGATTTTAGCCAACACGCTGCGGAAATGGAACGTGTTG
GTGCATGGGAACAAGCAGAAAGTGCTTGGGAAAAAGCGGCAACGGTGGCTCGTTGTCAAGAAAATCAAGA
ATGGGCGGAAAATCGTCGTTTATTTTGTGCACATTATGTGCGTTATCCCGCGAGAAGACCGGAGGTCAAT
CATGGCTAAGTTTGTGGCGCGCTTTTATTGTTTAGTTGAAGCAGTTGTGGAAGCTGAAAGCAATGAGCAA
GTGTTGGAATTGTGTGATTTGAATGTATGTGATGTGAATAAACTACCGCATACGATTACGGAAATTGATG
ATGTGGTTGAGGTGGAGGAAGTATGAGTGAATTAACAAAAAATGATTTAAAAATAGGTCGCTTTTACTCA
GCTAAACGACCGCAACGTTTCGGTTTTTTCCGCTTACTTAACGACAGAGAGATTATTTGGTTAAGCGATA
CCCACGTGAAATATGATAGCCCAAGTGTGAAATTTGGCGCGAAATACCCGATAGTGACTATCGAAAGATT
TTTGAAATGGGTAAAAGAAGATGTAACAGAGCAAATGCCGAAAGATGAATGGAGACGAGCAGGATGACAG
AACAAGAAAAAGTGCGGTTGGATGAAATATTGCAACAAGCAGCAATGCAGCTTGTTAAAGCACAAACCTA
TCTTCGCACAGGGCAAGCTCAATATGCTGCTGTTTATGTGGGAAATGTACAGAATTTGTTGCCAGGGTTG
AGAATGAGATTGGGGAAAGTATGAAAGTGCTAGATGAACATATCCTTGAGTATATTTGGGATGAAACATT
AGACCGTATTGCGTAAGGAGCCTTACTTATTAACGCTCTGCAGAGAAGCATTTTTGAATTAAAGACCAAT
TGTTATCGGATTTTGAGAAACCAATATCCCACTTATTAAAGGAGCAAATATGAGACCTGAATCTAGATAT
TTTAAATGCGCATTAAGCGTTGAGCCTATTAAATCATTAGATGAGCAATGGCGAAAAGATAGAGAGCTCA
GAGATAAAAAACTTGACGCTATTTTTGACACTATCCCATTTTATGAATGTTGGAGAGGAAGTGAACGTAA
TATATTTGGAATTGTTTGTAGTTTAGATAGCGATGAATTTGCCAAAATAAAAGAGGATAAGACCTATAAA
TTTGAAATAGTTGAAAATGAGAAAGTTGTCATCACTGGCAATGGCAGAACAAAAGCCGGTAAGGCATTTA
ACGATAAAATCCAAAGCGTTAGAGATATTTTAAATCAATACCCAAGCTTTAATGATTTTATGCTACGAAA
ATTAAAACTTAATTGCTGGGTGCTTGGCGCGCGCACTGGTTATGTATCTGTATGCGGTGTTGCAAGTGAC
TACTTTATCGTTTCAATACCAGTTAAATCAGAGGGCTTTGGTGGGGATGGCTTCCCAGCAATTCCGGAAT
GTTTAACAGAAATAAAACAAAGTGAATTTTTAATGTTACAGGGGAAATAGATAATGAGTGAACAAATTTA
CGAATTTAAGAATGTGACCGATATTTTGGTGCTTGATGATAAACAGTTTGAACGATTCTTAGCAGATTTC
AAAGAATGGTTCCATTTTCAAAAACAAGCGAGAGCCGAAGCCGAAAAGCTTAGAGAACTTGGATTGAATA
TTACTCTAGCAGATGTGATTCGTTGGAAAGATGATGACATGATTGGAGTGGGGAAAATTACGATTGATGT
GCAAAAGGCACGAGATTATTAAAACCCATTTACAGCCCATTAAATCTCCCCTAGCCCCTCTTTACAAAAG
AGGGGGATAAGTTAGATGAAGTGGGCTGAGTAATGTGTTTTATTAACTAAAGGAGCAACAATGTTAAAAG
AAAGCGATTTACTTGAAGATCATGATTATGTATCAAATAACGTAAAAATATATAAAGGCAATTTAGTAAG
CTGGAGACGTATTTTTAAAGTTAATCATGCTAATGAAAGTGTGACATATTGTGAAATGAAATGGCTTAAA
GATGGTTTAAAAGCGACATTGAAAACTATATCAATCAAAGCATTTTTAAAATGGGCTGTTGCTGATGTAA
CTAAGGATACGAAAGAATGAAACTATGCCGTTGCCCTATTTGCCACAGTGATATCCATTTGGATGCGTTG
TTGGAAGATGATGCAGGGCGTGAGATGTTGGGGTTAATCTCCAATTTGGGTGGTCGCAATGCCCGTTCGT
TGGTAAGTTATATTGGTCTGTTTCGTCCTGAAAGATCAGCGTTATCTAATGGGCGGGCATTGAGATTAAT
GAAAGATGTGTTGGAGATGTATCAACCCAGTCCGCTACTCGCCCATGCGTTGAATGAAACGGTGCAAGCG
GTGATGAAAAACCGTCGGGAAACCCGCAATATTCAAGCTCTAGCGAATCATAACTATTTGAAGAAAGTGT
ATGAGGGGGCAAAACCGTTGTTTGCGGTGGTGCGTAGTGAAGGCAAGGCTGAAATGCAAAGCGTTGCGGC
GCAAGAAGAGGATCAACGTATGGCAGCCATTCAATATATTGAACGTTATGCCGCTATTGGGCAGTTGCAA
TTTGTGGAAAATATGCCTGAGTTTGCGGTTTGGAAAGCCTGGAAAGCGGAACAGGAGAAAGGCTATGTTG
CGTAAAAATTTAATCGCTAGAATCCATATTGGAAAAAGCCAATTAGGTCTTGATGATGAAACCTATCGTC
AATTATTGGTAAGCACAACGGGGAAAACAAGTTGTACTGAAATGAAGGAAAATGAATTGCAACAGGTGTT
AAATATTATGGTGCAAAAGGGTTTTAAATCCAGTCGTCATTTTTGGGGAAATCGTGCGGAACCACGTCAG
GATAAGAAAATTTATTTGGCAAAAATTACCGCACTTTTAGCAAAACATGGTTTACCGAAAGAATATGCCG
ATGGTATTGCGAAACGTTCGTTTAAAGTGGATTTTGTGCATTGGTTGCAGCCGTGGCAGTTGAAAAAGGT
GGTGCAGATGTTGGCGGTGTATGATCGCAATCGACAAAAATCGTAAAACTTTTTGCATAATGTTGGGTAG
AAAACCTTGATTTCTGATTAAAAAAAGGTTAATTTTGCGATCAGGGTATCAAAAGCCCGAGAGAACGGTA
GGCACAACCGAACCAAGGTGCTATTTTTTTATCTGCAATTTGAGTATCAGAATGCCTTGAGCATCAGAAT
ACCCTTGCAATAGAAAAATGAAAAATATAAATCAATGACCGACAGTGCGAGGAATACAATACTCACACAT
GCAACAAGTAGGCTGTAGGCAATAACAGACCTACTGCTAAACGTTGCGTGGGGAATAACTCCGCTGTTTT
CTTTCACAGTTTTGAGCTGTCGGTCGCCCTAATTCTAGGGATATTCCATCAAAAGGAAGAAAGAAATGAC
AAACTTCTCAATCAAAACCTTTAATGGTTCAATTCAAAATCAATCTGTTCAATTAATCAATGCACGTGAG
TTACACAACTTTCTTCAAAGTAAACAGCATTTTTCTGACTGGATTAAAAAACGTATTTCTGATTATGGAT
TTGAAGAAAACCTTGATTTTATCGGTGTTCATAAAAAAATGATCACCGAAGCAGGTTTCTTTGGTTCGCG
TCAAAAAGAAGTCAAGGAATACCACATTACCCTCGATATGGCAAAAGAGCTGTGTATGCTGGAACGGTCT
GAAATTGGTCGCCAAGCTCGTCGCCATTTTATCAAAATGGAACAGCACGCTATTGCTTTAGCTACTGAAA
TGCAAGCGCAAATGCTCGCCATTCCTACATTTTTACGCAACAATCCAGATGAATTAGCACGTTTAATTAC
CACCGCGCAAACTGCCTTTTTAACGGCAAACCCACAAGCGAAAGACTTTTTACGCTATCGTGAAATGGGC
TTAAGTTATCGTGAAATTGGTACGCTATTAGGCAAAACTAAAGATAGCGTGAAATGGATGGCATTTAAAA
TGCGGAATTTGGGCTTTTTTTCCTCCACATTACCAAAAATAACTGCGGTGCAGTTGGATTTGTTGGCGTA
AGGGGGAATTATGGCAAACCAATTTGAAATCGAATATGTATTAGACGAAATACGTAGCAATTTAGGTGGT
TTACAATGTCTACGCCAACTGCTGGAAATCACCGACAACAGCGCCGACACCTTAAGCTATAACCAACTGG
CGGGCATGATAGGTGTGTTTGTGGCATCATTGGATTGGCATGTGGAGGAAATCTCGACGTTGTTGCGACC
TAAAAAAACATTGTGAAATTATGTTATGCGATGTAAATTAAAGGCTCTTTGGAGCCTTTTTTATTGGAGG
AAATATGAAAAAATTTGCAATATTTTTTGCCTTAATAATTTCTACTTTTAGTTACGCAAATATGCTAGAT
ACCAGTATCCCTAAATGTGATCAAGTTGGAGATACGATTGAAGGGATACTAAATGATAGAACTAAAGAAA
CAGGCATTGATTTTACACTTAAAGATGTATTTGTTGTCAGAGAGGTTAAAGAGAAAAATCAAAATAAAGA
CATTCGTTTATGTTACGCATTATTACAAACAGAAACATATAACAAATTAGAAATTCTCTATTCGATATGG
GTTGAAGGTCGTCAGTTTTTTGTTGAGATAACAGATGCAAATCCAATTATTGATACCGAAACCTTATCAA
AGACCCAAGAAAATTTACAAAACCAAATGGCAGAAAGTAAATTACAAGAATTTGAGATGGCTAAGAAATA
TGGGGATATGAAAGAAGCTTGTATGTCTTTAAGAGTTGCAAAAAACTTTTTCTTAAATGCAAAAAATGAA
GAACAATATAAGCGTATCAGTGAACTATTGAAAAAAGAAAATTGCAAATAGTAAGAAACTCATCCCACTT
CGGTGGGATTTTTTTTATCTTTTTTTTCAAAAATACCGCCTTTTTAAAATTTCCGTGTGAGAATTGCGTA
AAACAATTTGCGGAGGTGTTTATGGTTGAATCTTTGGAAGATGTGGCTGAATTACTGCCTGAAACGGTGC
AGCAGATGGTGGATTTGGTGGGCTTTGCTGCGGTGGAAAAAATTATTACAAATTTTGGCGGGGCTACCTT
TCGATTTACTGATGGGATGCATTATTTTCCAAAACTCAAAGCACTCATTGGTTTGGAAAGTGCGGTGAAA
TTACGAGAGGTTTTTCGTGGGGAATGGCTGTATATTCCTCGTTGCCAAACGGCATTGCGTGTGTTGCGTA
ATTATCGTTTTAAAGCCGATTATGATTATCTTACCCAGCATTTAAATAAATCAGGGCGTATGGCTATGCT
TGAGCTTTGTCCGAAATATCAACTTTCTGATCGGAGCGGTTGGGAGATTTTGGCACAGGTTCGCCATCCT
GAAGAACCCCATAATCTTGCCTTGTTTTAGTGCTGAAACTGCTCCTCTCTTCTCTTTACTCTGCTTTTAA
GACAATACCCTTAATCTCAATAGATTAAGGGTGTTTTTTTATGTCTACTTTAACTTTTCTAGATATTTTT
AACCGTTTAATTGGGTATGAGGGTGGTTATGTTAATGACCCTCGAGACCCAGGCGGAGAAACCAATTGGG
GAATTACTAAACGCACAGCTTTGGCAAATGGTTATCAGGGCAATATGCGTGTGATGATGCGTGAGCAGGC
TTTTAAAATCTACTACTCCGCCTTTTGGTTGCGTTATCAATGCGACAAGATGCCTGAAGCGGTGGCTTTC
CAGTTTTTTGATGCAGCGGTAAACCATGGATTAGGCAATGCAAGCCGTATGTTGCAACGTGCGGTAAATG
TGGCGGATGACGGCATTATTGGCAATATGACCATTGCAGCGATTAAGAAGATGGCGATATCTGATGTGAT
TATGCGTTTGAATGCAGAACGCCTAGAGTTTTATTGCAAACTTGGCACTTTTGCAACCTTTGGTAAAGGC
TGGGTGCGTCGTGTGGCTGGCAATCTTAAATATGGGGCAATCGACAATGAAGTTTAAATTTTTAGGCGTG
TTTAAACGTGTTTTTAATTGGTTTAAAAGCAATCGAAAACCTTTGAAATATCGACCGCACTTTTACAGTA
AAAATGCGTGGAGTTATGTATCTAGAGGGAAACCGACAGCAGCCGAAGTGATTATGTGGAGATTATGCCG
ATGAATAAGTTGCTTGAACTTTTTACCAATGTTGATGGCCGAGCCAGTACAACGGGATTTATTCAGTTTT
TCGGCTTTTTGGTGATGGCGGGTGTACTGATTTATGCGGTCTATCTTGACCGTTCTACGGTCACTGATTT
GTTTTTTTATTTTGCTTGTTTTTGTGGTGGTTCTGCTGCAACCAAAGGGGCAGTGATGGCTTTTCAAGCC
AAACAAGCAAAACCAGAAGAACCGATTACCGGTGAAACCTATGTGGAGCCAGAACAAATGGATAGATCAA
GGGGGATTTGATGAGTATGCAGATTATTTTAGCGGGGCTTGGGATTTTCGTGCTATTGGGTGCGTATGTG
ATGTTTAAGCTGAAACATGCACACCGTGAGATTGAGCAATTATTAAAAACCAATGCCCAGTTGCAAACGC
AAAAAGCCGTGGCTGAAACTCAAGTAAAACATTTTGAAGTGAGAAAGAAAAATGAAGAAAACACTCGTAA
CACTCGCCGTGATGATGTCATTGACCGCCTGCAGCAATCAGGCGATCTCCGTGATTAATCCAAGTTGCAG
TGGATTTGGCATTATTACTGCCAGCAGACAAGATACCACGGAAACCTTGCGACAAATTGCGATACATAAT
GCGACTTATCGTGAGATTTGCACTAAAAGTAAGGAGTCAAAATGATTGACGATAAAGTGTTTATTGGGAT
TGGTACGACGTTGATTATGACATTAGTTGGCTGGGTGTGGAAATCGGTAAACGATAAAGTGGCTGAAAAT
CAGCATGCGATTAAAGCCTTAGAAAAGCAAATGCAACAGGATTTTCAGAGTAAAGAGCTTGCTGAAGTGA
AAGATAAGCACTTTGAAAGCATTTTGAAAGAGGTGCGCGATCAGTTGAAAGAAATCAATCAGAAGTTAGA
TAAAAAGGTGGATAAATAATGTCAGCAAGAGAACGAAAACGATTAGCGCAATTGGCAGAAAAGCAAGAAA
TTAATGCCAAATTAGATGAGATTCTGGCGTTAAGCCGACAAGCGAACCATAAAATCGACCGCTTAGACGG
TCGAGTGGATGATATTGATACTCGCTTGGCAAAGGTAGAAGAAAGTTTAGCGAAATTAGGTGTGCGTGCT
GCGGTTATTGGCGGGTTAAGTGGCTTGGTCGTCTCCGTTGGGTTTGAGCTGATTAAAGCAAAATTCGGGG
GTTAAAATGGCACATGATGATAAAACCAAAGTAAGCGTGCGTCGTTATTATGTGTTTTATTGCTTAACAC
TGGAAATTGCCGCTGAAAAAGCAGGGGTATCTTACAACACGGCACGTCGCTGGAAACGTGAAGCTGAAGC
CAAAGGCGATAATTGGGATAAAGTGCGTGATGCGAATACGATGGCTAGTGGCAAAGTGGAAGATGTGGCG
CGCGGCATGCTCACTGCGTTTGTGCTTTATTTTGAAAACACAATGGATGAGATTAAGCGCGCGGAAGCAT
TGCCTGTGAGTGAAAAAGCGAAGTTGATTCAGGGGCTGGGTGATAGCTATTCGAAAATGGTGGCAAGCAG
TAAGCGATTATTGCCTGAAGTGTCGGAAATGGCGACGGCAATAAAGACCATCACTATGTTTGGGGATTAT
ATACAAGCCAATAAACCTGAGCTGATTAATGAGTTTGCGGACTTATTGGAAGGATTTGGAAAAGCCCTAG
ATAAGGAATTTAAAGCATGAAACTCTTAATTTTTCAGTTGCCATCACTTACAGCCATTATTTGTGCATTT
TTGCTGTTGAGCCAAGGTATTAGTGGTTGGGGATGGTTTTTATTTATTGCTTTTTGTGTATCTGCTTCTA
GGGCATAGGTGAAGTTGTGAAAAGTAAAGAATTATTAGCAGAATTAAAAGCCTATTCAGACAGCTTGCGA
CAAAAGGTCGAGGCAAAGTTTGAGGGGTGGGACGATTCTCTTGCTGCCATTAGTGAGCGACGCAAAAAGG
TGCTAGATCCTGTTTCGGGCTATGACTTTTTTGTGTCGAATTACTTTCCGCATTATGTGCGTTCTAGCTC
TCGTTCGCAGTTGCATAACTATCTTTTTGAGCAGTTGCCACAAGTATTACAACAGACATCATCAGTGCAT
TTAGCCATTGCTGCGCCACGTGGTGAAGCTAAATCGACCTTGGTTTCCCAGCTCTTTACACTTTACTGTC
TTGTGACACAGAAAAAACGCTATGCGTTGATTGTGATGGATAGTATCGACCAAGCCTATCCAATGTTGGA
AGCCATTAAAGTAGAGTTGGAATTTAACCAACGTTTGCGCATTGATTTCCCTGAAATAGCAGGACAAGGG
CGTGTGTGGCAAGCGGCAACCATTATCACAAAAGCCAATCAAAAAGTGCAAGTGGCAGGTTCCGGCAAGA
AATTGCGTGGTTTACGCCATGGGGCGTATCGTCCTGATTTGGTGGTACTGGATGATATTGAAAATGACGA
ACAAGTGCGGAGCCCTGAACAGCGTGACAAATTACACGATTGGTTGAAGAAAACTGTCCTTCCGTTAGGG
GCGGCTGGAGATAAGTTAGATGTGGTATATATCGGGACTATTCTCCATTACGACAGTGTTTTAAACCGCA
CTTTATCGAGTAAAGCGTGGAAGACAGCCAAGTTTAAAGCCTTAATTCGTCAGCCTGATGATATGAGCCT
GTGGGATAAGTGGGAGGACTTCTACTTAAACGAAGGCGAAGCGGTGGCTGATGCTTTCTATACGCAAAAT
CAAGCGGCAATGGATAAAGGTGCGGTAGTAAGTTGGGCTGCTCGCCCGATTTTAACCTTGATGAAGATTC
GCGCTCGTGATGGGCATGCCACCTTTGATTCGGAATATCAAAATGACCCGTTAAGCAGTGATGATGCGAT
GTTTGCCAATAGTTTGACTTATTGGACGGAATTGCCAGCGAATTTAATTTATTTCGGTGCGCTTGACCCA
TCCTTAGGAAAAGCAGGGGCAAGCAGAGACCCCTCTGCCATTTTAGTGGGCGGATATCATCGAGAAACAG
GCAAGTTATATGTTGTGGAAGCACAAGTGAAGAAACGTTTGCCTGATTTAATTATTGAAGATGTGATCCG
TATGCAGAAGCAATACCACTGTCAGCGTTGGTTTGTTGAAACGGTGCAATTCCAAGAATTCTTAAAAGAC
GAATTAGTGAAACGCTCGGCACAACGTGGCATTCCTGTTCCAGCGACGGCGACGAAGCCAAATACAGACA
AAATGTTGCGTATTGAGAGCCTACAACCCCACATGGCGAATAGTTTAATTTTGTTGCATAGCTCGCAAGC
TACACTGATTTCCCAGTTACGCCATTTCCCGAAAGCAGACCATGATGATGGCCCAGATGCGCTAGAAATG
TTGTGGCGTAATGCAGTGGGTAGTTCGGCAGCGATTGAGTGGATTGGGTTAGATCAGTTGGATACGTTTG
ATGTGGAAGATGAAGATGATGATCTTTATTCGTTTTGGCGAGATTAATTGAAATCGGGTTTCGCCGATGG
CGACCTACTTTTATGAAAGTGCGGTTGATTTTTTAGGGAGTTTAAATGGGATTTTTAGATAAGGTTAAAA
ACCTTTTAAAAGGTAATGAAACAGAGCTAACACAAACCGATGAAGCGGAAGTGACAGCATCAGGTCGTGT
ATTAGATGATCACCCCTCTGCAAAAATTACGCCTTCAAAATTAAAGCAGATTTTAGAGGATGCCGAAAAC
GGTGATATTCAGGCGCAGCATCAACTTTTCATGGATATTGAAGAGCAAGATAGCAGCATTGCCGCCAATA
TGATGACACGTAAGCGTTCAGTTTTAACGCTAGATTGGCGTATTGTTGAACCACGTAATGCGACACCAGC
GGAAGAAAAATTGCAAGCAGAAATTGATGAGTTATTTTATCAATATCCCAATCTTGAAGACTTGTTTATC
GATTTAATGGATGCCGTGGGACACGGTTTTTCCGCATTGGAAATTCAATGGGCTCAGGTGGATGGCAAAT
GGGTTCCAAAAGGCTTTAAACCTTGTCCGCAGTCTTGGTTTAAATTGGATAAAGAGGATAGTTTATTATT
ACGCACACCAGCTAATCAAATGGGCGAGCCTTTACGTCCTTTTGGCTGGGTGGTACATCGCCATAAATCT
CGTTCGACACAGTTAGCTCGTGATGGCTTATATCGAACATTGGCATGGCTTTATATGTATAAGCATTATT
CTGTGCGTGATTTTGCCGAGTTTTTAGAGCTTTATGGCATGCCGATTCGCATTGGTAAATATGGTGCCGG
TGCCACTAATGCGGAGAAACGCACGTTACTGCGTGCGTTGGCAGAAATTGGGCATAATGCGGCAGGCATT
ATGCCTGAATCGATGCAGATTGAACTGCATAATGTCGCTAATGCGGGGGCAGCATCGGGTAATAATCCAT
TTTTACAAATGGTTGATTGGTGCGAGAAATCTATCGCTCGGTTGATTTTAGGGCAAACCTTAACATCGGG
GGCGGATGGTAAAAGCTCTACCAATGCGTTAGGTAATGTGCATAATGAAGTTCGTCGTGATTTGATGATT
AGCGATGCGAAACAGATTGCGCAAACAATTACTCAACAAATCATTTTGCCGTATTTGCAAATTAATGTTG
ATCCGAATATTGCGCCACATCGTATCCCTTATTTTGAGTTTGACACAAAAGAATATGAAGATTTATCGGT
CTTTGCAGAAGCCATCCCTAAACTTACCGGCATTGGGGTGCAGATTTCTGAAAGTTGGGTGCGGGATAAA
TTAGGAATTCCTGAACCGCAGGAAGGCGAACTGATTTTAAGCAGACCGCAAGGCGAGAAAACGGACGAAA
AAACGACCGCACTTTCTGCCGTATTTAACCACGGCAAAGACTGTACTTGCGGTTGTCGTGCTGCTGTGTT
GTCGGCGCAGAATGGTAAAAAGGACGAACAAGATGAATTAGACGGTTTGATTGATGATGCACTGGCAAAT
GCGGATTTTAATCAACAGCTTGATCCTATGATGAAACAAATTGTAGGCGTGGTCATGGCAAGTGAAAGCT
ATGATGAAGCACAGGAAAAACTGATCGCACTTTATCCTGATTTAACCAGTGAAAGCCATCAAGCCTATTT
GGCAAGTGCGGTATTTTTAGCTGATTTATTAGGAGCTGCCAATGCCGAGCGCACCTAAGTTTGCCATTGG
CGTAGAACCCAAACAAGCCATTGAGTTTTTGCGCCAAAAGAAAATGCTTGCCAGTAAGGTGTTAGCAAAA
GAAATGCAGGATAGCGCATTGGCACGTGCTACGACGATTGCGCGCTTAACTAGCCTTGATATGACAAAGG
ATATTTACCAATCTTTAGAAACCGCAATGCGTGAGGGCAAAGGCTTTCACGCTTGGAAAAAAGAACTGGT
GAGTGAATTTGAACGTAAAGGCTGGATTTTTGGGAAAGATCCGTCTATTCGTGGTATTGATGGGCATTTA
CTGGCAGATCCAAAAACAGGGGAATATTTTGGCACGCCGCGTCGGTTAAATACGATTTATCGTGTCAATA
TGCAGTCAGCTTATTCGGCTGCGCGTTATCAACGCTTGCGTGATAACGTGGATAATCGCCCTTATTGGCA
ATATTCTGCCGTGGGGGATGCACGTACTCGCCCTGCCCATTTAGCATTGAGCGGTAAGGTGTATCGTTAT
GATGATCCGTTTTGGGCGACATTCTATCCGCCTAATGGGTTTAATTGTCGCTGTACGGTGATTGCGTTAG
GCGATAGAGATTTGAAACGCCGTGGGATTGATAAGCCTGACGATAGTTCTGAATTTTTGGTGGAAGTAGA
ACGCCCTGCGGATAAGCAAGGTCATCGTGAAAAGACGGTAGGTTTTAAATTACCTGATGGCACGGTACGT
GTGACGGATAAAGGCTTTGATTACAATGTAGGGCGATTAAACTACAAGCCTAATTTGGATCTTTATCCTG
AAAAACTGGCACATGCGTTTGCCACGGTTGAAATGAAAGGTGGGGAGTTTAAGCACGATTTTGAATTTTT
GGCAAAGCATGTGGCGGAGATGAAACAAACGCTCAGCCCTGAAGGAAAAAAACTCACTGCTGATCAAATG
TTACAGGTGCGTGATAGCCTTACCAAAAATTTTAAATTTGCAGCAGGTGTCTTGAGTGCGGAAAGTAAGG
ATTTATTGAAAAGCAAAACTGGCACAGTGTGGCTTTCTGATGATACTTTAATTAAGCAATTTAATAGCCG
TGATGGGCAAGATTTTGGGATTGATGAGTATGAGGCGTTGCCAGATATCATCAATTCTCCCGAGCATTTA
CTACAAGTGAAAGATTTTGCAGATCGTTACACCTTTATTCGACAAGGGAAAATGCTTGTAGTGAAAATAT
TACCAAAAGAAATCTTTGTGCTGTCGTTTAGACGAATAAAAGACAAAGAGCTTAAAAAGCTATTAGAAAA
GGATTACGCACCTAGGTAGGGCTCCCCACACCTACACACAGTCCCGAGTCTATTTCACCTCTTCGCTTGC
GATCTGGGAGATTCATCGCTTTTCTAAGTGCGTAGCAAAATATACCCCTGTTTATAGGTAAAAGCAACAT
TATGATCGAAATTGAAATCAATAATGCGCAAGAAGTTGCCGTACTGCTTGAACGATTAGCGCAAGTCACG
GCTCATCGTACTCCTTTAATGCGTAAAATTGCTGGTAAGATGGAATCGGCTGTCGCGCAGAACTTTGAAG
TGGGTGGTCGCCCAAAATGGTTGGGGCTTAAATATCGCCAAGGCACACCTTTAGTGAATTCGGAACGGTT
GATGGAGAGCATCACTTCCGAATATAACAACGATGAAGTCATTGTGGGGACGAATGAGCCTTACGCGGCT
ATTCATCAATTCGGGGGGAAAGCAGGACGAGGTCGTAAAGTAGAGATTCCGGCACGTCCTTTTTTGGCTT
TAACACCTCAAGATGAAGCGGATATTTTGGAAGATATACAAGACTACCTCCAACGCTTAATTAAATAAAT
CAGAAAATCGCCCTAAATCGCACGTAGGGCGATTTTTTACTTTTAGGGTATAAGATTTCATCTTTAAATT
TTTAAAACAATTTAAAACGGTTTTAAAACGTTTTAAAATGGGTTTAGGTTGTTTTCAATCATTCAATCTT
TCACGTCTTTAATCTGAGGCTTGTTCCTCATTGTCTAAAATTTCAAATGATTTGGTTGCGCTGAAGCCAG
TCATCTCTTGTTATCTCGTTCAATTCGATATCCTGCCATCCTAGATTGAGTTTTTAAGGATGGTTTCAGA
TGAAATTAACAGTTGCCGCTTGTAGTTTTGAAATTGATAAGGCGAAGTATGGTCGTATCCAACTTTTACC
TTATGGCAAATTTCGCGCCACAGACGGCAGACCAACCGATGTGGAGGCATGGTATGTAACAGATACAAAT
GGCGCGGATGTGGTAGCGTTGGCAAATAATCAACGCAATCCCCTTCCTATTGACTATGAACACCAAATTA
TTCACTCCCTAAAAAACGGCAAAGAAGCACCGAGTGCGGGCTGGATGGAATATTTCTATTTTACCCCACA
AGGGATTTTTGCTGATGTGCGTTGGACTGATAAAGCCGCGGACTATATCAAAAATGGCGAATATCGTTAT
ATCTCGGCTGTGTTTGCTTACGACACAGACGGCTATGTTCGCAAGATCTTTCATGCTGCATTAACCAATA
CGCCTGCTTTAGATGGCATGGAGGAAGCAATGGTGGCAGCCAGCGTGAATTTGTTACAAGAGGACAATCC
AATGAATAAAAAATTATTGGCAGCATTATGCGCACTGTTTGCTTTAAAAGCAGATGCAAGTGAAGCTGAT
ATTACGGAGAAAGTGACCGCACTTTCGGCAGCTAAAGGCGATAGCCCTGTGGACGTGTTAGATGTTTACG
CAAAATTAGCTGAAAAAGAACAATCGGTAGCGGCGTTATCTACGCAAGTGGGCAACCCTGATCCAGCTAA
ATTTGTGCCAGTCGAACAGGTAGCCGCATTACAGGCTGATTTTAATGCGCTTAAAACATCTGTAGAAGCG
GACAAGAAAGCGGCATTAATCACAGCGGCATTATCGCAAGGTAAACTGGCTCCTGCATTAAAAGATTGGG
CGCAAAGTTTATCTGTTGAGGCATTAAGTGCTTACTTAGAAAAAGCACCTGCAATGGCCGCATTAAGTGG
TGAGCCACAAGCAAAAGGCGATCCAGAGCAGAAAGTGGTGGCGTTAAGTGCTGCAGAGAGTGCCGCAGCA
AAAGCGTTAGGCTTAAGCGAAAAAGATTATATGGCAACCTATAAGGAGCAAAAATAATGGATAAATTCAA
AAAATCGGAACTTTTAAAAGCCCTTGATGAAGCCTTTAAAAAAGACTTTGCAAGCGGTTTAAACGTGATT
AATCCTCAATGGTCAGAAATTGCTATGAAAATTGCAAGTTCTACCGAAACCAATACTTACGGTTGGTTAG
GGCATTTCCCAAAATTGCAAGAATGGGTGGGTAAACGTCGTTTACGCAAAATGCAAGCGCAAGGTATGCA
AGTATCGAATAAGTTGTTTGAAAGCACTGTTGCTATCCCTCGCACCAATATTGAAGACGACCAGGTCGGC
TTATTTAGTCCGATGGTAAAACAAATGGGACAAAGTGCGGCGGAATTACCTGATGATTTAGTATTTGGCT
TAATTAAACAAGGTAAAAGCACCCTTTGCTATGACGGGCAGAATTTCTTTGATGACGATCATCCTGTTTT
TGCGGAAGTCGATGGCACAGGCAATCAAACCACGCAAAGTAATATTACCAAAGGCAGTGCAGCAGGAAAA
CCAGCGTTTTATTTGTTGGATACGACGAATGCCGTGAAGCCATTTATTTGGCAAGAACGCTTAACCCCTG
AAATTGAGACGAAATTTGATCCGTCTAAATCCGATACGGTATTTATGGAAGATACCTATATTTGGGGCGT
GCGTGCGCGTGGTAATGCAGGTTTTGCATTCTGGCAACTTGCTCATCGTGTGGAAGACAGCGAATTAACT
GAAGATGTCTTAATGGGCGTGTTGGCAAAAATGAAATCCTTAAAAGGCGATGGCGGCAAGTTGTTAAATA
TTCGTCCGAATATCTTATTAGTGCCACCTGCACTTGAATATACAGCAAAACGTTTAGTGGAAGCCGATAT
TATCAACGGTACCAGCAATGTGTTGAAAGGGACGCTTAAAGTGATGGTGTCTTCACAGATTGTGGAGTAA
TCCGTCTCTTTCCTTGCCTTCCCTCGCTTGCGAGGGAAAACAAGAAATGACTAGGAGGAAGCTATGGCAA
AGAAACAGCAAAACAAGACAGACGATGAAGTGAAAACTGACACGTCCGAAAATACTGCAGAAACCGACCG
CACTTTAGACGAGTCGGATGACACGCCCAAAGGTAGTGATGTGATTCATCCTATTGCCTATGCGGTAAGG
TTACGTGCAATTCATCCGCAAGCCTCTTATGGTCGCTGCGGCTATCGTTTTAACAAAGAAAGTGCGGTGG
AAATTCCAGTTGAAAACTTGACAGATGAGCAAGTCATTATGCTTGCTGAAGATCCTTGGTTAGAACTTAT
TCCCATCTGCGAAAAATAAGGATGAGTGATGCATTACGCCAGTGCTGAAGATTTTGTGTTACGTGTAGGG
GAAGTACAAGCCATTGAGCTGACCGACCGCGATTTGACTGGGCAAGTTAATGACAATTTGCTTGATGTTG
CATTGTCTGACAGCTCAAGCCAAATTGATGGTTATTTGGCAGCACGTTATACCCTCCCTCTTGTGAGTGT
GCCACAAAACTTAGTGCGACTTTGTTGTGATTTGGCACGTTATCGTTTAGCGAGTATGTCTCATGTGACG
ATTACAGAAGAAATTATTACCCGCTATAAATTAAGTTTAAAAGAACTTGAGGATATTAGTGTGGGTAAGA
TTTCGCTGGGGTTGCCGCCTACAGAGAATAATGATGCCAACGAACACGACAATGGTGTGATTTTTACTAA
TCCGAAAAACAGGATTTTTGCGCGTGATCACTCAAATTGAAAATGCCCTTGTAGAACGCCTACAGCGTGG
CTTAGGGCGTTTAGTCAATACCGTTAAAAGCTACGGTGGTGAGCTCGATGATGAAAGTCTTGGAACATCA
CGTTTGCCGATGTGTTTAGTCACTTTTGGGGGCGCACGTATCGAACGTATGGGCACTAATTTGAAGCGTC
ATCAATCCACAGCAAACTTTGTCATTATCGTGGCAGTAAATAGCTTGCGTAGCAATATTGCTGCACGACA
AGGCGGAGCGGATAAACGAGAAGTGGGCGTTAATCAGTTGATTACAGCAGTACGCCGTTTGTTAGATGCG
CAAACCTTGGGGCAATTAGTCAAGCCATTGAAACCGACAAGGGTGCGTACGCTCTTTAATAATGCCACTT
TTAAAGGTGGGGCGATAACGGCTTATGCGATTGAATATGACGCAGTCTATGAGGATTTAAGCCCATTAGA
AGATGGTCGTTATCCTGAAATGACGCAGGATAGCAAAAATCCTGATTATTTGTTTACGCATTATCATGGT
GAGCTATCGCCACCAGATCCGATGTTAGAACGTATTGGTAACAACATTTATGACCCAATAAGCGGTGCCA
AAGTGCCGTTTGAGGTGGAGACACAAAATGAAAGTGAAAGCAGCAATAGGCATTAAGGTGCCGATGGAAC
ATCAGCCTTATACCTATATTGAACAAGTACCGGTAGAGGTAGAGCCGTCGATTTATTATCAACGTCGTAT
TAATGATGGCGATTTGATTGTAATCACAGCAACACGTTCTCGTAAAGAAAAGGAGAAAGACAATGGCTGA
AACGAATATTGATTTTGATAATATCCCGACGAGTCTTCGTAAACCGGGTGTTTATACAGAATACAACTCA
CGCAATGCAGTGAGTACTTTGCCAACAAATGAGCAAAACGTCTTAATTGTGGCACCAATGTTAAATGCAA
CAAAAGCATTTAGCGCACCGACACCGATTTATTCGGATGTAGATGCAAAAAATACATTTGGTGCTGGGTC
TTGGGCTCACTTAATGGCGCGTATTGCTATCCAAAATAATGCCATGATCCGTTTAACGGTGATTGGTTTA
AAAGAGAGTGATTCAGGTGTGGCGGCAACTGGCACCATTACGCTAACAGGCACAGCAAGCAATGCAGGGG
TGCTTAAAGTTATCATTGGTGGTCTTGATTATGCGGTGGCAATCGCTAAATCGGAAACTGCTGCCAACAT
TGCCGCCCGTTTAAATGCAGTGATTAATGCAGGGGAATATTGTCCTGTCAGTACAACAGTCAATGAAGGT
ACTGTTACGCTTACTGCAAAATGTAAAGGCGAAATTGGCAATGAGATTAGTGTCAATGCCACATTAAGCG
TAAATGATATGGCAGTGAATGTTTCTGCCCTTGCAAATGGTGCCGAAAATGCCGATTTAGCAGCGGCATT
AGCATCTGTAGCTGGTCAGCATTATCACGTGATTATCTCCCCTTTTGCGGATGATAAAAATGCGAAAGCC
TTGCGCGAACATTTAGAGTCGGTAGCAAGTCCTGTTGAGAAAAAACCGGGTGTTGGCGTATTAGGTTTTA
ATGGCACATTGGCAAGCGGTACCACTTATACCGAGAAAATTAATGCTAACCGTATTACAGTGGGTTGGTA
TAAAGGGGCGGTGGAATCTAATGCCTTAATCGCTGCGGGATATGGGGCGGTTATTGCAGGCGAAGAAGAC
CCAGCTAAACCGTTAAATACGCTGGAGATTAAAGGTTTAACCCCTGTTGATGCCACTCAAACACCGTTAA
AAACCGAAGTCAATCAGGCGTTATTCCACGGTTTAACCCCTATTACAGTGGTCAATAATCGTGTGCAAAT
TATGCGTGCAATTACGACTTATACCAAGTCACCGGCGAATGTAGATGATCCTGCGTGGTTAGACTTAACC
ACAATTCGCACACTTGATTATACGCGTAAAGCCATTGAACAGCGTATTGAGTTACGTTTCCCTCGTGCGA
AATTATCTAATCGCACCCCACCAAAAGTGCGGTCGGAGATCCTTGATGTGCTCTATCGTTTAGAGCAACA
AGAGATTTTAGAAAATGTGGATGCGAACAAGGGTAAATTGCTTGTTGTTCGCAATGGCAAAGATCCAAAT
CGTTTAGATACGGCAATCCCAGCCGATGTGGTAAATGGCTTGCACGTTGTCGCTAACCGAATTGATTTAA
TTTTATAGGGGGCGTAAATGGAAAAATATGCTGGAATGGCGGTGCTTGAAGTGGACGGCACGGAAATTGA
AATCACCGATTTAAACGTGACAAAACAAACTGGACGTAAATTAGTCAAAACTATGAACTCTGAAGGGCGT
GCACGTGGCTTTGCTAAAGGCATTACGACCTGGGAGCTGTCAGTGACTGCTGCTCTGCCGATTGATGGTT
CAGAGATTGATTGGGCTGGTATCAGTGATGCGAAAATCACGGTATATCCGCTTAATCAAGAAGATAAGCG
TACGTCTTACCTTGGTTGCTTTACTACCCAAGTAGGCGAGAAATACACGGTGGATAACGAAGCCGTTATT
GATATCCAGATGAATGCGCTTAAAGAGGTAAAAGAATAATGCGTTTACTTCTTGGTATCTCTTATGAAGA
CAAGCGTTATTTTGACTTTGACGTGCGATTACTAACCTTGGGTGGCGAATGTGCTGCCCTTGAGAAAGTC
GCCGAGCTTGGTTTAGATGAGAAAGAAAACCTCACGAAAGCGGAGCAAATGCTCGTGGACTTGGCTTATT
TATCTGAACAGCTTGATATTATCGGTATTGCGCAAGATAAGCTCACGCCACAGTTTTTACTGGATAACCT
TGCCACGGATGATTATGTGCTGATTACGCAAGCTATCGCTGAACTACGAAAAAAGCACATCGACGCTGGG
GAAAACCCGAGCAAAGCCGAAACCGAATAAAACAACATTACGGTGTGTTTGATGCCGAGAAGAATTACCG
AAGTGCGGTCATTTTATTGGCTAAATTTGGGTTTACTGCTGAAGAAGTACGAGCAATGTGTCATGCCGAA
GTTGCTGCATGGGTGGCAAGTTGGCAACATTCGCAAGGTATTAAAACTCAGTCAGAAAAAGGCAACACGG
TGCATTACAACCTTATGCGTCGTAAAACTAAGGGGGCGTAAGCCCCTTTTTTTGTGGATTTAAAATGAGT
TTAAAGAGGGTTTAAAAATGGCTGAGTTGAATTTAGCGTTGAAGCTGAAAGCGCAAGACCAAGCAAGCCG
TGTGTTTCGACGAGCGCAATCGCAGATTACGCAAAGCACACGTGCTATGGCTCAAGCGCGTGAAAGGTTA
GGCGTGCGAAGTGAACATAAAATCCAACAAGAAATTAATCATACCATTGCCGCTTATAACCGATTAAAAC
GTAGTGGTACAGCCACTAGTCGCGAATTAGCCCGTGCGGCTGAAGCGACGCGCTCAAAAATTGCTGGGCT
TAATGCAGAAATGGGGAAAACCTCTTGGGGGCAACGATTAGGCAATGTTGGAACTGCCATTGCTAGTGTG
GGCGCAGGCATGGCGGCTGGAGCTATGGTAATGGCGCAACCCATGAAAAAGGAAATGGACTATGACCGAC
GCTTGGCGATGGTATCCAATACTGCCTTCTCCGACCGAGACGTAGCTGGGCGAATTGCAGGAAAGAAAGA
ATTACATGATGCGGTGAAAAGTGCGGTAGAAACTGGAGGGGGGACGAAAGAAGAAGCCTTGGGCGCATTA
GATAAGTTATTAGCCTCCGGTACTGTGAAAGCTGAAACCGCAATGAAGTTATTGCCTACTTTACAAAAAG
GTGCGGTGGCAACAGGTGCAAGTACAGAAGATTTATCGGCGATTGCAATTTCCGCTATGCAGCAATTTGG
CATCAGAGAAGATCAAATTGGTGCGGTATTAGATAAGGCTGTGGCTGCTGGGCAAGCGGGTAACTTTGAA
CTTTCCGATATGGCACGTTGGCTTCCACAACAAATGGCGGCAGCTAAATCGGCTGGGCTTTCGGGCATGG
ATGGCTTTGAAGCATTATTAGTCGCAAACCAACAAGCGCGTGTTACCGCAGGGACAAGCGATGAAGCGGG
GAATAACCTGGTTAATTTACTCGCCAAACTTACGTCTAAAGAGACTGCAGATCGTTTTTCTAAATTAGAA
ATTAAAGGCAAAGATGGCAAAACCCACGGCATTGATTTTATTAAATCCATGGAGAATGAGAAGAAACAAG
GTAAAAATTCTATTGAGGCCTTTGGTTCTATTATGGATATGGTCGTAGGAGAAGATAAACGTTATCAAGC
CTTAAAAGCAAAATTGAAAACAGCTAAAAAAGAAGAACAGCAAGCCTTAATAGAACAAATGACAAACTTA
GTAGAAGGTACGGCCATTGGGCAGATTATTTCTGACCGTCAAGCCTTAATGGCACTTCTTGGGATTCGCA
ACAATGTTGAACTAGGCAAGCAAGTAAAAGAAGAAGTCACGAATTCTGAAGGCGCTACAGATAAGTCCCA
TAAAGTTGTGATGTCAACTAACAGTGCAAAAGTAGAACAAGCTAAAAATGCAGTTGAATTTGCACAAATG
GAAGGCATGAAAAGTTTTAATAATGCACTTGGCGATGCGGCTACAAAACTGGCTGAATATGCGAAAGTGT
ATCCCAATTTAACATCAACGTTGACAACGGCAGGCACCGTTATTACAGCATTAAGTACGGCAGCAATTGC
AGCAAGTGGTGCGTTGGCATTATTGGGCGTTAAACGAGGCGGAATTGGGCTTAGTGATGTAGCAGATGTT
GCTGGCAATCTAGGAAAAGGGAAAAACGGTTTAAAAATTAAAGGGGGCGGTAAGTTAGGCAGTATTCTTA
GTGCAGGGGCACTTTTTACCAGTGGTTTAATGATTGCTGGAGAACAGCGTACAACGGAAGAAGCGAAGGC
TGAAGAAAAAGCTGAGGCAAAAACCGCTCAAGAAAAACAGCTTGAAAACCAATTTTATGCGAATGCTTAC
GGGGGCAATAAACCGACCACAACCCATTATGCACCGCAAGGTTTCGGTTATAACAAAAATTCCGTGTGGG
GGACGGCTGGACGTTCAGGCGAAGTGGCTGAAATTGCACGTAAAGATGAAGTTGCCACTTTACGTCTTGA
GCGAGGCACACTCACGCAAGCCCAATATGATGAGCGCACGCGCCAAAGTGCGGTGAAAATTGCGGAAATT
CGCAATCAGGGGAAAGGCTATTCAGGTTTATCTGTAGCGGCTAATGACACCGACTCCGCTTTAAGTCGCA
CACTGGGTGATTTATCTAGCTTGGCTAACTATCAAGCTGATTTTCAGCATTTTGGGCAAACCATTAGCGA
CGGATTAAAAACCGCCATTGAAAGCCAAAATTTCACGATTCAAAACGAAATCAAGGTGGATTTAGACGGA
CGGATTGTGGCTGAACAAACGTCTCAGTATCAATATCAAGACTTAAAACGGGGGTAAAAGATGGCTGGTT
GGACAATGCCTGTGCAACGTGCGAGTTTTCGTGGCGTGCGTTTTGATGTGCTTTCGGTGGATGATGATGT
CTATCGCTCAACCATTGAGCATGCTTATCCTTTCGTCAATGGCGCGGACGTGGAAGATTTGGGATTAAAT
CCATTAACCGTGCGTATGCAAGCCGTATTTTATGGGCCAGGCTATTACACGGACTTTAAGAAGTTTTTAA
GCGTGCTACAAAAATCAGGGGCGGCAACATTAGTGCATCCGATTCGTGGGCGTTTGCAAAATATGATTTG
CACTGGGGCGAGTTTTCATCACGAAGCAGAAATGATTGATTATGTGGCGTTAGATTTGACTTTTATTGAA
TCTACGCCAGCTAAACCGATTTTTGTCTTTAATTATTCCCTATTGGCAAAAATAGATGCCTTACTGACTG
AATTAGAAAACGTTGTTGATGATGTGATGGCATTGTATGGCGAATTTATGGAGATTGTTGCCTTTGCCGC
TAATACAAAATCACATTTGTTGGGTGTTTATGGCGCATTATTTGGCTGTTTTGAGCAAGTGCGCGGGTTA
TTTGATTTTGACAAAACCAAGTATGGTGTGTCGCCTGTCGTGACACAAGATAACTTTAAAGCAAAATCTA
GCCGTGCTGTGCGTGATTTGGTAACCATGATTGATTCTGGGTTGCGCCAAATTGCTGCACGCAAGGACTT
AACCCTGCGTGCAAAATTTGATGAGGTACTCCGCACAATACGTCAAATCAAGCATATTCCTGCTGATTTA
GTGAGTGGTAAGAATATTAAATCTGCCAAAGAACAAGCGGCGTTGAAATCATTAACGACCTCTTTTAGTA
AGGACGATACTGAATCTGTGCATTTAATGATGCAGTTAGCCTCTAGTGTTGCTTTGTTGCGTATTGCCAC
TGAATTGGTAGAGGACGATGATTTATTGCCACAGGATATTGAGTACATCACGACTCAAGTGCGGTCACAA
ATTATGGATAATTTACAATTGTTACGCAAACAAGCAGACGATGAACATCGTGGGGAAAATATCACGGTAT
TAACCACGCCTAATACGAGTTTTTATACGGCTGCGCACAATACGGCAGAGCAATTACGCAATAAAGCGCA
TAAGTTTACTCAACTTGCCCTTGCGGCAATTAATCGTAAACCGCCTTTAATGGTGCGTGAGGTGCCATTT
AGCGGTACTGTGCAACAAATTGCACATGCATTTTATCAGGATTACAAACGTGCAGATGAATTATTAAGAT
TGAATCCGCAGATCCGTTATCCGAATTTTGTTGAGCGTGGGGAGTGGTTAAACAGCTATGTCAAATAATT
ACCCTTATGAAAATGATATTACGCTGGAAGTGGACGGTAAAGCCCACAATAGCTGGAAAAGTTATGATAT
TGATAGTGACTTTTTAATCCCTGCCGATGCCTTTAAATTTGATTTGGGCGTGCCTTCAAATAGCACAGTT
TTACCTGATTTTTCGGGAGCAGAAGTGAAAGTGCGTATTAATGGCGAGCTGGTAATGACAGGCATCGTGG
ATACGACACAGCATACTATTAGTAAAACTAACCGCACTTATAGCCTCAATGGGCGTGACCGTGCAAGTAT
CCTTGTGGATTGCTCTGCCCCCATTACCAATGTGAAAGGCTTGACTGTGTTAGATGCGGTAAAAAAAATT
GTTGAACCACTTGGTATTAAAAAAGTGGCATTGCGTGCGGAAAATAATCCAACATTAGATAAAGTCGATA
TTGATGTGGGCGAAACAGCTTGGAATGCGGCAATGCGTTGTGCGAACTCGGCAGGCTTGCACTTGTGGTT
TGAGCCAAATGGAGAGCTGATTGTGGGCGGTGCGGATTACAGCACACCACCTGTGGCGACCTTGTGTTGC
ATGAAAGACGGCAAACGAAACAACTTTGAGCAGGCGGATTTAACGTTTGATGTGTCGAATCGGTTTAGCG
AAGTCACTTTTCTTGCACAAAGCCACGGCAAGCAAGGACAAGATAACAAAAACGATCTGAAATGGGTTTA
TCACGATCCTGACATGACTACCTACAAGCCGAAAACTGTGGTGGTATCTGATGTGGATAACTTGGAAGCC
TTGCAAAAATGGGCGAAAAAATACATTGCGGACAGTATGCTAGAAGGTTTTACCCTTACTATCGTTGTAC
CCGATCACAAAATGCAAGACGGTACATTATGGCAACCAGGGCAACGTGTGCATGTCATTTGCGAGGAATA
TGCTATTGATGCCATTTTCTTTTTAATGGGGCGACGTTTTATGCTGAGCCGAAACGCTGGCACACAAACG
GAACTACGCTTTAAACAAGACGGCATTTGGACACCAGACGCTTACAACGCAAAAGCAGAAAAAGCACGTA
AGCGTAAGGGTAAAAAATTAATGGCTACTAACGGACATGGCAGCTGGGTGGCTGCGAATTAAGGGGACAA
AATGAGACGATTAAGCCAAGCCATTCAACAAAAGGCGCAAGGTGCGGCAGAGGAAATCCGTCAAGCCTTT
CGCGGTGTGCTGCACTTAGTAAAAAGTGCGGACAATATTCAAAAAGTGCAAGCTTCAGGGCTTGCCGATG
AAACCTTGCAAGATGTGGAGTTGATGCAGCAGTTTGGCTTTACCTCTGTGCCTCCAGCAAATACGCAAGC
GGTGATTTTACCCATTGGCGGACAAACTACCCACGGCATTGTGATTGCGACTGAGAACGGTTCTTTCCGC
GTGAAAAATCTGCAAGGTGGCGAAGTGGCCGTTTATGATGAAAGTGGCTCTAGCATTGTATTAAAAAAGG
GGCGGTTAATTGAGATTGATTGTGATGTATTAAAGATTAACGCTGCAACAAAAGTGGATATATCAAGTCC
ACTGGTTGAAACCGATCAGGTCTTTACTGCCCAAGGGCAAATCAATGGTAATGGTGGTATGGCTGTGCAA
GGTGGCAGTGGCGCGAGCTTTACTGGTAATGTACAGCAAAGTGGTGGTAGCTTTACGACCGACGGCGACG
TGGAGGCTGGTATAATTTCGTTAAGGAACCACAAACATACTGGCGATAGCGGAGGAAAAACCACTAAACC
TGAATAATCTAACCTTAAAGGAGATGCTGAAACCCTGCATCTCCTTTCTTTTTACCTCTTATCTTATCCT
GTCAATATGGACAGAGAGATCAGCCCGCTTACCGGGGACTATACAAGTAAACAAATCAGTACGCTTGCCA
ATGCAGCGTATATCAGATTGACCACACCATTAGGCTCTTGGTGGGCAGATGGGCGTGTAGGCTCTCTGCT
CCATCTTATTCCGCGCGAAAAAGATTTGTCGCGCATAGGTTTAATTGCACAACAATATGCCGAAGAAGCC
TTGCAACCCTTGATTGATGATGGACGTGCGGACGAAATTATTGTCAATCATACCCAACCACATAACGGTG
TATTGATTTTAGATATATCCATCCGAGATAACCGGGGCGAAACCTATCATTTTAAACACCCGGTAAAAGT
CATTTAAAAAGGGTTTAAACCATGTTTATTGTGCCGAGTTTAGAAGATATTCGCCAAGCGATTTTGCGCG
ATGTGCAGTCATTAGAACCGAGTGCTGATGTGAGCATAGATAGTGACTATTATGCACGTGCCAGTAGCCT
TGCTGCCGTAGCGGAAGGGATTTACGCTCATCAAAAATGGATTATTAAACAATTCTTCCCGGATACTGCT
GACACAGATTTTCTTGAAAAACATGCGGGTTTGCGTGGTATTCGCCGCCGTAATGCGACTTATGCCAGTG
GCCGTGGCGCAACAGTGACAGGTACCCCTGATGCAGTACTTAAAGCGGGATTACAAATTAAAACAGACGA
TAACCGATTTTATGAAATCACCGAAAGTGCGGTGATTTCTGTAAGCGGTTCTGCCGTTGTTGCCGTGCGA
AGTCTTGCGACGGGTGCTAGCCAAAATATTAAAACTGCGACAAAAGCAAACTTTATGGCGGCACCTTTAG
GCGTGCAATCCGATGTGGTGCTAAATGATGTAATTGGTGCAACGGATGCAGAAAGCGATGCGTCTTTGCT
CGAACGTTTGCTTGAGATTATTCGCCGACCACCTGCTGGGGGTAATCGTTATGACTATCGTACATGGGCG
TTATCGGTGGATGGCGTGGATGCGGCTTATGTTTACCCGTTGCGTCGTGGACTTGGTACGGTAGATATTG
CGATCACATCAAATAACGATGTGCCAAGCGATGAAACAATACGTCGCTGCCAAGAATATATTGACGATGT
GCGTCCAGTAACCGCGCGAGAAAGCAAAGTCGTGAAACCTGATGTAACAAAAGTCAATTTTAATATTCAG
GTAAAAATTAGTGGCGTGACCTTACCCGAAATTAAGGCAGCGATTTCTACCGCACTTGCGGATTATTTTA
ATACGCTAATCCCAGGCGATGATTTGATTGTGTCGCAATGTGAAGCGGTGGTAAATAACTTGGTCGGTGT
GGTTGATCGTAAGTTTACGGCACCTATCACTAATCTAAAAGCGGATGTGCGTACAAAAATTGAGTGGTTT
CGGTTAGGTCAAATCACCGTTACGGAGATGGCATGATGCAAACTGACCACAAAAAGGTGTTAGCAAAACT
TTATCCGCCTGTTTCATACGACGTAAATGGAGAGCGTTTTTTAGCACAGTGTGAGGTGGATGGTAATGCC
TTTGACCGATTACAAAAAAGTGCGGTGGATTTATTGCAAATTATTGAACCTGCTACCTCCAATACCATGT
TGTCCGATTGGGAACGTTTATGCGGCATAAAAACAGATTATACCAATAACTATCAAGCACGAGTAAAACG
TGTTATTGCCAAGTTAAATGCGATTGGGGGCTTATCCATTCCCTATTTTAAACGTATTGCGGAAAGTATT
GGATATCGCATCGAAATTAAAGAGTTTTCTTCCCTTGCGAATGACTTACCAACGACGGGAGATTTGGCTC
AATTTCGCAATGAAGCGCGTGATAACTTGATTTTTATGTGGCGAGTATCGGTGCTTAATGGGGATGACAA
TATTGTGTATTTTCGCGCAGGTAGTTCCTTTGCAGGTAATCATTTAGTGGAATTTGGCGACCCAATTATT
GAGGAGTTCTTACGAGATTTAAAACCTGCACATACTTACTGTTATTTTGCTTATCAAACAGGATCTTAAT
ATATGAAAAGTTTAATGCCTCAAATTGATTCCAATGATGGCCTTTTTCACAATGGTAATCCAGCAACAGG
CGAACAAGGCACTCGAGTAACCGATACGTGGCTGAACGACGTGCAAGACCGTGTGCGAGACCTACAAGCT
GAGGCGCATTATGTGTTGCAAAAAGCGGAATTTACCCCGAAGGCAGAAACACAAACGCAGTTATATCAAG
CGATTGTGAAGATTATTGATGATAACCGAAAGACGGCAAGTTTAACTCAAAAAGGCGAAGTTCAGCTTAG
TTCGTCCACTAACAGCAACAGCGAAACCAAAGCGGCAACCTCAAAAGCCGTGAAAACCGCCTATGACAAA
GCAGTAGAAGCCAAAACTACCGCAGATGAAAAGGTTGGTTTAAATGGTAACGAAAGCATTAATGGCGAGA
AAACCTTTGAAAATCGTATTGTGGCAAAAAGGAATATCCGTATTTCAGACAACCCGCATTATGCTTCATA
TGGAGACCATTTAAATATCGGGGCAAACAATGGCGATTGCTGGTTCGAATATAAATCAAGCAACCGAGAG
ATTGGCACACTTCGTATGCACGCTAACGGCGATTTTACCTACAAACGTAATAAAATCTACCACGAGGGGG
CAAAACCGCAATTTAATACGGATATTGAAGACAAGCCTGATACACTTGCAGGCTATGGTATTGGGAATTT
CAAAGTAGAACAAGGGCAAGGCGATGCTAATGGCTATAAAACCGATGGCAATTATTACTTAGCAAGCGGT
CAAAATCTTCCTGAAAATGGGGAATGGCATATTGAAGTAGTTAGCGGTGGAGCAACAAATGCGGTGCGTC
AAATTGCACGTAAAGCGAATGACAACAAAATCAAAACACGCTTTTTTAATGGCTCAAATTGGTCAGAATG
GAAAGATGCAGGCGGCGACGGCGTGCCTATTGGTGCTGTGGTGTCATTCCCTCGCGCAGTAACTAATCCC
GTTGGTTTTTTACGTGCTGATGGTTCAACATTCAGCCAACAAACCTTTCCCGATTTATACCGCACTTTGG
GAAACCACAACCAACTCCCAGATTTAACCCATAGCGATGTGGGGATGACGGCTTATTTTGCCGTGGATAA
TATCCCAGCAGGCTGGATTGCCTTTGATGAGATTGCCACCCAAGTTACCGAACAACGTTACCCCGAGTTA
TATCGTCACTTAGTTGGTAAATATGGCTCCATTGAACGCGTGCCTAAAGTAGCAGATAGATTTTTGCGTA
ATGCGGGGAATAGCTTGTCTGTGGGACAAACGCAAGAAGATGAGTTAAAACGACATGTGCATAGAGTACC
GATAGACTACGATTCTTGGTTTGATCACTCAAGTCAAAGACGGAATAATTCGTATTTTGACTATACAACA
TTTGCTCAGTCTTCAGATTTGTGGAGCACCCTTGGTTATGACAATGCAGATGGCGATAATGGTTTTGTGT
CCCCAAAAGACACCTCTCAAATGGCAACAGGTGGCGATGAAACTCGCCCTAAATCATTAATCCTCAAATT
ATGCATCAAAGCCCTTAATAGTTTTGATGATGTGGTCTTTTGGATTAAATCCCACGGCGAGGTAACTAAT
GCTGGTGCGCTTGATGCAGGGCGATTAGCGCAAGGATTACAAGATAAAGCAGCGCGTAATCATACCCATA
CCGTGAGCCAGATTACGGATTTTAATCAGTCTGTAAGAGAAATCGTTACACAATCCATTACCCAAGGATT
TAGTCAAAATCTAGCCGAAACAGGATGGTGTAAATTGCCAAATGGGATGATTTTACAATGGGGGAAATTT
AACAAAGGACATGGTTTTGTATCCAACGAACAACGCCTTGTTACATTCCCAATCACTTTTCCTAATAAGG
TACTTTTTGTTGGGCTTACAGAATTTACGAATGTGTGGTCGTATAGCACAACAGTAGAAAATCGACAACG
CATGACAAATAGTGGGTTCTATGTAATTAGCCAACGCAATGACAGTATGTATTTTGCATTAGGATTTTAA
>H111-6_SuMu_C01_Hinf
TCTCCAATTTTAGACTTATTTAACAATGAGATAGTCTCATAT
AACCTCAGCTATTCCCCAAACTGGGCGCAAGTAGAGGACATGTTAATGCAAGCCGTCAAATGTGGGGTAG
TGACAATATTTGCATAAGGAAAAAGAAAAAATTTGGTGGGAAAAAATTGGTTGGAGCCCCTGTTTGTGGG
GCTTTGGCGTTTTTAGGGGGAAAGTTTATGCAAAAATGGAAAATGGTGGGGATTGGAGGAAAATGGTCGA
AAATTGGGTTTTATTTTGCATAAAAGTTGGCGGTGAATTGTTAGGTTTTAAACATTTTTAAAATTCTAAA
GTTCGTTTTAAAGTGGGTTTAAAAGGGTTTAAATTCAGCTTTAAAATCGGGGTGGAAATTGCAGGAAGAT
GAAATAGAGGTGGTGTATTTAAGTGAGGTTTTTTATGGTTGTTTTGGTAAAAGCTAGGAGAAAAGGCGGT
[truncated: 9,803,005 more chars]
