# Supplementary material for: Diversity patterns of bacteriophages infecting Aggregatibacter and Haemophilus species across clades and niches
Source: ISME J. 2019 Jun 14;13(10):2500–22. doi: 10.1038/s41396-019-0450-8 (PMC6776037; doi:10.1038/s41396-019-0450-8)
Supplement: Supplementary file 3 — File S2 [file 41396_2019_450_MOESM3_ESM.txt]

>H023-2
MKLWEKIKTLVGVKTEPIQTDEAMVTANGRVLSDHPSNRITPSKLKSILEDAENGDITAQHELFMDIEEQDSAIGANIQTRKRAILTLDWRIAEPRNATPAEEKLQTEIDELFYQYPNLENLLMDMMDAVGHGFSALEIEWKLENGKYIPHNFIARPQSWFKLDKNDNLLLKTPNNPMGEPLRPFGWVVHSHKSRSVQLARMGLFRTLAWLYMFKHYSVRDFAEFLELYGMPIRIGKYGAGATNEEKRTLLRALAQIGHNAAGIMPDSMTIELHNAANTGAGSANNPFLQMVDWCEKSIARLILGQTLTSGADGKSSTNALGNVHNEVRRDLLVSDAKQVAQTITQQIILPYLQVNVDPNIALHRVPYFEFDTKKYDDLSTFADAIPKLVGIGVQIPEKWTRDKLGIPEAQEGEVVLKAVQNDFNPDLKTPGKSTALSAHVVGCQCAGCLGKGMHVALSAANKGETEQDLLDNSLNEALNVIDFNRQLDPVVRQLAVALTACNTYEEASDKLAEIYPDLDNAEHQRYLTQAVFLSELLGVSNAKR
>H147-1
MGLLDKFKNLLKGNETEPTQTDDAEVTATGRVLDDHPSAKITPSKLKQILDDAENGDIQAQHQLFMDIEEQDSSIAANIMTRKRSVLTLDWRIVEPRNATPAEEKLKAEIDELFYQYPNLEDLFMDLMDAVGHGFSALEIQWAQVDGKWIPKGFKPCPQSWFKLDKHDNLLLRTPTNPMGEPLRPFGWVVHRHKSRSTQLARDGLYRTLAWLYMYKHYSVRDFAEFLELYGMPIRIGKYGAGATTSEKRTLLRALADIGHNAAGIMPESMQIELHNVASAGAASGNNPFLQMVDWCEKSIARLILGQTLTSGADGKSSTNALGKVHNEVRRDLMISDAKQIAQTITQQIILPYLQINIDPNIAPYRVPYFEFDTKEYEDLSVFADAIPKLTGIGVQISESWVRDKLGIPEPQEGELILSTPQGERTDEKTTALSAVFNHGEGCTCGCRSAALSAKNGKKDEQDELDGLIDDAMVNADFNQQLDPMMKQIVGVVMASESYDDAQEKLIALYPDLTSESHQAYLASAVFLADLLGAANAERT
>H208-24
MKFLEKIKTLVGLKTEPTQTDEAMVTANGRVLSDHPSNRITPSKLKSILEDAENGDITAQHELFMDIEEQDSAIGANIQTRKRAILTLDWRIAEPRNATPAEEKLQTEIDELFYQYPNLENLLMDMMDAVGHGFSAIEIEWKLENGKYIPHNFIPRPQSWFKLDKHDNLLLKTPTNPMGEPLRQFGWVVHSHKSRSVQLARMGLFRTLAWLYMFKHYSVRDFAEFLELYGMPIRIGKYGAGATNEEKRTLLRALAQIGHNAAGIMPDSMTVELHNVANTSATNNPFLQMTDWCEKSIARLILGQTLTSGADGKSSTNALGNVHNEVRRDLLVSDAKQVAQTITQQIILPYLQINVDPNIALHRVPYFEFDTKKYDDLSTFADAIPKLVGIGVQIPEKWTRDKLGIPEAQDGEVVLKAVQSDFNPDLKTPGKSTALSAHVVGCQCAGCLGKGARVALSAGNKGETEQDLLDGLLDNSMTQVDFNQQLDPMVQKAVAVLSACNSFEEAGDKLAELYPDLTSEAHERYLTSALFLTDLLGASNAERT
>H043-4
MGFLDKVKNLLKGNETELTQTDEAEVTASGRVLDDHPSAKITPSKLKQILEDAENGDIQAQHQLFMDIEEQDSSIAANMMTRKRSVLTLDWRIVEPRNATPAEEKLQAEIDELFYQYPNLEDLFIDLMDAVGHGFSALEIQWAQVDGKWVPKGFKPCPQSWFKLDKEDSLLLRTPANQMGEPLRPFGWVVHRHKSRSTQLARDGLYRTLAWLYMYKHYSVRDFAEFLELYGMPIRIGKYGAGATNAEKRTLLRALAEIGHNAAGIMPESMQIELHNVANAGAASGNNPFLQMVDWCEKSIARLILGQTLTSGADGKSSTNALGNVHNEVRRDLMISDAKQIAQTITQQIILPYLQINVDPNIAPHRIPYFEFDTKEYEDLSVFAEAIPKLTGIGVQISESWVRDKLGIPEPQEGELILSTPQGEKTDEKTTALSAVFNHGKDCTCGCRAAVLSAQNGKKDEQDELDGLIDDALANADFNQQLDPMMKQIVGVIMASESYDEAQEKLIALYPDLTSESHQAYLASAVFLADLLGAANAERT
>H030-2
MGFIDKVKNLLKGNETEPTQTDDAEVTATGRVLDDHPSAKITPSKLKQILEDAENGDIQAQHQLFMDIEEQDSSIAANMMTRKRSVLTLDWRIVEPRNATPAEEKLQAEIDELFYQYPNLEDLFIDLMDAVGHGFSALEIQWVQVDGKWVPKGFKPCPQSWFKLDKDDSLLLRTPANQMGEPLRPFGWVVHRHKSRSTQLARDGLYRTLAWLYMYKHYSVRDFAEFLELYGMPIRIGKYGAGATNAEKRTLLRALAEIGHNAAGIMPESMQIELHNVANAGAASGNNPFLQMVDWCEKSIARLILGQTLTSGADGKSSTNALGNVHNEVRRDLMISDAKQIAQTITQQIILPYLQINVDPNIAPHRIPYFEFDTKEYEDLSVFAEAIPKLTGIGVQISESWVRDKLGIPEPQEGELILSTPQGEKTEEKTTALSAVFNHGKGCTCGCRAAALSAQDSQDLSDVILPPQQLNQQIQPLVSDLAQAFNQGKDYEEAMTIALSAYPHLSDEELVQGLAQALFVADIWGRINGVKQNGIG
>H139-3
MGFLDKVKGLLKGNETEPTQTDEAEVTATGRVLDDHPSAKITPSKLKQILEDAENGDIQAQHQLFMDIEEQDSSIAANMMTRKRSVLTLDWRIVEPRNATPAEEKLQAEIDELFYQYPNLEDLFMDLMDAVGHGFSALEIQWAQVDGKWVPKGFKPCPQSWFKLDKDDSLLLRTPANQMGEPLRPFGWVVHRHKSRSTQLARDGLYRTLAWLHMYKHYSVRDFAEFLELYGMPIRIGKYGAGATNAEKRTLLRALAEIGHNAAGIMPESMKIELHNVANAGAASGNNPFLQMVDWCEKSIARLILGQTLTSGADGKSSTNALGNVHNEVRRDLMISDAKQIAQTITQQIILPYLQINVDPNIAPHRIPYFEFDTKEYEDLSVFAEAIPKLTGIGVQISESWVRDKLGIPEPQEGELILRTPQGEKTDEKTTALSAVFNHGKDCSCGCRAAALSAQNGTKDEQAELDGLIDDALANADFNQQLDPMMKQIVGVVMASESYDEAQEKLIALYPDLTSESHQAYLTSAVFLADLLGAANAERT
>H203-1
MGFIDKVKNLLKGNETEPTQTDEAEVTASGRVLDDHPSAKITPSKLKQILEDAENGDIQAQHQLFMDIEEQDSSIAANMMTRKRSVLTLDWRIVEPRNATPAEEKLQAEIDELFYQYPNLEDLFVDLMDAVGHGFSALEIQWAQVNGKWVPKGFKPCPQSWFKLDKDDSLLLRTPANQMGEPLRPFGWVVHRHKSRSTQLARDGLYRTLAWLYMYKHYSVRDFAEFLELYGMPIRIGKYGAGATNAEKRTLLRALAEIGHNAAGIMPESMQIELHNVANAGAASGNNPFLQMVDWCEKSIARLILGQTLTSGADGKSSTNALGNVHNEVRRDLMISDAKQIAQTITQQIILPYLQINVDPNIAPHRVPYFEFDTKEYEDLSVFADAIPKLTGIGVQISESWVRDKLGIPEPQEGELILSTLQGEKTDKKTTALSAVFNHGKGCTCGCRAAALSAQNGKKDEQDELDGLIDDALANADFNQQLDPMMKQIVGVVMASESYDEAQEKLIALYPDLTSESHQAYLASAVFLADLLGAANAERT
>H219-1
MGLLDKFKSLLKGNETEPTQTDDAEVTATGRVLDDHPSAKITPSKLKQILEDAENGDIQAQHQLFMDIEEQDSSIAANIMTRKRSVLTLDWRIVEPRNATPAEEKLQAEIDELFYQYPNLEDLFMDLMDAVGHGFSALEIQWAQVNGKWIPKGFKPCPQSWFKLDKHDDLLLRTPTNPMGEPLRPFGWVVHRHKSRSTQLARDGLYRTLAWLYMYKHYSVRDFAEFLELYGMPIRIGKYGAGATTSEKRTLLRALADIGHNAAGIMPESMQIELHNVASAGAASGNNPFLQMVDWCEKSIARLILGQTLTSGADGKSSTNALGNVHNEVRRDLMISDAKQIAQTITQQIILPYLQINVDPNIAPHRVPYFEFDTKEYEDLSVFADAIPKLTGIGVQISESWVRDKLGIPEPQEGELILSTPQGERTDKKTTALSAVFNHGEGCTCGCRSAALSAKNGKKDEQDELDGLIDDAMVNADFNQQLDPMMKQIVGVVMASESYDDAQEKLIALYPDLTSESHQAYLASAVFLADLLGAANAERT
>H060-2
MGLLDKVKNLLKGNETEPTQTDDAEVTATGRVLDDHPSAKITPSKLKQILDDAENGDIQAQHQLFMDIEEQDSSIAANIMTRKRSVLTLDWRIVEPRNATPAEEKLQAEIDELFYQYPNLEDLFMDLMDAVGHGFSALEIQWAQVNGKWIPKGFKPCPQSWFKLDKHDNLLLRTPTNPMGEPLRPFGWVVHRHKSRSTQLARDGLYRTLAWLYMYKHYSVRDFAEFLELYGMPIRIGKYGAGATTSEKRTLLRALADIGHNAAGIMPESMQIELHNVASAGAASGNNPFLQMVDWCEKSIARLILGQTLTSGADGKSSTNALGNVHNEVRRDLMISDAKQIAQTITQQIILPYLQINIDPNIAPYRVPYFEFDTKEYEDLSVFADAIPKLTGIGVQISESWVRDKLGIPEPQEGELILSTPQGEKTDEKTTALSAVFNHGEGCTCGCRSAALSAKNGKKDEQDELDGLIDDAMVNADFNQQLDPIMKQIVGMVMASESYDDAQEKLIALYPDLTSESHQAYLTSALFLADLLGASNAERT
>H024-1
MKLWEKIKTLVGVKTEPIQTDEAMVTANGRVLSDHPSNRITPSKLKSILEDAENGDITAQHELFMDIEEQDSAIGANIQTRKRAILTLDWRIAEPRNATPAEEKLQTEIDELFYQYPNLENLLMDMMDAVGHGFSALEIEWKLENGKYIPHNFIARPQSWFKLDKNDNLLLKTPNNPMGEPLRPFGWVVHSHKSRSVQLARMGLFRTLAWLYMFKHYSVRDFAEFLELYGMPIRIGKYGAGATNEEKRTLLRALAQIGHNAAGIMPDSMTIELHNAANTGAGSANNPFLQMVDWCEKSIARLILGQTLTSGADGKSSTNALGNVHNEVRRDLLVSDAKQVAQTITQQIILPYLQVNVDPNIALHRVPYFEFDTKKYDDLSTFADAIPKLVGIGVQIPEKWTRDKLGIPEAQEGEVVLKAVQNDFNPDLKTPGKSTALSAHVVGCQCAGCLGKGMHVALSAANKGETEQDLLDNSLNEALNVIDFNRQLDPVVRQLAVALTACNTYEEASDKLAEIYPDLDNAEHQRYLTQAVFLSELLGVSNAKR
>H025-2
MKLWEKIKTLVGVKTEPIQTDEAMVTANGRVLSDHPSNRITPSKLKSILEDAENGDITAQHELFMDIEEQDSAIGANIQTRKRAILTLDWRIAEPRNATPAEEKLQTEIDELFYQYPNLENLLMDMMDAVGHGFSALEIEWKLENGKYIPHNFIARPQSWFKLDKNDNLLLKTPNNPMGEPLRPFGWVVHSHKSRSVQLARMGLFRTLAWLYMFKHYSVRDFAEFLELYGMPIRIGKYGAGATNEEKRTLLRALAQIGHNAAGIMPDSMTIELHNAANTGAGSANNPFLQMVDWCEKSIARLILGQTLTSGADGKSSTNALGNVHNEVRRDLLVSDAKQVAQTITQQIILPYLQVNVDPNIALHRVPYFEFDTKKYDDLSTFADAIPKLVGIGVQIPEKWTRDKLGIPEAQEGEVVLKAVQNDFNPDLKTPGKSTALSAHVVGCQCAGCLGKGMHVALSAANKGETEQDLLDNSLNEALNVIDFNRQLDPVVRQLAVALTACNTYEEASDKLAEIYPDLDNAEHQRYLTQAVFLSELLGVSNAKR
>H159-2
MSKKQQKNAVKASLNAVKNPNLQTDLAEITATGRVLSDHPSNFITPAKMKSIFEEAENGDITAQHELFMDIEERDSAIFANIQTRKRAALGVDWYIRAPRNATPAEEKLVEEVDKLFYQIGNLEDLIMDCMDAVGHGFSALEIEWAFNGKLWYPNTFTHRPQSWFKWDKVDNLLLKKPKNTGEPLREFGWVVHTHKSRSTQAARNNLFRTLAWLYMFKHYSVHDFAEFLELYGMPIRIGKYGAGATKDEKNTLKRALAEIGHNAAGIMPESMSIELHNAANGVAAGNNPFLQMIDWCEKSIARLILGQTLTSGADGKTSTNALGNVHNEVRRDLLVSDVKQLGQTFTQQIILPYLLINFPSIDPTRIPTFEFDTKEPADLASFADSLPKLVDIGLPIPVAWARDKLGIPEVQENEAVLGRITQATPTQAVKMSASLAEGWNGCPCCCQHTHNGKPHALSAQTQKNEQDVLDEAINEALSIPDFNAQLDPMLKKVVGILSACSSFEEASDMLADKYPALSVSAHQDYLTKALFLADLLGVSNAERT
>H013-2
MGFIDKVKNLLKGNETEPTQTDDAEVTATGRVLDDHPSAKITPSKLKQILEDAENGDIQAQHQLFMDIEEQDSSIAANMMTRKRSVLTLDWRIVEPRNATPAEEKLQAEIDELFYQYPNLEDLFIDLMDAVGHGFSALEIQWAQVDGKWIPKGFKPCPQSWFKLDKEDSLLLRTPANQMGEPLRPFGWVVHRHKSRSTQLARDGLYRTLAWLYMYKHYSVRDFAEFLELYGMPIRIGKYGAGATNAEKRTLLRALAEIGHNAAGIMPESMKIELHNVANAGAASGNNPFLQMVDWCEKSIARLILGQTLTSGADGKSSTNALGNVHNEVRRDLMISDAKQIAQTITQQIILPYLQINVDPNIAPHRIPYFEFDTKEYEDLSVFAEAIPKLTGIGVQISESWVRDKLGIPEPQEGELILSTSQGEKTDEKTTALSAVFNHGKDCSCGCRAAALSAQNGKKDEQDELDGLIDDALANADFNQQLDPMMKQIVGVVMASESYDEAQEKLIALYPDLTSESHQAYLTSAVFLADLLGAVNAERT
>H111-6
MGFLDKVKNLLKGNETELTQTDEAEVTASGRVLDDHPSAKITPSKLKQILEDAENGDIQAQHQLFMDIEEQDSSIAANMMTRKRSVLTLDWRIVEPRNATPAEEKLQAEIDELFYQYPNLEDLFIDLMDAVGHGFSALEIQWAQVDGKWVPKGFKPCPQSWFKLDKEDSLLLRTPANQMGEPLRPFGWVVHRHKSRSTQLARDGLYRTLAWLYMYKHYSVRDFAEFLELYGMPIRIGKYGAGATNAEKRTLLRALAEIGHNAAGIMPESMQIELHNVANAGAASGNNPFLQMVDWCEKSIARLILGQTLTSGADGKSSTNALGNVHNEVRRDLMISDAKQIAQTITQQIILPYLQINVDPNIAPHRIPYFEFDTKEYEDLSVFAEAIPKLTGIGVQISESWVRDKLGIPEPQEGELILSRPQGEKTDEKTTALSAVFNHGKDCTCGCRAAVLSAQNGKKDEQDELDGLIDDALANADFNQQLDPMMKQIVGVVMASESYDEAQEKLIALYPDLTSESHQAYLASAVFLADLLGAANAERT
>H213-1
MGFIDKVKNLLKGNETEPTQTDDAEVTATGRVLDDHPSAKITPSKLKQILEDAENGDIQAQHQLFMDIEEQDSSIAANMMTRKRSVLTLDWRIVEPRNATPAEEKLQAEIDELFYQYPNLEDLFIDLMDAVGHGFSALEIQWAQVDGKWVPKGFKPCPQSWFKLDKEDSLLLRTPANQMGEPLRPFGWVVHRHKSRSTQLARDGLYRTLAWLYMYKHYSVRDFAEFLELYGMPIRIGKYGAGATNAEKRTLLRALAEIGHNAAGIMPESMQIELHNVANAGAASGNNPFLQMVDWCEKSIARLILGQTLTSGADGKSSTNALGNVHNEVRRDLMVSDAKQIAQTITQQIILPYLQINVDPNIAPHRVPYFEFDTKEYEDLSVFADAIPKLTGIGVQISESWVRDKLGIPEPQEGELILSTPQGEKTDEKTTALSAMLNHGKGCTCGCRAAALSAQDGKKDEQDELDGLIDDALANADFNQQLDPMMKQIVGVVMASESYDEAQEKLIALYPDLTSESHQAYLASAVFLADLLGAANAERT
>H049-6
MGFIDKVKNLLKGNETEPTQTDDAEVTATGRVLDDHPSAKITPSKLKQILEDAENGDIQAQHQLFMDIEEQDSSIAANMMTRKRSVLTLDWRIVEPRNATPAEEKLQAEIDELFYQYPNLEDLFIDLMDAVGHGFSALEIQWAQVDGKWIPKGFKPCPQSWFKLDKEDSLLLRTPANQMGEPLRPFGWVVHRHKSRSTQLARDGLYRTLAWLYMYKHYSVRDFAEFLELYGMPIRIGKYGAGATNAEKRTLLRALAEIGHNAAGIMPESMKIELHNVANAGAASGNNPFLQMVDWCEKSIARLILGQTLTSGADGKSSTNALGNVHNEVRRDLMISDAKQIAQTITQQIILPYLQINVDPNIAPHRIPYFEFDTKEYEDLSVFAEAIPKLTGIGVQISESWVRDKLGIPEPQEGELILSTSQGEKTDEKTTALSAVFNHGKDCSCGCRAAALSAQNGKKDEQDELDGLIDDALANADFNQQLDPMMKQIVGVVMASESYDEAQEKLIALYPDLTSESHQAYLTSAVFLADLLGAVNAERT
>H055-6
MGFIDKVKNLLKGNETEPTQTDDAEVTATGRVLDDHPSAKITPSKLKQILEDAENGDIQAQHQLFMDIEEQDSSIAANMMTRKRSVLTLDWRIVEPRNATPAEEKLQAEIDELFYQYPNLEDLFIDLMDAVGHGFSALEIQWAQVDGKWIPKGFKPCPQSWFKLDKEDSLLLRTPANQMGEPLRPFGWVVHRHKSRSTQLARDGLYRTLAWLYMYKHYSVRDFAEFLELYGMPIRIGKYGAGATNAEKRTLLRALAEIGHNAAGIMPESMKIELHNVANAGAASGNNPFLQMVDWCEKSIARLILGQTLTSGADGKSSTNALGNVHNEVRRDLMISDAKQIAQTITQQIILPYLQINVDPNIAPHRIPYFEFDTKEYEDLSVFAEAIPKLTGIGVQISESWVRDKLGIPEPQEGELILSTSQGEKTDEKTTALSAVFNHGKDCSCGCRAAALSAQNGKKDEQDELDGLIDDALANADFNQQLDPMMKQIVGVVMASESYDEAQEKLIALYPDLTSESHQAYLTSAVFLADLLGAVNAERT
>H150-1
MGFIDKVKNLLKGNETEPTQTDEAEVTASGRVLDDHPSAKITPSKLKQILEDAENGDIQAQHQLFMDIEEQDSSIAANMMTRKRSVLTLDWRIVEPRNATPAEEKLQAEIDELFYQYPNLEDLFVDLMDAVGHGFSALEIQWAQVNGKWVPKGFKPCPQSWFKLDKDDSLLLRTPANQMGEPLRPFGWVVHRHKSRSTQLARDGLYRTLAWLYMYKHYSVRDFAEFLELYGMPIRIGKYGAGATNAEKRTLLRALAEIGHNAAGIMPESMQIELHNVANAGAASGNNPFLQMVDWCEKSIARLILGQTLTSGADGKSSTNALGNVHNEVRRDLMISDAKQIAQTITQQIILPYLQINVDPNIAPHRVPYFEFDTKEYEDLSVFADAIPKLTGIGVQISESWVRDKLGIPEPQEGELILSTLQGEKTDKKTTALSAVFNHGKGCTCGCRAAALSAQNGKKDEQDELDGLIDDALANADFNQQLDPMMKQIVGVVMASESYDEAQEKLIALYPDLTSESHQAYLASAVFLADLLGAANAERT
>H085-7
MGFLDKVKNLLKGNETELTQTDEAEVTASGRVLDDHPSAKITPSKLKQILEDAENGDIQAQHQLFMDIEEQDSSIAANMMTRKRSVLTLDWRIVEPRNATPAEEKLQAEIDELFYQYPNLEDLFIDLMDAVGHGFSALEIQWAQVDGKWVPKGFKPCPQSWFKLDKEDSLLLRTPANQMGEPLRPFGWVVHRHKSRSTQLARDGLYRTLAWLYMYKHYSVRDFAEFLELYGMPIRIGKYGAGATNAEKRTLLRALAEIGHNAAGIMPESMQIELHNVANAGAASGNNPFLQMVDWCEKSIARLILGQTLTSGADGKSSTNALGNVHNEVRRDLMISDAKQIAQTITQQIILPYLQINVDPNIAPHRIPYFEFDTKEYEDLSVFAEAIPKLTGIGVQISESWVRDKLGIPEPQEGELILSTPQGEKTDEKTTALSAVFNHGKDCTCGCRAAVLSAQNGKKDEQDELDGLIDDALANADFNQQLDPMMKQIVGVIMASESYDEAQEKLIALYPDLTSESHQAYLASAVFLADLLGAANAERT
>H099-5
MGFLDKVKNLLKGNETELTQTDEAEVTASGRVLDDHPSAKITPSKLKQILEDAENGDIQAQHQLFMDIEEQDSSIAANMMTRKRSVLTLDWRIVEPRNATPAEEKLQAEIDELFYQYPNLEDLFIDLMDAVGHGFSALEIQWAQVDGKWVPKGFKPCPQSWFKLDKEDSLLLRTPANQMGEPLRPFGWVVHRHKSRSTQLARDGLYRTLAWLYMYKHYSVRDFAEFLELYGMPIRIGKYGAGATNAEKRTLLRALAEIGHNAAGIMPESMQIELHNVANAGAASGNNPFLQMVDWCEKSIARLILGQTLTSGADGKSSTNALGNVHNEVRRDLMISDAKQIAQTITQQIILPYLQINVDPNIAPHRIPYFEFDTKEYEDLSVFAEAIPKLTGIGVQISESWVRDKLGIPEPQEGELILSTPQGEKTDEKTTALSAVFNHGKDCTCGCRAAVLSAQNGKKDEQDELDGLIDDALANADFNQQLDPMMKQIVGVIMASESYDEAQEKLIALYPDLTSESHQAYLASAVFLADLLGAANAERT
>H028-2
MGFLDKVKGLLKGNETEPTQTDEAEVTATGRVLDDHPSAKITPSKLKQILEDAENGDIQAQHQLFMDIEEQDSSIAANMMTRKRSVLTLDWRIVEPRNATPAEEKLQAEIDELFYQYPNLEDLFIDLMDAVGHGFSALEIQWAQVDGKWVPKGFKPCPQSWFKLDKEDSLLLRTPANQMGEPLRPFGWVVHRHKSRSTQLARDGLYRTLAWLYMYKHYSVRDFAEFLELYGMPIRIGKYGAGATNAEKRTLLRALAEIGHNAAGIMPESMQIELHNVANAGAASGNNPFLQMVDWCEKSIARLILGQTLTSGADGKSSTNALGNVHNEVRRDLMISDAKQIAQTITQQIILPYLQINVDPNIAPHRIPYFEFDTKEYEDLSVFAEAIPKLTGIGVQISESWVRDKLGIPEPQEGELILSTPQGEKTDEKTTALSAVFNHGKDCTCGCRAAVLSAQNGKKDEQDELDGLIDDALANADFNQQLDPMMKQIVGVIMASESYDEAQEKLIALYPDLTSESHQAYLASAVFLADLLGAANAERT
>H042-3
MGFLDKVKNLLKGNETELTQTDEAEVTASGRVLDDHPSAKITPSKLKQILEDAENGDIQAQHQLFMDIEEQDSSIAANMMTRKRSVLTLDWRIVEPRNATPAEEKLQAEIDELFYQYPNLEDLFIDLMDAVGHGFSALEIQWAQVDGKWVPKGFKPCPQSWFKLDKEDSLLLRTPANQMGEPLRPFGWVVHRHKSRSTQLARDGLYRTLAWLYMYKHYSVRDFAEFLELYGMPIRIGKYGAGATNAEKRTLLRALAEIGHNAAGIMPESMQIELHNVANAGAASGNNPFLQMVDWCEKSIARLILGQTLTSGADGKSSTNALGNVHNEVRRDLMISDAKQIAQTITQQIILPYLQINVDPNIAPHRIPYFEFDTKEYEDLSVFAEAIPKLTGIGVQISESWVRDKLGIPEPQEGELILSTPQGEKTDEKTTALSAVFNHGKDCTCGCRAAVLSAQNGKKDEQDELDGLIDDALANADFNQQLDPMMKQIVGVIMASESYDEAQEKLIALYPDLTSESHQAYLASAVFLADLLGAANAERT
>H106-6
MGFLDKVKNLLKGNETELTQTDEAEVTASGRVLDDHPSAKITPSKLKQILEDAENGDIQAQHQLFMDIEEQDSSIAANMMTRKRSVLTLDWRIVEPRNATPAEEKLQAEIDELFYQYPNLEDLFIDLMDAVGHGFSALEIQWAQVDGKWVPKGFKPCPQSWFKLDKEDSLLLRTPANQMGEPLRPFGWVVHRHKSRSTQLARDGLYRTLAWLYMYKHYSVRDFAEFLELYGMPIRIGKYGAGATNAEKRTLLRALAEIGHNAAGIMPESMQIELHNVANAGAASGNNPFLQMVDWCEKSIARLILGQTLTSGADGKSSTNALGNVHNEVRRDLMISDAKQIAQTITQQIILPYLQINVDPNIAPHRIPYFEFDTKEYEDLSVFAEAIPKLTGIGVQISESWVRDKLGIPEPQEGELILSRPQGEKTDEKTTALSAVFNHGKDCTCGCRAAVLSAQNGKKDEQDELDGLIDDALANADFNQQLDPMMKQIVGVVMASESYDEAQEKLIALYPDLTSESHQAYLASAVFLADLLGAANAERT
>H058-3
MGFLDKVKNLLKGNETELTQTDEAEVTASGRVLDDHPSAKITPSKLKQILEDAENGDIQAQHQLFMDIEEQDSSIAANMMTRKRSVLTLDWRIVEPRNATPAEEKLQAEIDELFYQYPNLEDLFIDLMDAVGHGFSALEIQWAQVDGKWVPKGFKPCPQSWFKLDKEDSLLLRTPANQMGEPLRPFGWVVHRHKSRSTQLARDGLYRTLAWLYMYKHYSVRDFAEFLELYGMPIRIGKYGAGATNAEKRTLLRALAEIGHNAAGIMPESMQIELHNVANAGAASGNNPFLQMVDWCEKSIARLILGQTLTSGADGKSSTNALGNVHNEVRRDLMISDAKQIAQTITQQIILPYLQINVDPNIAPHRIPYFEFDTKEYEDLSVFAEAIPKLTGIGVQISESWVRDKLGIPEPQEGELILSTPQGEKTDEKTTALSAVFNHGKDCTCGCRAAVLSAQNGKKDEQDELDGLIDDALANADFNQQLDPMMKQIVGVIMASESYDEAQEKLIALYPDLTSESHQAYLASAVFLADLLGAANAERT
>H081-1
MGFLDKVKNLLKGNETELTQTDEAEVTASGRVLDDHPSAKITPSKLKQILEDAENGDIQAQHQLFMDIEEQDSSIAANMMTRKRSVLTLDWRIVEPRNATPAEEKLQAEIDELFYQYPNLEDLFIDLMDAVGHGFSALEIQWAQVDGKWVPKGFKPCPQSWFKLDKEDSLLLRTPANQMGEPLRPFGWVVHRHKSRSTQLARDGLYRTLAWLYMYKHYSVRDFAEFLELYGMPIRIGKYGAGATNAEKRTLLRALAEIGHNAAGIMPESMQIELHNVANAGAASGNNPFLQMVDWCEKSIARLILGQTLTSGADGKSSTNALGNVHNEVRRDLMISDAKQIAQTITQQIILPYLQINVDPNIAPHRIPYFEFDTKEYEDLSVFAEAIPKLTGIGVQISESWVRDKLGIPEPQEGELILSTPQGEKTDEKTTALSAVFNHGKDCTCGCRAAVLSAQNGKKDEQDELDGLIDDALANADFNQQLDPMMKQIVGVIMASESYDEAQEKLIALYPDLTSESHQAYLASAVFLADLLGAANAERT
>H205-1
MGLLDKFKNLLKGNETEPTQTDDAEVTATGRVLDDHPSAKITPSKLKQILDDAENGDIQAQHQLFMDIEEQDSSIAANIMTRKRSVLTLDWRIVEPRNATPAEEKLKAEIDELFYQYPNLEDLFMDLMDAVGHGFSALEIQWAQVDGKWIPKGFKPCPQSWFKLDKHDNLLLRTPTNPMGEPLRPFGWVVHRHKSRSTQLARDGLYRTLAWLYMYKHYSVRDFAEFLELYGMPIRIGKYGAGATTSEKRTLLRALADIGHNAAGIMPESMQIELHNVASAGAASGNNPFLQMVDWCEKSIARLILGQTLTSGADGKSSTNALGKVHNEVRRDLMISDAKQIAQTITQQIILPYLQINIDPNIAPYRVPYFEFDTKEYEDLSVFADAIPKLTGIGVQISESWVRDKLGIPEPQEGELILSTPQGERTDEKTTALSAVFNHGEGCTCGCRSAALSAKNGKKDEQDELDGLIDDAMVNADFNQQLDPMMKQIVGVVMASESYDDAQEKLIALYPDLTSESHQAYLASAVFLADLLGAANAERT
>H044-2
MGFIDKVKNLLKGNETEPTQTDDAEVTATGRVLDDHPSAKITPSKLKQILEDAENGDIQAQHQLFMDIEEQDSSIAANMMTRKRSVLTLDWRIVEPRNATPAEEKLQAEIDELFYQYPNLEDLFIDLMDAVGHGFSALEIQWAQVDGKWVPKGFRPCPQSWFKLDKDDSLLLRTPANQMGEPLRPFGWVVHRHKSRSTQLARDGLYRTLAWLYMYKHYSVRDFAEFLELYGMPIRIGKYGAGATNAEKRTLLRALAEIGHNAAGIMPESMQIELHNVANAGAASGNNPFLQMVDWCEKSIARLILGQTLTSGADGKSSTNALGNVHNEVRRDLMISDAKQIAQTITQQIILPYLQINVDPNIAPHRIPYFEFDTKEYEDLSVFAEAIPKLTGIGVQISESWVRDKLGIPEPQEGELILSIPQGEKTDEKTTALSAVFNHGKDCSCGCRAAALSAQNGKKDEQDELDGLIDDALANADFNQQLDPMMKQIVGVIMASESYDEAQEKLIALYPDLTSESHQAYLASAVFLADLLGAANAERT
>H071-4
MGFIDKVKNLLKGNETEPTQTDDAEVTATGRVLDDHPSAKITPSKLKQILEDAENGDIQAQHQLFMDIEEQDSSIAANMMTRKRSVLTLDWRIVEPRNATPAEEKLQAEIDELFYQYPNLEDLFIDLMDAVGHGFSALEIQWAQVDGKWVPKGFRPCPQSWFKLDKDDSLLLRTPANQMGEPLRPFGWVVHRHKSRSTQLARDGLYRTLAWLYMYKHYSVRDFAEFLELYGMPIRIGKYGAGATNAEKRTLLRALAEIGHNAAGIMPESMQIELHNVANAGAASGNNPFLQMVDWCEKSIARLILGQTLTSGADGKSSTNALGNVHNEVRRDLMISDAKQIAQTITQQIILPYLQINVDPNIAPHRIPYFEFDTKEYEDLSVFAEAIPKLTGIGVQISESWVRDKLGIPEPQEGELILSIPQGEKTDEKTTALSAVFNHGKDCSCGCRAAALSAQNGKKDEQDELDGLIDDALANADFNQQLDPMMKQIVGVIMASESYDEAQEKLIALYPDLTSESHQAYLASAVFLADLLGAANAERT
>H113-1
MGFIDKVKNLLKGNETEPTQTDDAEVTATGRVLDDHPSAKITPSKLKQILEDAENGDIQAQHQLFMDIEEQDSSIAANMMTRKRSVLTLDWRIVEPRNATPAEEKLQAEIDELFYQYPNLEDLFIDLMDAVGHGFSALEIQWAQVDGKWVPKGFRPCPQSWFKLDKDDSLLLRTPANQMGEPLRPFGWVVHRHKSRSTQLARDGLYRTLAWLYMYKHYSVRDFAEFLELYGMPIRIGKYGAGATNAEKRTLLRALAEIGHNAAGIMPESMQIELHNVANAGAASGNNPFLQMVDWCEKSIARLILGQTLTSGADGKSSTNALGNVHNEVRRDLMISDAKQIAQTITQQIILPYLQINVDPNIAPHRIPYFEFDTKEYEDLSVFAEAIPKLTGIGVQISESWVRDKLGIPEPQEGELILSIPQGEKTDEKTTALSAVFNHGEDCSCGCRAAALSAQNGKKDEQDELDGLIDDALANADFNQQLDPMMKQIVGVIMASESYDDAQEKLIALYPDLTSESHQAYLASAVFLADLLGAANAERT
>H136-2
MSKKQQKNAVKASLNAVKNPNLQTDLAEITATGRVLSDHPSNFITPAKMKSIFEEAENGDITAQHELFMDIEERDSAIFANIQTRKRAALGVDWYIRAPRNATPAEEKLVEEVDKLFYQIGNLEDLIMDCMDAVGHGFSALEIEWAFNGKLWYPNTFTHRPQSWFKWDKVDNLLLKTPKNTGEPLREFGWVVHTHKSRSTQAARNNLFRTLAWLYMFKHYSVHDFAEFLELYGMPIRIGKYGAGATKDEKNTLKRALAEIGHNAAGIMPESMSIELHNAANGVAAGNNPFLQMIDWCEKSIARLILGQTLTSGADGKTSTNALGNVHNEVRRDLLVSDVKQLGQTFTQQIILPYLLINFPSIDPTRIPTFEFDTKEPADLASFADSLPKLVDIGLPIPVAWARDKLGIPEVQENEAVLGRITQATPTQAVKMSASLAEGWNGCPCCCQHTHNGKPHALSAQTQKNEQDVLDEAINEALSIPDFNAQLDPMLKKVVGILSACSSFEEASDMLADKYPALSVSAHQDYLTKALFLADLLGVSNAERT
>H160-2
MSKKQQKNAVKASLNAVKNPNLQTDLAEITATGRVLSDHPSNFITPAKMKSIFEEAENGDITAQHELFMDIEERDSAIFANIQTRKRAALGVDWYIRAPRNATPAEEKLVEEVDKLFYQIGNLEDLIMDCMDAVGHGFSALEIEWAFNGKLWYPNTFTHRPQSWFKWDKVDNLLLKKPKNTGEPLREFGWVVHTHKSRSTQAARNNLFRTLAWLYMFKHYSVHDFAEFLELYGMPIRIGKYGAGATKDEKNTLKRALAEIGHNAAGIMPESMSIELHNAANGVAAGNNPFLQMIDWCEKSIARLILGQTLTSGADGKTSTNALGNVHNEVRRDLLVSDVKQLGQTFTQQIILPYLLINFPSIDPTRIPTFEFDTKEPADLASFADSLPKLVDIGLPIPVAWARDKLGIPEVQENEAVLGRITQATPTQAVKMSASLAEGWNGCPCCCQHTHNGKPHALSAQTQKNEQDVLDEAINEALSIPDFNAQLDPMLKKVVGILSACSSFEEASDMLADKYPALSVSAHQDYLTKALFLADLLGVSNAERT
>H161-2
MSKKQQKNAVKASLNAVKNPNLQTDLAEITATGRVLSDHPSNFITPAKMKSIFEEAENGDITAQHELFMDIEERDSAIFANIQTRKRAALGVDWYIRAPRNATPAEEKLVEEVDKLFYQIGNLEDLIMDCMDAVGHGFSALEIEWAFNGKLWYPNTFTHRPQSWFKWDKVDNLLLKKPKNTGEPLREFGWVVHTHKSRSTQAARNNLFRTLAWLYMFKHYSVHDFAEFLELYGMPIRIGKYGAGATKDEKNTLKRALAEIGHNAAGIMPESMSIELHNAANGVAAGNNPFLQMIDWCEKSIARLILGQTLTSGADGKTSTNALGNVHNEVRRDLLVSDVKQLGQTFTQQIILPYLLINFPSIDPTRIPTFEFDTKEPADLASFADSLPKLVDIGLPIPVAWARDKLGIPEVQENEAVLGRITQATPTQAVKMSASLAEGWNGCPCCCQHTHNGKPHALSAQTQKNEQDVLDEAINEALSIPDFNAQLDPMLKKVVGILSACSSFEEASDMLADKYPALSVSAHQDYLTKALFLADLLGVSNAERT
>H162-2
MSKKQQKNAVKASLNAVKNPNLQTDLAEITATGRVLSDHPSNFITPAKMKSIFEEAENGDITAQHELFMDIEERDSAIFANIQTRKRAALGVDWYIRAPRNATPAEEKLVEEVDKLFYQIGNLEDLIMDCMDAVGHGFSALEIEWAFNGKLWYPNTFTHRPQSWFKWDKVDNLLLKKPKNTGEPLREFGWVVHTHKSRSTQAARNNLFRTLAWLYMFKHYSVHDFAEFLELYGMPIRIGKYGAGATKDEKNTLKRALAEIGHNAAGIMPESMSIELHNAANGVAAGNNPFLQMIDWCEKSIARLILGQTLTSGADGKTSTNALGNVHNEVRRDLLVSDVKQLGQTFTQQIILPYLLINFPSIDPTRIPTFEFDTKEPADLASFADSLPKLVDIGLPIPVAWARDKLGIPEVQENEAVLGRITQATPTQAVKMSASLAEGWNGCPCCCQHTHNGKPHALSAQTQKNEQDVLDEAINEALSIPDFNAQLDPMLKKVVGILSACSSFEEASDMLADKYPALSVSAHQDYLTKALFLADLLGVSNAERT
>H163-2
MSKKQQKNAVKASLNAVKNPNLQTDLAEITATGRVLSDHPSNFITPAKMKSIFEEAENGDITAQHELFMDIEERDSAIFANIQTRKRAALGVDWYIRAPRNATPAEEKLVEEVDKLFYQIGNLEDLIMDCMDAVGHGFSALEIEWAFNGKLWYPNTFTHRPQSWFKWDKVDNLLLKTPKNTGEPLREFGWVVHTHKSRSTQAARNNLFRTLAWLYMFKHYSVHDFAEFLELYGMPIRIGKYGAGATKDEKNTLKRALAEIGHNAAGIMPESMSIELHNAANGVAAGNNPFLQMIDWCEKSIARLILGQTLTSGADGKTSTNALGNVHNEVRRDLLVSDVKQLGQTFTQQIILPYLLINFPSIDPTRIPTFEFDTKEPADLASFADSLPKLVDIGLPIPVAWARDKLGIPEVQENEAVLGRITQATPTQAVKMSASLAEGWNGCPCCCQHTHNGKPHALSAQTQKNEQDVLDEAINEALSIPDFNAQLDPMLKKVVGILSACSSFEEASDMLADKYPALSVSAHQDYLTKALFLADLLGVSNAERT
>H164-2
MSKKQQKNAVKASLNAVKNPNLQTDLAEITATGRVLSDHPSNFITPAKMKSIFEEAENGDITAQHELFMDIEERDSAIFANIQTRKRAALGVDWYIRAPRNATPAEEKLVEEVDKLFYQIGNLEDLIMDCMDAVGHGFSALEIEWAFNGKLWYPNTFTHRPQSWFKWDKVDNLLLKTPKNTGEPLREFGWVVHTHKSRSTQAARNNLFRTLAWLYMFKHYSVHDFAEFLELYGMPIRIGKYGAGATKDEKNTLKRALAEIGHNAAGIMPESMSIELHNAANGVAAGNNPFLQMIDWCEKSIARLILGQTLTSGADGKTSTNALGNVHNEVRRDLLVSDVKQLGQTFTQQIILPYLLINFPSIDPTRIPTFEFDTKEPADLASFADSLPKLVDIGLPIPVAWARDKLGIPEVQENEAVLGRITQATPTQAVKMSASLAEGWNGCPCCCQHTHNGKPHALSAQTQKNEQDVLDEAINEALSIPDFNAQLDPMLKKVVGILSACSSFEEASDMLADKYPALSVSAHQDYLTKALFLADLLGVSNAERT
>H165-2
MSKKQQKNAVKASLNAVKNPNLQTDLAEITATGRVLSDHPSNFITPAKMKSIFEEAENGDITAQHELFMDIEERDSAIFANIQTRKRAALGVDWYIRAPRNATPAEEKLVEEVDKLFYQIGNLEDLIMDCMDAVGHGFSALEIEWAFNGKLWYPNTFTHRPQSWFKWDKVDNLLLKTPKNTGEPLREFGWVVHTHKSRSTQAARNNLFRTLAWLYMFKHYSVHDFAEFLELYGMPIRIGKYGAGATKDEKNTLKRALAEIGHNAAGIMPESMSIELHNAANGVAAGNNPFLQMIDWCEKSIARLILGQTLTSGADGKTSTNALGNVHNEVRRDLLVSDVKQLGQTFTQQIILPYLLINFPSIDPTRIPTFEFDTKEPADLASFADSLPKLVDIGLPIPVAWARDKLGIPEVQENEAVLGRITQATPTQAVKMSASLAEGWNGCPCCCQHTHNGKPHALSAQTQKNEQDVLDEAINEALSIPDFNAQLDPMLKKVVGILSACSSFEEASDMLADKYPALSVSAHQDYLTKALFLADLLGVSNAERT
>H166-2
MSKKQQKNAVKASLNAVKNPNLQTDLAEITATGRVLSDHPSNFITPAKMKSIFEEAENGDITAQHELFMDIEERDSAIFANIQTRKRAALGVDWYIRAPRNATPAEEKLVEEVDKLFYQIGNLEDLIMDCMDAVGHGFSALEIEWAFNGKLWYPNTFTHRPQSWFKWDKVDNLLLKTPKNTGEPLREFGWVVHTHKSRSTQAARNNLFRTLAWLYMFKHYSVHDFAEFLELYGMPIRIGKYGAGATKDEKNTLKRALAEIGHNAAGIMPESMSIELHNAANGVAAGNNPFLQMIDWCEKSIARLILGQTLTSGADGKTSTNALGNVHNEVRRDLLVSDVKQLGQTFTQQIILPYLLINFPSIDPTRIPTFEFDTKEPADLASFADSLPKLVDIGLPIPVAWARDKLGIPEVQENEAVLGRITQATPTQAVKMSASLAEGWNGCPCCCQHTHNGKPHALSAQTQKNEQDVLDEAINEALSIPDFNAQLDPMLKKVVGILSACSSFEEASDMLADKYPALSVSAHQDYLTKALFLADLLGVSNAERT
>H167-2
MSKKQQKNAVKASLNAVKNPNLQTDLAEITATGRVLSDHPSNFITPAKMKSIFEEAENGDITAQHELFMDIEERDSAIFANIQTRKRAALGVDWYIRAPRNATPAEEKLVEEVDKLFYQIGNLEDLIMDCMDAVGHGFSALEIEWAFNGKLWYPNTFTHRPQSWFKWDKVDNLLLKTPKNTGEPLREFGWVVHTHKSRSTQAARNNLFRTLAWLYMFKHYSVHDFAEFLELYGMPIRIGKYGAGATKDEKNTLKRALAEIGHNAAGIMPESMSIELHNAANGVAAGNNPFLQMIDWCEKSIARLILGQTLTSGADGKTSTNALGNVHNEVRRDLLVSDVKQLGQTFTQQIILPYLLINFPSIDPTRIPTFEFDTKEPADLASFADSLPKLVDIGLPIPVAWARDKLGIPEVQENEAVLGRITQATPTQAVKMSASLAEGWNGCPCCCQHTHNGKPHALSAQTQKNEQDVLDEAINEALSIPDFNAQLDPMLKKVVGILSACSSFEEASDMLADKYPALSVSAHQDYLTKALFLADLLGVSNAERT
>H168-1
MSKKQQKNAVKASLNAVKNPNLQTDLAEITATGRVLSDHPSNFITPAKMKSIFEEAENGDITAQHELFMDIEERDSAIFANIQTRKRAALGVDWYIRAPRNATPAEEKLVEEVDKLFYQIGNLEDLIMDCMDAVGHGFSALEIEWAFNGKLWYPNTFTHRPQSWFKWDKVDNLLLKKPKNTGEPLREFGWVVHTHKSRSTQAARNNLFRTLAWLYMFKHYSVHDFAEFLELYGMPIRIGKYGAGATKDEKNTLKRALAEIGHNAAGIMPESMSIELHNAANGVAAGNNPFLQMIDWCEKSIARLILGQTLTSGADGKTSTNALGNVHNEVRRDLLVSDVKQLGQTFTQQIILPYLLINFPSIDPTRIPTFEFDTKEPADLASFADSLPKLVDIGLPIPVAWARDKLGIPEVQENEAVLGRITQATPTQAVKMSASLAEGWNGCPCCCQHTHNGKPHALSAQTQKNEQDVLDEAINEALSIPDFNAQLDPMLKKVVGILSACSSFEEASDMLADKYPALSVSAHQDYLTKALFLADLLGVSNAERT
>H186-1
MSKKQQKNAVKASLNAVKNPNLQTDLAEITATGRVLSDHPSNFITPAKMKSIFEEAENGDITAQHELFMDIEERDSAIFANIQTRKRAALGVDWYIRAPRNATPAEEKLVEEVDKLFYQIGNLEDLIMDCMDAVGHGFSALEIEWAFNGKLWYPNTFTHRPQSWFKWDKVDNLLLKTPKNTGEPLREFGWVVHTHKSRSTQAARNNLFRTLAWLYMFKHYSVHDFAEFLELYGMPIRIGKYGAGATKDEKNTLKRALAEIGHNAAGIMPESMSIELHNAANGVAAGNNPFLQMIDWCEKSIARLILGQTLTSGADGKTSTNALGNVHNEVRRDLLVSDVKQLGQTFTQQIILPYLLINFPSIDPTRIPTFEFDTKEPADLASFADSLPKLVDIGLPIPVAWARDKLGIPEVQENEAVLGRITQATPTQAVKMSASLAEGWNGCPCCCQHTHNGKPHALSAQTQKNEQDVLDEAINEALSIPDFNAQLDPMLKKVVGILSACSSFEEASDMLADKYPALSVSAHQDYLTKALFLADLLGVSNAERT
>H187-1
MSKKQQKNAVKASLNAVKNPNLQTDLAEITATGRVLSDHPSNFITPAKMKSIFEEAENGDITAQHELFMDIEERDSAIFANIQTRKRAALGVDWYIRAPRNATPAEEKLVEEVDKLFYQIGNLEDLIMDCMDAVGHGFSALEIEWAFNGKLWYPNTFTHRPQSWFKWDKVDNLLLKKPKNTGEPLREFGWVVHTHKSRSTQAARNNLFRTLAWLYMFKHYSVHDFAEFLELYGMPIRIGKYGAGATKDEKNTLKRALAEIGHNAAGIMPESMSIELHNAANGVAAGNNPFLQMIDWCEKSIARLILGQTLTSGADGKTSTNALGNVHNEVRRDLLVSDVKQLGQTFTQQIILPYLLINFPSIDPTRIPTFEFDTKEPADLASFADSLPKLVDIGLPIPVAWARDKLGIPEVQENEAVLGRITQATPTQAVKMSASLAEGWNGCPCCCQHTHNGKPHALSAQTQKNEQDVLDEAINEALSIPDFNAQLDPMLKKVVGILSACSSFEEASDMLADKYPALSVSAHQDYLTKALFLADLLGVSNAERT
>H190-1
MSKKQQKNAVKASLNAVKNPNLQTDLAEITATGRVLSDHPSNFITPAKMKSIFEEAENGDITAQHELFMDIEERDSAIFANIQTRKRAALGVDWYIRAPRNATPAEEKLVEEVDKLFYQIGNLEDLIMDCMDAVGHGFSALEIEWAFNGKLWYPNTFTHRPQSWFKWDKVDNLLLKKPKNTGEPLREFGWVVHTHKSRSTQAARNNLFRTLAWLYMFKHYSVHDFAEFLELYGMPIRIGKYGAGATKDEKNTLKRALAEIGHNAAGIMPESMSIELHNAANGVAAGNNPFLQMIDWCEKSIARLILGQTLTSGADGKTSTNALGNVHNEVRRDLLVSDVKQLGQTFTQQIILPYLLINFPSIDPTRIPTFEFDTKEPADLASFADSLPKLVDIGLPIPVAWARDKLGIPEVQENEAVLGRITQATPTQAVKMSASLAEGWNGCPCCCQHTHNGKPHALSAQTQKNEQDVLDEAINEALSIPDFNAQLDPMLKKVVGILSACSSFEEASDMLADKYPALSVSAHQDYLTKALFLADLLGVSNAERT
>H194-2
MSKKQQKNAVKASLNAVKNPNLQTDLAEITATGRVLSDHPSNFITPAKMKSIFEEAENGDITAQHELFMDIEERDSAIFANIQTRKRAALGVDWYIRAPRNATPAEEKLVEEVDKLFYQIGNLEDLIMDCMDAVGHGFSALEIEWAFNGKLWYPNTFTHRPQSWFKWDKVDNLLLKTPKNTGEPLREFGWVVHTHKSRSTQAARNNLFRTLAWLYMFKHYSVHDFAEFLELYGMPIRIGKYGAGATKDEKNTLKRALAEIGHNAAGIMPESMSIELHNAANGVAAGNNPFLQMIDWCEKSIARLILGQTLTSGADGKTSTNALGNVHNEVRRDLLVSDVKQLGQTFTQQIILPYLLINFPSIDPTRIPTFEFDTKEPADLASFADSLPKLVDIGLPIPVAWARDKLGIPEVQENEAVLGRITQATPTQAVKMSASLAEGWNGCPCCCQHTHNGKPHALSAQTQKNEQDVLDEAINEALSIPDFNAQLDPMLKKVVGILSACSSFEEASDMLADKYPALSVSAHQDYLTKALFLADLLGVSNAERT
>H195-2
MSKKQQKNAVKASLNAVKNPNLQTDLAEITATGRVLSDHPSNFITPAKMKSIFEEAENGDITAQHELFMDIEERDSAIFANIQTRKRAALGVDWYIRAPRNATPAEEKLVEEVDKLFYQIGNLEDLIMDCMDAVGHGFSALEIEWAFNGKLWYPNTFTHRPQSWFKWDKVDNLLLKTPKNTGEPLREFGWVVHTHKSRSTQAARNNLFRTLAWLYMFKHYSVHDFAEFLELYGMPIRIGKYGAGATKDEKNTLKRALAEIGHNAAGIMPESMSIELHNAANGVAAGNNPFLQMIDWCEKSIARLILGQTLTSGADGKTSTNALGNVHNEVRRDLLVSDVKQLGQTFTQQIILPYLLINFPSIDPTRIPTFEFDTKEPADLASFADSLPKLVDIGLPIPVAWARDKLGIPEVQENEAVLGRITQATPTQAVKMSASLAEGWNGCPCCCQHTHNGKPHALSAQTQKNEQDVLDEAINEALSIPDFNAQLDPMLKKVVGILSACSSFEEASDMLADKYPALSVSAHQDYLTKALFLADLLGVSNAERT
>H196-2
MSKKQQKNAVKASLNAVKNPNLQTDLAEITATGRVLSDHPSNFITPAKMKSIFEEAENGDITAQHELFMDIEERDSAIFANIQTRKRAALGVDWYIRAPRNATPAEEKLVEEVDKLFYQIGNLEDLIMDCMDAVGHGFSALEIEWAFNGKLWYPNTFTHRPQSWFKWDKVDNLLLKTPKNTGEPLREFGWVVHTHKSRSTQAARNNLFRTLAWLYMFKHYSVHDFAEFLELYGMPIRIGKYGAGATKDEKNTLKRALAEIGHNAAGIMPESMSIELHNAANGVAAGNNPFLQMIDWCEKSIARLILGQTLTSGADGKTSTNALGNVHNEVRRDLLVSDVKQLGQTFTQQIILPYLLINFPSIDPTRIPTFEFDTKEPADLASFADSLPKLVDIGLPIPVAWARDKLGIPEVQENEAVLGRITQATPTQAVKMSASLAEGWNGCPCCCQHTHNGKPHALSAQTQKNEQDVLDEAINEALSIPDFNAQLDPMLKKVVGILSACSSFEEASDMLADKYPALSVSAHQDYLTKALFLADLLGVSNAERT
>H197-2
MSKKQQKNAVKASLNAVKNPNLQTDLAEITATGRVLSDHPSNFITPAKMKSIFEEAENGDITAQHELFMDIEERDSAIFANIQTRKRAALGVDWYIRAPRNATPAEEKLVEEVDKLFYQIGNLEDLIMDCMDAVGHGFSALEIEWAFNGKLWYPNTFTHRPQSWFKWDKVDNLLLKTPKNTGEPLREFGWVVHTHKSRSTQAARNNLFRTLAWLYMFKHYSVHDFAEFLELYGMPIRIGKYGAGATKDEKNTLKRALAEIGHNAAGIMPESMSIELHNAANGVAAGNNPFLQMIDWCEKSIARLILGQTLTSGADGKTSTNALGNVHNEVRRDLLVSDVKQLGQTFTQQIILPYLLINFPSIDPTRIPTFEFDTKEPADLASFADSLPKLVDIGLPIPVAWARDKLGIPEVQENEAVLGRITQATPTQAVKMSASLAEGWNGCPCCCQHTHNGKPHALSAQTQKNEQDVLDEAINEALSIPDFNAQLDPMLKKVVGILSACSSFEEASDMLADKYPALSVSAHQDYLTKALFLADLLGVSNAERT
>A001-2
MQSKILDIHGNPFTFDDTPQTENDSRLAWLAHHYSEHPASGLTPSKAATLLRAAEQGDLVGQCELAEDMEEKDSHLQSELGKRRNAILTVDWQITPPPNASAAEQRDAQMIEEILRDAVWLDDCIFDATDAILKGFSCQEIQWEPNLVDGMKLIRGVQWRDPAWFMTPQYERNRLRLRDGTADGVELAKFGWITHIAKAKTGYLSRIGLVRTLVWAFIYRNYSARDFAEFLEIYGLPLRLGKYPEGATNNEKNTLLRAVMSIGHNAGGIIPRGMDIEFAKAAEGNADEFMAMIEWAEKSMSKAILGGTLTTQSDGKTSTNALGNVHNEVRQELRDADLKRLQATLTRDLVYPLYVLNSKSFNDVRRIPRFEFDTSESEDINSFGEGLSKLVDIGFRIPTQWAHDKMQIPVAAKDEEILSRTKADQPAQLTKKAVLSAAAPGKINAIHRDPDDLIDELEPTAQEYESVIDPMLKPVVDALRTGGYEYAQERIATLYADLDDDALEQMLTRAIFVSDLIGRLHANR
>A012-5
MQSKILDIHGNPFTFDDTPQTENDSRLAWLPRHYSEHPASGLTPSKAATLLRAAEQGDLVGQCELAEDMEEKDSHLQSELGKRRNAILTVDWQITPPPNASAAEQRDAQMIEEILRDAVWLDDCIFDATDAILKGFSCQEIQWEPNLIDGMKLIRGVQWRDPAWFMTPQYERNQLRLRDGTADGVEMAKFGWITHIAKAKTGYLSRIGLVRTLVWAFIYRNYSARDFAEFLEIYGLPLRLGKYPEGATNNEKNTLLRAVMSIGHNAGGIIPRGMEIEFAKAADGNADEFMAMIDWAEKSMSKAILGGTLTTQSDGKTSTNALGNVHNEVRQELRDADLKRLQATLTRDLVYPLYVLNSKSFNDVRRIPRFEFDTSESEDINSFGEGLSKLVDIGFKIPTQWAHDKMQIPVAAKDEEILSRTQPQNQPAELTKNAVLSAAAPAKINAIHRDPDDMIDELEPTAEEYESVIDPILKPVVDALRTGGYEYAQERIATLYADLDDDALEQMLTRAIFVSDLIGRLHASR
>A024-2
MQSKILDIHGNPFTFDDTPQTENDSRLAWLAHHYSEHPASGLTPSKAATLLRAAEQGDLVGQCELAEDMEEKDSHLQSELGKRRNAILTVDWQITPPPNASAAEQRDAQMIEEILRDAVWLDDCIFDATDAILKGFSCQEIQWEPNLVDGMKLIRGVQWRDPAWFMTPQYERNRLRLRDGTADGVELAKFGWITHIAKAKTGYLSRIGLVRTLVWAFIYRNYSARDFAEFLEIYGLPLRLGKYPEGATNNEKNTLLRAVMSIGHNAGGIIPRGMDIEFAKAAEGNADEFMAMIEWAEKSMSKAILGGTLTTQSDGKTSTNALGNVHNEVRQELRDADLKRLQATLTRDLVYPLYVLNSKSFNDVRRIPRFEFDTSESEDINSFGEGLSKLVDIGFRIPTQWAHDKMQIPVAAKDEEILSRTKADQPAQLTKKAVLSAAAPGKINAIHRDPDDLIDELEPTAQEYESVIDPMLKPVVDALRTGGYEYAQERIATLYADLDDDALEQMLTRAIFVSDLIGRLHANR
>A042-2
MQSKILDIHGKPFAFDDELQTENDSRLGWLQRHYSEHPASGLTPSKAATLLRAAEMGDLIGQCELAEDMEEKDSHLQSELGKRRNAILTMDWQIAPPPNAGAAEQRDAQMLEEILRDATWLDDCIFDATDAILKGFSCQEIEWEPGLVSGLKLIRNVNWRDPAWFMTPQYDRNTLRLRDGTEKGVELAKFGWITHIAKAKTGYLSRIGLVRTLVWPFIYRNYSARDFAEFLEIYGLPLRLGKYPEGATNNEKNTLLRAVMSIGHNAGGIIPRGMEIEFAKAADGNAAEFMAMIDWAEKSMSKAILGGTLTSQSDGKTSTNALGNVHNEVRQELRDADLKRLAATLTRDLVYPLYALNCKSFNDARRIPRFEFDTAESEDINSFGEGLGKLVDIGFKIPLQWAQDKMQIPVAAENEDVLSRTQPKAEPEDPRKKAILSANLPELKFNTIHRDPDDLIDELEPTAEEYESVIDPMLKPIVDAIRTGGYEYAQTRLAELYQDLDDDALEQMLTRALFVSDLIGRLNANR
>H001-2
MQSRILDIHGNPFRFEADMQTESESRLMPLQYHYSDHPASGLTPAKAARILRAAEQGDLVAQAELAEDMEEKDTHILSELSKRRGAITAVDWQIKPPRNATPEEQRDAEMLQEILEDAVWLDDCIFDATDAILKGFSSQEIEWEQGLVGGLKLIKNVHWRDPAWFMTPAYQRNSLRLRDGTPEGAEMQQFGWVKHVARAKTGYLSRIGLVRTLVWPFIFKNYSVRDFAEFLEIYGLPLRLGKYPEGATDKEKQTLLRAVMSIGHNAGGIIPRGMELEFEKAADGSDSTFMAMIEWAEKSASKAILGGTLTSQADGATSTNALGNVHNDVRLEIRNADLKRLAATLTRDLVYPLYALNCKSFNDARRIPRFEFDVAESEDLNAFADGLNKLVDIGFRIPKQWAHDKLQVPIATENEEVLAKSFQNPTAYMHSKADGKMAVLSVQPDPEDLLDNLEPTAEDYQAVIDPLLKPVVEALQKGGYEFAQEKLAILYAEMNDEELETLLTRAIFVSDLLGRANAKR
>H015-2
MQSRILDIHGNPFRFEADMQTESESRLMPLQYHYSDHPASGLTPAKAARILRAAEQGDLVAQAELAEDMEEKDTHILSELSKRRGAITAVDWQIKPPRNATPEEQRDAEMLQEILEDAVWLDDCIFDATDAILKGFSSQEIEWEQGLVGGLKLIKNVHWRDPAWFMTPAYQRNSLRLRDGTPEGAEMQQFGWVKHVARAKTGYLSRIGLVRTLVWPFIFKNYSVRDFAEFLEIYGLPLRLGKYPEGATDKEKQTLLRAVMSIGHNAGGIIPRGMELEFEKAADGSDSTFMAMIEWAEKSASKAILGGTLTSQADGATSTNALGNVHNDVRLEIRNADLKRLAATLTRDLVYPLYALNCKSFNDARRIPRFEFDVAESEDLNAFADGLNKLVDIGFRIPKQWAHDKLQVPIATENEEVLAKSFQNPTAYMHSKADGKMAVLSVQPDPEDLLDNLEPTAEDYQAVIDPLLKPVVEALQKGGYEFAQEKLAILYAEMNDEELETLLTRAIFVSDLLGRANAKR
>H106-5
MQSKILDIHGNPFVFNDEMQTENDSRLAWLARTYSEHPTSGLTPAKAARILRAAEMGDLVAQAELAEDMEEKDAHLQSELGKRRSALLTVDWKIVPPRNATPEEQRDADWLTDVLLDATWLDDCIFDATDAILKGYSCQELQWEPELIGGLKLIKSVQWRDPSWFMTPTFERNTLRLRDGSVDGVPLQQFGWITHIAKAKTGYLSRIGLIRTLIWPFIYKNYSARDFAEFLEIYGLPMRLGKYPEGATKTEKDTLLRAVMSIGHNAGGIIPRGMEIEFERAAEGNATEFMAMIEWAEKSMSKAILGGTLTSQADGATSTNALGNVHNDVRLELRNSDLKRLAATLTRDLVYPLYVLNTHGLRDVRRIPRFEFDVSESEDINQFSDGINKLVDIGFRIPTQWAHDKLQIPMAGENEAVLERKTQPNFTALSAQNEKGMAVLSVRPDSEHLMETLEPTEEQYRDSLDPLLNATVGLLQKEGYDNAQAHLATLYADMDESQIENLLAKAMFVSELLGRSNAGR
>H111-5
MQSKILDIHGNPFVFNDEMQTENDSRLAWLARTYSEHPTSGLTPAKAARILRAAEMGDLVAQAELAEDMEEKDAHLQSELGKRRSALLTVDWKIVPPRNATPEEQRDADWLTDVLLDATWLDDCIFDATDAILKGYSCQELQWEPELIGGLKLIKSVQWRDPSWFMTPTFERNTLRLRDGSVDGVPLQQFGWITHIAKAKTGYLSRIGLIRTLIWPFIYKNYSARDFAEFLEIYGLPMRLGKYPEGATKTEKDTLLRAVMSIGHNAGGIIPRGMEIEFERAAEGNATEFMAMIEWAEKSMSKAILGGTLTSQADGATSTNALGNVHNDVRLELRNSDLKRLAATLTRDLVYPLYVLNTHGLRDVRRIPRFEFDVSESEDINQFSDGINKLVDIGFRIPTQWAHDKLQIPMAGENEAVLERKTQPNFTALSAQNEKGMAVLSVRPDSEHLMETLEPTEEQYRDSLDPLLNATVGLLQKEGYDNAQAHLATLYADMDESQIENLLAKAMFVSELLGRSNAGR
>H136-1
MQSRILDIHGNPFTFDDAPQTENDSRLAWLPRHYSEHPTSGLTPAKAAGLLRAAEAGDLIGQCELAEDMEEKDAHLQSELGKRRSALLTIDWQIQPPPNASAAEQRDAEMLEEILRDAVWLDDCIFDATDAILKGFSCQEIKWEQGLVGGLKLIKNVEWRDPAWFMTPQYERNSLRLRDGTENGVELAKFGWVTHIAKSKTGYLSRIGLVRTLVWPFVYRNYSARDFAEFLEIYGLPLRLGKYPEGATQNEKNTLLRAVMSIGHNAGGIIPRGMEIEFAKAAEGNANEFMAMIEWAEKSMSKAILGGTLTTQADGRTSTNALGNVHNEVRQELRDADLKRLQATLTRDLIYPLYALNCKSYNDARRIPRFEFDTAESEDINTFGEGLGKLVDLGLRIPSQWAHDKLQILVAGENETILTRATATATAPTEDGTEKSTQDKNAVLSAQTTPLKISAIHRDPDALLDDLEPTAEQYQAVIDPMLKPIVQALNEGGYEFAQERIATLYADLDDEEFEQLLTRAIFVSDLMGRLYANR
>H143-9
MQSKILDIHGNPFVFDDALQTENDSRLAWLARTYSEHPTSGLTPAKAARILRAAEVGDLVAQAELAEDMEEKDAHLQSELGKRRSALLTVDWKIVPPRNATPEEQRDADWLTDVLLDATWLDDCIFDATDAILKGYSCQEIQWEPELIGGLKLIKSVQWRDPSWFMTPTFERNTLRLRDGSVDGVPLQQFGWITHIAKAKTGYLSRIGLIRTLIWPFIYKNYSARDFAEFLEIYGLPMRLGKYPEGATKTEKDTLLRAVMSIGHNAGGIIPRGMEIEFERAAEGNATEFMAMIEWAEKSMSKAILGGTLTSQADGATSTNALGNVHNDVRLELRNSDLKRLAATLTRDLVYPLYVLNTHGLRDVRRIPRFEFDVSESEDINQFSDGINKLVDIGFRIPTQWAHDKLQIPMAGENEAVLERKTQPNFTALSAQNEKGMAVLSVKRDHEALVDEMEPTAEQYEAIMDPLLKPVVEALQQGGYEFAQEKIATLYAQLDDSELESMMTKAIFISDLLGRCDAK
>H159-1
MQSRILDIHGNPFTFDDAPQTENDSRLAWLPRHYSEHPTSGLTPAKAAGLLRAAEAGDLIGQCELAEDMEEKDAHLQSELGKRRSALLTIDWQIQPPPNASAAEQRDAEMLEEILRDAVWLDDCIFDATDAILKGFSCQEIKWEQGLVGGLKLIKNVEWRDPAWFMTPQYERNSLRLRDGTENGVELAKFGWVTHIAKSKTGYLSRIGLVRTLVWPFVYRNYSARDFAEFLEIYGLPLRLGKYPEGATQNEKNTLLRAVMSIGHNAGGIIPRGMEIEFAKAAEGNANEFMAMIEWAEKSMSKAILGGTLTTQADGRTSTNALGNVHNEVRQELRDADLKRLQATLTRDLIYPLYALNCKSYNDARRIPRFEFDTAESEDINTFGEGLGKLVDLGLRIPSQWAHDKLQIPVAGENETILTRATATATAPTEDGTEKSTQDKNAVLSAQTTPLKISAIHRDPDALLDDLEPTAEQYQAVIDPMLKPIVQALNEGGYEFAQERIATLYADLDDEEFEQLLTRAIFVSDLMGRLYANR
>H163-1
MQSRILDIHGNPFTFDDAPQTENDSRLAWLPRHYSEHPTSGLTPAKAAGLLRAAEAGDLIGQCELAEDMEEKDAHLQSELGKRRSALLTIDWQIQPPPNASAAEQRDAEMLEEILRDAVWLDDCIFDATDAILKGFSCQEIKWEQGLVGGLKLIKNVEWRDPAWFMTPQYERNSLRLRDGTENGVELAKFGWVTHIAKSKTGYLSRIGLVRTLVWPFVYRNYSARDFAEFLEIYGLPLRLGKYPEGATQNEKNTLLRAVMSIGHNAGGIIPRGMEIEFAKAAEGNANEFMAMIEWAEKSMSKAILGGTLTTQADGRTSTNALGNVHNEVRQELRDADLKHLQATLTRDLIYPLYALNCKSYNDARRIPRFEFDTAESEDINTFGEGLGKLVDLGLRIPSQWAHDKLQIPVAGENETILTRATATATAPTEDGTEKSTQDKNAVLSAQTTPLKISAIHRDPDALLDDLEPTAEQYQAVIDPMLKPIVQALNEGGYEFAQERIATLYADLDDEEFEQLLTRAIFVSDLMGRLYANR
>H164-1
MQSRILDIHGNPFTFDDAPQTENDSRLAWLPRHYSEHPTSGLTPAKAAGLLRAAEAGDLIGQCELAEDMEEKDAHLQSELGKRRSALLTIDWQIQPPPNASAAEQRDAEMLEEILRDAVWLDDCIFDATDAILKGFSCQEIKWEQGLVGGLKLIKNVEWRDPAWFMTPQYERNSLRLRDGTENGVELAKFGWVTHIAKSKTGYLSRIGLVRTLVWPFVYRNYSARDFAEFLEIYGLPLRLGKYPEGATQNEKNTLLRAVMSIGHNAGGIIPRGMEIEFAKAAEGNANEFMAMIEWAEKSMSKAILGGTLTTQADGRTSTNALGNVHNEVRQELRDADLKHLQATLTRDLIYPLYALNCKSYNDARRIPRFEFDTAESEDINTFGEGLGKLVDLGLRIPSQWAHDKLQIPVAGENETILTRATATATAPTEDGTEKSTQDKNAVLSAQTTPLKISAIHRDPDALLDDLEPTAEQYQAVIDPMLKPIVQALNEGGYEFAQERIATLYADLDDEEFEQLLTRAIFVSDLMGRLYANR
>H165-1
MQSRILDIHGNPFTFDDAPQTENDSRLAWLPRHYSEHPTSGLTPAKAAGLLRAAEAGDLIGQCELAEDMEEKDAHLQSELGKRRSALLTIDWQIQPPPNASAAEQRDAEMLEEILRDAVWLDDCIFDATDAILKGFSCQEIKWEQGLVGGLKLIKNVEWRDPAWFMTPQYERNSLRLRDGTENGVELAKFGWVTHIAKSKTGYLSRIGLVRTLVWPFVYRNYSARDFAEFLEIYGLPLRLGKYPEGATQNEKNTLLRAVMSIGHNAGGIIPRGMEIEFAKAAEGNANEFMAMIEWAEKSMSKAILGGTLTTQADGRTSTNALGNVHNEVRQELRDADLKRLQATLTRDLIYPLYALNCKSYNDARRIPRFEFDTAESEDINTFGEGLGKLVDLGLRIPSQWAHDKLQILVAGENETILTRATATATAPTEDGTEKSTQDKNAVLSAQTTPLKISAIHRDPDALLDDLEPTAEQYQAVIDPMLKPIVQALNEGGYEFAQERIATLYADLDDEEFEQLLTRAIFVSDLMGRLYANR
>H166-1
MQSRILDIHGNPFTFDDAPQTENDSRLAWLPRHYSEHPTSGLTPAKAAGLLRAAEAGDLIGQCELAEDMEEKDAHLQSELGKRRSALLTIDWQIQPPPNASAAEQRDAEMLEEILRDAVWLDDCIFDATDAILKGFSCQEIKWEQGLVGGLKLIKNVEWRDPAWFMTPQYERNSLRLRDGTENGVELAKFGWVTHIAKSKTGYLSRIGLVRTLVWPFVYRNYSARDFAEFLEIYGLPLRLGKYPEGATQNEKNTLLRAVMSIGHNAGGIIPRGMEIEFAKAAEGNANEFMAMIEWAEKSMSKAILGGTLTTQADGRTSTNALGNVHNEVRQELRDADLKHLQATLTRDLIYPLYALNCKSYNDARRIPRFEFDTAESEDINTFGEGLGKLVDLGLRIPSQWAHDKLQIPVAGENETILTRATATATAPTEDGTEKSTQDKNAVLSAQTTPLKISAIHRDPDALLDDLEPTAEQYQAVIDPMLKPIVQALNEGGYEFAQERIATLYADLDDEEFEQLLTRAIFVSDLMGRLYANR
>H168-2
MQSRILDIHGNPFTFDDAPQTENDSRLAWLPRHYSEHPTSGLTPAKAAGLLRAAEAGDLIGQCELAEDMEEKDAHLQSELGKRRSALLTIDWQIQPPPNASAAEQRDAEMLEEILRDAVWLDDCIFDATDAILKGFSCQEIKWEQGLVGGLKLIKNVEWRDPAWFMTPQYERNSLRLRDGTENGVELAKFGWVTHIAKSKTGYLSRIGLVRTLVWPFVYRNYSARDFAEFLGIYGLPLRLGKYPEGATQNEKNTLLRAVMSIGHNAGGIIPRGMEIEFAKAAEGNANEFMAMIEWAEKSMSKAILGGTLTTQADGRTSTNALGNVHNEVRQELRDADLKRLQATLTRDLIYPLYALNCKSYNDARRIPRFEFDTAESEDINTFGEGLGKLVDLGLRIPSQWAHDKLQIPVAGENETILTRATATATAPTEDGTEKSTQDKNAVLSAQTTPLKISAIHRDPDALLDDLEPTAEQYQAVIDPMLKPIVQALNEGGYEFAQERIATLYAR
>H186-2
MQSRILDIHGNPFTFDDAPQTENDSRLAWLPRHYSEHPTSGLTPAKAAGLLRAAEAGDLIGQCELAEDMEEKDAHLQSELGKRRSALLTIDWQIQPPPNASAAEQRDAEMLEEILRDAVWLDDCIFDATDAILKGFSCQEIKWEQGLVGGLKLIKNVEWRDPAWFMTPQYERNSLRLRDGTENGVELAKFGWVTHIAKSKTGYLSRIGLVRTLVWPFVYRNYSARDFAEFLEIYGLPLRLGKYPEGATQNEKNTLLRAVMSIGHNAGGIIPRGMEIEFAKAAEGNANEFMAMIEWAEKSMSKAILGGTLTTQADGRTSTNALGNVHNEVRQELRDADLKRLQATLTRDLIYPLYALNCKSYNDARRIPRFEFDTAESEDINTFGEGLGKLVDLGLRIPSQWAHDKLQIPVAGENETILTRATATATAPTEDGTEKSTQDKNAVLSAQTTPLKISAIHRDPDALLDDLEPTAEQYQAVIDPMLKPIVQALNEGGYEFAQERIATLYADLDDEEFEQLLTRAIFVSDLMGRLYANR
>H187-2
MQSRILDIHGNPFTFDDAPQTENDSRLAWLPRHYSEHPTSGLTPAKAAGLLRAAEAGDLIGQCELAEDMEEKDAHLQSELGKRRSALLTIDWQIQPPPNASAAEQRDAEMLEEILRDAVWLDDCIFDATDAILKGFSCQEIKWEQGLVGGLKLIKNVEWRDPAWFMTPQYERNSLRLRDGTENGVELAKFGWVTHIAKSKTGYLSRIGLVRTLVWPFVYRNYSARDFAEFLGIYGLPLRLGKYPEGATQNEKNTLLRAVMSIGHNAGGIIPRGMEIEFAKAAEGNANEFMAMIEWAEKSMSKAILGGTLTTQADGRTSTNALGNVHNEVRQELRDADLKRLQATLTRDLIYPLYALNCKSYNDARRIPRFEFDTAESEDINTFGEGLGKLVDLGLRIPSQWAHDKLQIPVAGENETILTRATATATAPTEDGTEKSTQDKNAVLSAQTTPLKISAIHRDPDALLDDLEPTAEQYQAVIDPMLKPIVQALNEGGYEFAQERIATLYADLDDEEFEQLLTRAIFVSDLMGRLYANR
>H188-1
MQSKILDIHGNPFVFDDDVQTENNSQLGYLHQHYSEHPTSGLTPTRAASILRAAEQGDLVAQSELAEDMEEKDAHLQSEIGKRRNAIQAVDWQIIAPRNATTEEQRDTDMLNEILQDAVWLDDCIFDATDAILKGFSCQEIEWEQGLVGGPKTDMTPTFERNSLRLRDGSTNGVDLQPFGWVKHIAKAKTGYLSRIGLVRSLVWPFIYKNYSARDFAEFLEIYGLPLRLGKYPEGATQNEKNTLLRAVMSIGHNAGGIIPRGMDIEFEKAAEGDSTAFMTMIEWAEKSMSKSILGGTLTSQADGASSTNALGNVHNEVRSEIRNADLKRLQATLTRDLVYPLYALNCKSFNDARRIPRFEFDISESEDITSFGTGLGALVDLGFRIPKQWAHDKLQVPIAAENEEILERKNLQNSTALLSAQDRGKMAILSVNRDPDDLLDELEPTAEAYQEIIDPILKPVVEALEKGGYEFAQERIATLYADMDDNELEKMLTRAIFVSELLGRANANR
>H190-2
MQSRILDIHGNPFTFDDAPQTENDSRLAWLPRHYSEHPTSGLTPAKAAGLLRAAEAGDLIGQCELAEDMEEKDAHLQSELGKRRSALLTIDWQIQPPPNASAAEQRDAEMLEEILRDAVWLDDCIFDATDAILKGFSCQEIKWEQGLVGGLKLIKNVEWRDPAWFMTPQYERNSLRLRDGTENGVELAKFGWVTHIAKSKTGYLSRIGLVRTLVWPFVYRNYSARDFAEFLGIYGLPLRLGKYPEGATQNEKNTLLRAVMSIGHNAGGIIPRGMEIEFAKAAEGNANEFMAMIEWAEKSMSKAILGGTLTTQADGRTSTNALGNVHNEVRQELRDADLKRLQATLTRDLIYPLYALNCKSYNDARRIPRFEFDTAESEDINTFGEGLGKLVDLGLRIPSQWAHDKLQIPVAGENETILTRATATATAPTEDGTEKSTQDKNAVLSAQTTPLKISAIHRDPDALLDDLEPTAEQYQAVIDPMLKPIVQALNEGGYEFAQERIATLYADLDDEEFEQLLTRAIFVSDLMGRLYANR
>H192-2
MQSKILDIHGNPFVFDDDVQTENNSQLGYLHQHYSEHPTSGLTPTRAASILRAAEQGDLVAQSELAEDMEEKDAHLQSEIGKRRNAIQAVDWQIIAPRNATTEEQRDTDMLNEILQDAVWLDDCIFDATDAILKGFSCQEIEWEQGLVGGPKTDMTPTFERNSLRLRDGSTNGVDLQPFGWVKHIAKAKTGYLSRIGLVRSLVWPFIYKNYSARDFAEFLEIYGLPLRLGKYPEGATQNEKNTLLRAVMSIGHNAGGIIPRGMDIEFEKAAEGDSTAFMTMIEWAEKSMSKSILGGTLTSQADGASSTNALGNVHNEVRSEIRNADLKRLQATLTRDLVYPLYALNCKSFNDARRIPRFEFDISESEDITSFGTGLGALVDLGFRIPKQWAHDKLQVPIAAENEEILERKNLQNSTALLSAQDRGKMAILSVNRDPDDLLDELEPTAEAYQEIIDPILKPVVEALEKGGYEFAQERIATLYADMDDNELEKMLTRAIFVSELLGRANANR
>H193-2
MQSKILDIHGNPFVFDDDVQTENNSQLGYLHQHYSEHPTSGLTPTRAASILRAAEQGDLVAQSELAEDMEEKDAHLQSEIGKRRNAIQAVDWQIIAPRNATTEEQRDTDMLNEILQDAVWLDDCIFDATDAILKGFSCQEIEWEQGLVGGLKLIKNVHWREPAWFMTPTFERNSLRLRDGSTNGVDLQPFGWVKHIAKAKTGYLSRIGLVRSLVWPFIYKNYSARDFAEFLEIYGLPLRLGKYPEGATQNEKNTLLRAVMSIGHNAGGIIPRGMDIEFEKAAEGDSTAFMTMIEWAEKSMSKSILGGTLTSQADGASSTNALGNVHNEVRSEIRNADLKRLQATLTRDLVYPLYALNCKSFNDARRIPRFEFDISESEDITSFGTGLGALVDLGFRIPKQWAHDKLQVPIAAENEEILERKNLQNSTALLSAQDRGKMAILSVNRDPDDLLDELEPTAEAYQEIIDPILKPVVEALEKGGYEFAQERIATLYADMDDNELEKMLTRAIFVSELLGRANANR
>H194-1
MQSRILDIHGNPFTFDDAPQTENDSRLAWLPRHYSEHPTSGLTPAKAAGLLRAAEAGDLIGQCELAEDMEEKDAHLQSELGKRRSALLTIDWQIQPPPNASAAEQRDAEMLEEILRDAVWLDDCIFDATDAILKGFSCQEIKWEQGLVGGLKLIKNVEWRDPAWFMTPQYERNSLRLRDGTENGVELAKFGWVTHIAKSKTGYLSRIGLVRTLVWPFVYRNYSARDFAEFLEIYGLPLRLGKYPEGATQNEKNTLLRAVMSIGHNAGGIIPRGMEIEFAKAAEGNANEFMAMIEWAEKSMSKAILGGTLTTQADGRTSTNALGNVHNEVRQELRDADLKRLQATLTRDLIYPLYALNCKSYNDARRIPRFEFDTAESEDINTFGEGLGKLVDLGLRIPSQLEPTAEQYQAVIDPMLKPIVQALNEGGYEFAQERIATLYADLDDEEFEQLLTRAIFVSDLMGRLYANR
>H195-1
MQSRILDIHGNPFTFDDAPQTENDSRLAWLPRHYSEHPTSGLTPAKAAGLLRAAEAGDLIGQCELAEDMEEKDAHLQSELGKRRSALLTIDWQIQPPPNASAAEQRDAEMLEEILRDAVWLDDCIFDATDAILKGFSCQEIKWEQGLVGGLKLIKNVEWRDPAWFMTPQYERNSLRLRDGTENGVELAKFGWVTHIAKSKTGYLSRIGLVRTLVWPFVYRNYSARDFAEFLEIYGLPLRLGKYPEGATQNEKNTLLRAVMSIGHNAGGIIPRGMEIEFAKAAEGNANEFMAMIEWAEKSMSKAILGGTLTTQADGRTSTNALGNVHNEVRQELRDADLKRLQATLTRDLIYPLYALNCKSYNDARRIPRFEFDTAESEDINTFGEGLGKLVDLGLRIPSQLEPTAEQYQAVIDPMLKPIVQALNEGGYEFAQERIATLYADLDDEEFEQLLTRAIFVSDLMGRLYANR
>H196-1
MQSRILDIHGNPFTFDDAPQTENDSRLAWLPRHYSEHPTSGLTPAKAAGLLRAAEAGDLIGQCELAEDMEEKDAHLQSELGKRRSALLTIDWQIQPPPNASAAEQRDAEMLEEILRDAVWLDDCIFDATDAILKGFSCQEIKWEQGLVGGLKLIKNVEWRDPAWFMTPQYERNSLRLRDGTENGVELAKFGWVTHIAKSKTGYLSRIGLVRTLVWPFVYRNYSARDFAEFLEIYGLPLRLGKYPEGATQNEKNTLLRAVMSIGHNAGGIIPRGMEIEFAKAAEGNANEFMAMIEWAEKSMSKAILGGTLTTQADGRTSTNALGNVHNEVRQELRDADLKRLQATLTRDLIYPLYALNCKSYNDARRIPRFEFDTAESEDINTFGEGLGKLVDLGLRIPSQWAHDKLQIPVAGENETILTRATATATAPTEDGTEKSTQDKNAVLSAQTTPLKISAIHRDPDALLDDLEPTAEQYQAVIDPMLKPIVQALNEGGYEFAQERIATLYADLDDEEFEQLLTRAIFVSDLMGRLYANR
>H218-2
MQSKILDIHGNPFVFDDDVQTENNSQLGYLHQHYSEHPTSGLTPTRAASILRAAEQGDLVAQSELAEDMEEKDAHLQSEIGKRRNAIQAVDWQIIAPRNATTEEQRDTDMLNEILQDAVWLDDCIFDATDAILKGFSCQEIEWEQGLVGGPKTDMTPTFERNSLRLRDGSTNGVDLQPFGWVNHIAKAKTGYLSRIGLVRSLVWPFIYKNYSARDFAEFLEIYGLPLRLGKYPEGATQNEKNTLLRAVMSIGHNAGGIIPRGMDIEFEKAAEGDSTAFMTMIEWAEKSMSKSILGGTLTSQADGASSTNALGNVHNEVRSEIRNADLKRLQATLTRDLVYPLYALNCKSFNDARRIPRFEFDISESEDITSFGTGLGALVDLGFRIPKQWAHDKLQVPIAAENEEILERKNLQNSTALLSAQDRGKMAILSVNRDPDDLLDELEPTAEAYQEIIDPILKPVVEALEKGGYEFAQERIATLYADMDDNELEKMLTRAIFVSELLGRANANR
>H219-3
MQSKILDIHGNPFRFEEDMQTESESRLMPLQYHYSDHPASGLTPAKAARILRAAEQGDLVAQAELAEDMEEKDTHILSELSKRRGAITAVDWQIKPPRNATPEEQRDAEMLQEILEDAVWLDDCIFDATDAILKGFSCQEIEWEQGLVGGMKLIKNVHWRDPAWFMTPAYQRNSLRLRDGSLEGAEMQQFGWVKHVARAKTGYLSRIGLVRTLVWPFIFKNYSVRDFAEFLEIYGLPLRLGKYPEGATDKEKQTLLRAVMSIGHNAGGIIPRGMELEFEKAADGSDSTFMAMIEWAEKSASKAILGGTLTSQADGVTSTNALGNVHNDVRLEIRNADLKRLAATLTRDLVYPLYALNCKSFNDARRIPRFEFDVAESEDLNAFADGLNKLVDIGFKIPKQWAHDKLQVPVAAEGEEVLAKFVPNPTAYLNAKPEGKMAVLSVQRDPEELLENLEPTAEDYQAVIDPMLKPVVEALQKGGYEFAQEKLATLYAEMNDEELETLLTRAIFVSDLLGRANAKR
>A005-1
MGFTDWFKSKNKKPETNRTIAGTGDGQDITKAYMGELAQPEDGVLRGRGNGDLSLYEKVLSDEEVKRTFTQRQDALVSREWTVEPASDKPQDVEAADFIRDWVAEIGFDRITKLMHYGIFYGYAVAELVYRINDDGKYVADIKVRNRRRFRFTPKGELRLLTRDNQTSGIECPAPYFWSFCTGADHDDEPYGIGLAHWLYWLSFFKRNGVKFWLIFLEKFGMPTVLGRYGKNASEADQKRLLEAVESIQSDSGIVMPLDMPIELLSQGRTGNGSYKELFDTMNEGIQRVVLGQTSSSGGTAGRLGNDDLQEKVLESIIKADSDVICESFNRGPVTWLTQMNFANAHPPRVFRVFDEAEDLTQKANRDKVIFETTGYRPTLGQIQASYGGDWEKTEAPNNDDPVPNKPGKKTADFAGAVEKDIPAHMVDLLDDNLAPVIDDWVGKVRALTDRVESLEQLRDELLTILPDMSLEQYSAAMAIALNAANLSGRESVASEAGNE
>A010-2
MGFANWFKSKNKKPETNRTIAGTGDGQDITKAYMGELAQPEDGVLRGRGNGDLSLYEKVLSDEEVKRTFTQRQDALVSREWTVEPASDEPQDVEAADFIRDWVAEIGFDRITKLMHYGIFYGYAVAELVYRINDDGKYVADIKVRNRRRFRFTPKGELRLLTRDNQTSGIECPAPYFWSFCTGADHDDEPYGIGLAHWLYWLSFFKRNGVKFWLIFLEKFGMPTVLGRYGKNASEADQKRLLEAVESIQSDSGIVMPLDMPIELLSQGRTGNGSYKELFDTMNEGIQRVVLGQTSSSGGTAGRLGNDDLQEKVLESIIKADSDVICESFNRGPVTWLTQMNFANARPPRVFRVFDEAEDLTQKANRDKIIFETTGYRPTLGQIQASYGGDWEKTEAPNNDDPVPNKPGKKTADFAGAVEKDIPAHMVDLLDDNLAPVIDDWVGKVRALADRVESLEQLRDELLTILPDMSLEQYSAAMAIALNAANLSGRESVASEAGNE
>A011-1
MGFANWFKSKNKKPETNRTIAGTGDGQDITKAYMGELAQPEDGVLRGRGNGDLSLYEKVLSDEEVKRTFTQRQDALVSREWTVEPASDEPQDVEAADFIRDWVAEIGFDRITKLMHYGIFYGYAVAELVYRINDDGKYVADIKVRNRRRFRFTPKGELRLLTRDNQTSGIECPAPYFWSFCTGADHDDEPYGIGLAHWLYWLSFFKRNGVKFWLIFLEKFGMPTVLGRYGKNASEADQKRLLEAVESIQSDSGIVMPLDMPIELLSQGRTGNGSYKELFDTMNEGIQRVVLGQTSSSGGTAGRLGNDDLQEKVLESIIKADSDVICESFNRGPVTWLTQMNFANARPPRVFRVFDEAEDLTQKANRDKIIFETTGYRPTLGQIQASYGGDWEKTEAPNNDDPVPNKPGKKTADFAGAVEKDIPAHMVDLLDDNLAPVIDDWVGKVRALADRVESLEQLRDELLTILPDMSLEQYSAAMAIALNAANLSGRESVASEAGNE
>A012-2
MGFTDWFKSKNKKPETNRTIAGTGDGQDITKAYMGELAQPEDGVLRGRGNGDLSLYEKVLSDEEVKRTFTQRQDALVSREWTVEPASDEPQDIEAADFIRDWVAEIGFDRITKLMHYGIFYGYAVAELVYRINDDGKYVADIKVRNRRRFRFTPKGELRLLTRDNQTSGIECPAPYFWSFCTGADHDDEPYGIGLAHWLYWLSFFKRNGVKFWLIFLEKFGMPTVLGRYGKNASEADQKRLLEAIESIQSDSGIVMPLDMPIELLSQGRTGNGSYKELFDTMNEGIQRVVLGQTSSSGGTAGRLGNDDLQEKVLESIIKADSDVICESFNRGPVAWLTTMNFANARPPRVFRVFDEAEDLNEKANRDKVIFETTGYRPTLGQIQASYGGDWEKTEAPNNDDPAPNQTGKKSADFAGAVEKDIPAHMVDQLDDNLAPVIDDWVGKVRALVDRVESLEQLRDELLTILPDMSLEQYSAAMAIALNAANLSGRESVVSEAGNE
>A017-1
MGFTDWFKSKNKKPETNRTIAGTGDGQDITKAYMGELAQPEDGVLRGRGNGDLSLYEKVLSDEEVKRTFTQRQDALVSREWTVEPASDKPQDVEAADFIRDWVAEIGFDRITKLMHYGIFYGYAVAELVYRINDDGKYVADIKVRNRRRFRFTPKGELRLLTRDNQTSGIECPAPYFWSFCTGADHDDEPYGIGLAHWLYWLSFFKRNGVKFWLIFLEKFGMPTVLGRYGKNASEADQKRLLEAVESIQSDSGIVMPLDMPIELLSQGRTGNGSYKELFDTMNEGIQRVVLGQTSSSGGTAGRLGNDDLQEKVLESIIKADSDVICESFNRGPVTWLTQMNFANAHPPRVFRVFDEAEDLTQKANRDKVIFETTGYRPTLGQIQASYGGDWEKTEAPNNDDPVPNKPGKKTADFAGAVEKDIPAHMVDLLDDNLAPVIDDWVGKVRALTDRVESLEQLRDELLTILPDMSLEQYSAAMAIALNAANLSGRESVASEAGNE
>A044-1
MGIKDWFKSKNKKLETNRTIAGTGDGQDITKAYMGELAQPEDGVLRGRGNGDLSLYEKVLSDEEVKRTFTQRQDALVSREWTVEPASDEPQDIEAADFIRNWVAEIGFDRITKLMHYGIFYGYAVAELVYRVNDDGKYVADVKVRNRRRFRFTPKGELRLLTRANQTTGIECPAPYFWSFCTGADHDDEPYGIGLAHWLYWLSLFKRNGVKFWLIFLEKFGMPTVLGRYGKNASEADQKRLLEAIESIQSDSGIALPLDMPIELLSQGRTGNGSYKELFDTMNEGIQRVVLGQTSSSGGTAGRLGNDDLQEKVLESIIKADSDVICESFNRGPVTWLTEMNFANARPPRVFRVFDEAEDLKEKANRDKIIFETTGYRPTLGQIQASYGGEWEKAESPNNDAPAPKEPAKKTADFAGETEKDIPGYMVNQLDNNLAPVIDNWVSQVRALAERAESLEQLRDELLTLMPDMSLEQYTAAMALALNAANLSGREAAASEASNE
>H166-3
MSVKDWFKSKNKKPELNREIAATGDGLDITKGYVGALAEPEDGVLRGRGGGDLSLYEDVLSDEEVKRTFSQRQDALVAREWVVEPASDEPQDIAAADFIRDWVNQIGFDRISKLMHYGIFYGYAVAELLYRINEDGKYIADIKVRNRRRFRFTPKGELRLLTRENQTEGIECPTPYFWTFCVGSDHDDEPYGIGLAHWLYWASKFKRNGVKFWLIFLEKFGMPTALGRYQPNASIEEQNKLLESLYAIQSDSGIIVPADMPIELLSAGRSGTGDYKVLYDTMNETIQRVVLGQTSSSGGTPGRLGNDDLQEKVLESIIKADSDVICESFNRGPVTWLTQMNFSNAKPPRIFRMFEESEDLNEKAERDKKVFETTGYRPTLKQIQISYGGEWEKAERLTDSTENSKSAVKNKVDFAHIVSDEQDIPAQMVNQLDNTLAPVIDDWVSQVRALANNVESLEQLRDELLTLMPEMDLARYIEAMEIALSAAHLSGREAVVSEAKQNG
>H169-3
MSVKDWFKSKHKKPELNREIAATGDGLDITKGYVGALAEPEDGVLRGRGGGDLTLYEDVLIDEEVKRTFSQRQDALVAREWVVEPASDEPQDIAAADFICDWVNQIGFDRISKLMHYGIFYGYAVAELLYQINEDVKYIADIKVRNRRRFRFTPKGELHLLTRENQTEGIECPSPYFWTFCVGSDHDDEPYGIGLAHWLYWASKFKRNGVKFWLIFLEKFGMPTALGRYQPNASIEEQNKLLESLYAIQSDSGIIVPADMPIELLSAGRSGTGDYKALYDTMNETIQRVVLGQTSSSGGTPGRLGNDDLQEKVLESIIKADSDVICEFFNRGPVTWLTQMNFANAKPPRIFRMFEESEDLNEKAERDKKVFETTGYRPTLKQIQSSYGGEWEKAENLTTTAENSKSAVKNKVDFAQTASNEQDIPTQMVNQLDNTLAPVIDDWISQVLALANNVESLEQLRDELLTLMPEMDLARYVEAMEIALSAAHLSGRETVISEAKQNE
>H170-3
MSVKDWFKSKHKKPELNREIAATGDGLDITKGYVGALAEPEDGVLRGRGGGDLTLYEDVLIDEEVKRTFSQRQDALVAREWVVEPASDEPQDIAAADFICDWVNQIGFDRISKLMHYGIFYGYAVAELLYQINEDVKYIADIKVRNRRRFRFTPKGELHLLTRENQTEGIECPSPYFWTFCVGSDHDDEPYGIGLAHWLYWASKFKRNGVKFWLIFLEKFGMPTALGRYQPNASIEEQNKLLESLYAIQSDSGIIVPADMPIELLSAGRSGTGDYKALYDTMNETIQRVVLGQTSSSGGTPGRLGNDDLQEKVLESIIKADSDVICEFFNRGPVTWLTQMNFANAKPPRIFRMFEESEDLNEKAERDKKVFETTGYRPTLKQIQSSYGGEWEKAENLTTTAENSKSAVKNKVDFAQTASNEQDIPTQMVNQLDNTLAPVIDDWISQVLALANNVESLEQLRDELLTLMPEMDLARYVEAMEIALSAAHLSGRETVISEAKQNE
>H171-3
MSVKDWFKSKHKKPELNREIAATGDGLDITKGYVGALAEPEDGVLRGRGGGDLTLYEDVLIDEEVKRTFSQRQDALVAREWVVEPASDEPQDIAAADFICDWVNQIGFDRISKLMHYGIFYGYAVAELLYQINEDVKYIADIKVRNRRRFRFTPKGELHLLTRENQTEGIECPSPYFWTFCVGSDHDDEPYGIGLAHWLYWASKFKRNGVKFWLIFLEKFGMPTALGRYQPNASIEEQNKLLESLYAIQSDSGIIVPADMPIELLSAGRSGTGDYKALYDTMNETIQRVVLGQTSSSGGTPGRLGNDDLQEKVLESIIKADSDVICEFFNRGPVTWLTQMNFANAKPPRIFRMFEESEDLNEKAERDKKVFETTGYRPTLKQIQSSYGGEWEKAENLTTTAENSKSAVKNKVDFAQTASNEQDIPTQMVNQLDNTLAPVIDDWISQVLALANNVESLEQLRDELLTLMPEMDLARYVEAMEIALSAAHLSGRETVISEAKQNE
>H172-3
MSVKDWFKSKHKKPELNREIAATGDGLDITKGYVGALAEPEDGVLRGRGGGDLTLYEDVLIDEEVKRTFSQRQDALVAREWVVEPASDEPQDIAAADFICDWVNQIGFDRISKLMHYGIFYGYAVAELLYQINEDVKYIADIKVRNRRRFRFTPKGELHLLTRENQTEGIECPSPYFWTFCVGSDHDDEPYGIGLAHWLYWASKFKRNGVKFWLIFLEKFGMPTALGRYQPNASIEEQNKLLESLYAIQSDSGIIVPADMPIELLSAGRSGTGDYKALYDTMNETIQRVVLGQTSSSGGTPGRLGNDDLQEKVLESIIKADSDVICEFFNRGPVTWLTQMNFANAKPPRIFRMFEESEDLNEKAERDKKVFETTGYRPTLKQIQSSYGGEWEKAENLTTTAENSKSAVKNKVDFAQTASNEQDIPTQMVNQLDNTLAPVIDDWISQVLALANNVESLEQLRDELLTLMPEMDLARYVEAMEIALSAAHLSGRETVISEAKQNE
>H188-2
MSVKDWFKSKHKKPELNREIAATGDGLDITKGYVGALAEPEDGVLRGRGGGDLTLYEDVLIDEEVKRTFSQRQDALVAREWVVDPASDEPQDIAAADFICDWVNQIGFDRISKLMHYGIFYGYAVAELLYQINEDVKYIADIKVRNRRRFRFTPKGELHLLTRENQTEGIECPSPYFWTFCVGSDHDDEPYGIGLAHWLYWASKFKRNGVKFWLIFLEKFGMPTALGRYQPNASIEEQNKLLESLYAIQSDSGIIVPADMPIELLSAGRSGTGDYKALYDTMNETIQRVVLGQTSSSGGTPGRLGNDDLQEKVLESIIKADSDVICEFFNRGPVTWLTQMNFANAKPPRIFRMFEESEDLNEKAERDKKVFETTGYRPTLKQIQSSYGGEWEKAENLTTTAENSKSAVKNKVDFAQTASNEQDIPTQMVNQLDNTLAPVIDDWISQVLALANNVESLEQLRDELLTLMPEMDLARYVEAMEIALSAAHLSGRETVISEAKQNE
>A045-1
MHYLPNPDPVLKKMGKDISAYREILSDSHVGGCVRRRKAAIKGLEWRITPTGNEKTDEILTALFDRLPVSQIINQILDATLFGYQALEVMWENQDGLLLPVAVVGKPQEWFVFDEENRLMLRTKDNRNGDLVPEKKFLLATQQADYMNPYGRADLAMCFWAATFKKGGFKFWLEFMEKYGSPWLVGKHPRQAQSHEVDELLDSMEEMLGTAVAAIPDDSSIDMLESASKSGSSQVFDDFLRYCKSEIAIALLGQNQTTEAEANRASATAGLEVTLDIRDDDASLVEGVFNQLLAWICELNFSVETLPTFDLYEQESIDKLQAERDGLLVGLGVQFTEKYLMRTYGFDEGDIVVQEISPNLSLQKRGTAKVDFAEPIPKSIIENIGEQLEVEGEPFVEEWLQTIKDQLSQAESLEDFRHQLDSLIPELSFAEYGKVMAWASTTAHFAGRQSVEDERK
>A047-1
MHYLPNPDPVLKKMGKDISAYREILSDSHVGGCVRRRKAAIKGLEWRITPTGNEKTDEILTALFNRLPVSQIINQILDATLFGYQALEVMWENQNGLLLPVAVVGKPQEWFVFDEENRLMLRTKDNRNGDLVPEKKFLLATQQADYMNPYGRADLAMCFWAATFKKGGFKFWLEFMEKYGSPWLVGKHPRQAQVHEINELLTSMEEMLGTAVAAIPEDSSISMLESASKSGSSQVFDDFLRYCKSEIAIALLGQNQTTEAEANRASATAGLEVTLDIRDDDASLVEGVFNQLLAWICELNFSVETLPTFDLYEQESIDKLQAERDGLLVGLGVQFTEQYLMRTYGFEEGDIVVQEISPNPSLQKRGTAKVDFAEPIPKSIVDSIGEQLEVEGEPFVEEWLQTIKDQLSQAESLEDFRYQLDSLIPELSFAEYGKVMAWASTTAHFAGRQSVEDERK
>H008-1
MTVKKQDLIGVIATRAKAIDFWSFMHYLPNPDPVLKKMGRDISAYREVLSDSHVAGCVRRRKAAIKGLEWRITPTGNDKTDEILNTLFERLPLPQIITEMLDTALFGYQVLEVMWENQNGLWLPAEVIGKPQEWFVFDEQNQLMLRDKENRNGKLVPEKKFLLTTQEANYTNPYGKLDLALCFWAATFKRGGFKFWLEFTEKYGSPWLVGKHPRQAQTHEIEDLLDSLEQMIGTAVAAILDDSSISMLESASKGGSSQVFDEFLKYCKSEIAIALLGQNQTTEQESNRASATAGLEVTKEIRNEDVTLVESGFNQLLNWICELNFNMETLPKFELYEQESIDKVQVERDQILSQMGVKFTAQYLHRTYGFEDGDIELTVNNTPKNAEFNEPTLPSNIADGVVEQLEVESEPYVEEWMQTIKDRLSQAESLEDFRNQLDSLIPELNFAEYGELMAWASTTAFLAGRQSVVEEK
>H020-3
MAKKFDLVKEIAVRSHAIDYFSMGQYLPNPDPVLKKMGRDISAYREVLSDSHVAGCVRRRKAAIKGLEWRITPTGNEKTDEILTALFERLPLPQIITEMLDAALFGYQVLEVMWENQNGLWLPAELIGKPQEWFVFDEQNQLMLRDKENRNGKLVPEKKFLLTTQEANYTNPYGKPDLALCFWAATFKRGGFKFWLEFTEKYGSPWLVGKHPRQAQTHEIEDLLDSLEQMIGTAVAAIPDDSAISMLESASKGGSSQVFDEFLKYCKSEIAIALLGQNQTTEQESNRASATAGLELTKEIRNEDITLVESGFNQLLNWICELNFNVETLPKFELYEQESIDKVQVERDQILSQMGVKFTAQYLHRTYGFEEGDIELTVNNTPKTAEFNEPTLPSNIADGVVEQLEMEGEPYVEDWMQTIKDRLSQAESLEDFRNQLDSLIPELNFAEYGELMAWASTTAFLAGRQSVVEEK
>H029-6
MTVKKQDLIGVIATRAKAIDFWSFMHYLPNPDPVLKKMGRDISAYREVLSDSHVAGCVRRRKAAIKGLEWRITPTGNDKTDEILNTLFERLPLPQIITEMLDAALFGYQVLEVMWENQNGLWLPAEVIGKPQEWFVFDEQNQLMLRDKENRNGKLVPEKKFLLTTQEANYTNPYGKLDLALCFWAATFKRGGFKFWLEFTEKYGSPWLVGKHPRQAQTHEIEDLLDSLEQMIGTAVAAILDDSSISMLESASKGGSSQVFDEFLKYCKSEIAIALLGQNQTTEQESNRASATAGLEVTKEIRNEDVTLVESGFNQLLNWICELNFNMETLPKFELYEQESIDKVQVERDQILSQMGVKFTAQYLHRTYGFEDGDIELTVNNTPKNAEFNEPTLPSNIADGVVEQLEVESEPYVEEWMQTIKDRLSQAESLEDFRNQLDSLIPELNFAEYGELMAWASTTAFLAGRQSVVEEK
>H034-1
MTVKKQDLIGVIATRAKAIDFWSFMHYLPNPDPVLKKMGRDISAYREVLSDSHVAGCVRRRKAAIKGLEWRITPTGNDKTDEILNTLFERLPLPQIITEMLDAALFGYQVLEVMWENQNGLWLPAEVIGKPQEWFVFDEQNQLMLRDKENRNGKLVPEKKFLLTTQEANYTNPYGKLDLALCFWAATFKRGGFKFWLEFTEKYGSPWLVGKHPRQAQTHEIEDLLDSLEQMIGTAVAAILDDSSISMLESASKGGSSQVFDEFLKYCKSEIAIALLGQNQTTEQESNRASATAGLEVTKEIRNEDVTLVESGFNQLLNWICELNFNMETLPKFELYEQESIDKVQVERDQILSQMGVKFTAQYLHRTYGFEDGDIELTVNNTPKNAEFNEPTLPSNIADGVVEQLEVESEPYVEEWMQTIKDRLSQAESLEDFRNQLDSLIPELNFAEYGELMAWASTTAFLAGRQSVVEEK
>H038-4
MAKKFDLVKEIAVRSHAIDYFSMGQYLPNPDPVLKKMGRDISAYREVLSDSHVAGCVRRRKAAIKGLEWRITPTGNDKTDEILNTLFERLPLPQIITEMLDAALFGYQVLEVMWENQNGLWLPAEVIGKPQEWFVFDEQNQLMLRDKENRNGKLVPEKKFLLTTQEANYTNPYGKSDLALCFWAATFKRGGFKFWLEFTEKYGSPWLVGKHPRQAQTHEIEDLLDSLEQMIGTAVAAIPDDSSISMLESASKGGSSQVFDEFLKYCKSEIAIALLGQNQTTEQESNRASATAGLEVTKEIRNEDVTLVESGFNQLLNWICELNFNMETLPKFELYEQESIDKVQVERDQILSQMGVKFTAQYLHRTYGFEDGDIELTVNNTPKTAEFNEPTLPSNITDGIVEQLEVEGETYIEDWMQTIKDRLSQAESLEDFRNQLDSLIPELNFAEYGELMAWASTTAFLAGRQSVVEEK
>H045-1
MAKKFDLVKEIAVRSHAIDYFSMGQYLPNPDPVLKKMGRDISAYREVLSDSHVAGCVRRRKAAIKGLEWRITPTGNDKTDEILNTLFERLPLPQIITEMLDAALFGYQVLEVMWENQNGLWLPAEVIGKPQEWFVFDEQNQLMLRDKENRNGKLVPEKKFLLTTQEANYTNPYGKSDLALCFWAATFKRGGFKFWLEFTEKYGSPWLVGKHPRQAQTHEIEDLLDSLEQMIGTAVAAIPDDSSISMLESASKGGSSQVFDEFLKYCKSEIAIALLGQNQTTEQESNRASATAGLEVTKEIRNEDVTLVESGFNQLLNWICELNFNMETLPKFELYEQESIDKVQVERDQILSQMGVKFTAQYLHRTYGFEDGDIELTVNNTPKTAEFNEPTLPSNITDGIVEQLEVEGETYIEDWMQTIKDRLSQAESLEDFRNQLDSLIPELNFAEYGELMAWASTTAFLAGRQSVVEEK
>H045-3
MTPKKQDLIRVIASRANAIDYWSFMHYLPNPDPVLKKMGKDISAYREILSDSHVGGCVRRRKAAIKGLEWRITPTGNEKTDEILTALFDRLPMSQIISEILDATLFGYQALEVMWESENGLLLPTAIVGKTQEWFVFDEENQLKLRTKENINGEELPPYRMLLATQNATYINPYGLGDLSLCFWAATFKKGGFKFWLEFMEKYGSPWLVGKHPRQAQIHEIDELLDSMEKMLGTAVAAIPEDSSIDLKESASKGASSQVFDDFLRYCKSEIAIALLGQNQTTEAEANRASATAGLEVTRDIRNDDASLVEGVFNQLLAWICELNFSVDTLPTFELFEQESIDKLQAERDKILTEIGVSFTEQYIHRTYGFEDGDIIMQAVEKAEKSANTADFAEPIPKSVIETIGEQLEVEGEAHVEHWLQSIRNQLGQAESLEDFRNQLDSLIPELSFAEYGELLAWGSTAAQFAGRQSVEDERAKSPSLVKSG
>H049-5
MAKKFDLVKEIAVRSHAIDYFSMGQYLPNPDPVLKKMGRDISAYREVLSDSHVAGCVRRRKAAIKGLEWRITPTGNDKTDEILNTLFERLPLPQIITEMLDAALFGYQVLEVMWENQNGLWLPAEVIGKPQEWFVFDEQNQLMLRDKENRNGKLVPEKKFLLTTQEANYTNPYGKSDLALCFWAATFKRGGFKFWLEFTEKYGSPWLVGKHPRQAQTHEIEDLLDSLEQMIGTAVAAIPDDSSISMLESASKGGSSQVFDEFLKYCKSEIAIALLGQNQTTEQESNRASATAGLEVTKEIRNEDVTLVESGFNQLLNWICELNFNMETLPKFELYEQESIDKVQVERDQILSQMGVKFTAQYLHRTYGFEDGDIELTVNNTPKTAEFNEPTLPSNITDGIVEQLEVEGETYIEDWMQTIKDRLSQAESLEDFRNQLDSLIPELNFAEYGELMAWASTTAFLAGRQSVVEEK
>H055-3
MAKKFDLVKEIAVRSHAIDYFSMGQYLPNPDPVLKKMGRDISAYREVLSDSHVAGCVRRRKAAIKGLEWRITPTGNDKTDEILNTLFERLPLPQIITEMLDAALFGYQVLEVMWENQNGLWLPAEVIGKPQEWFVFDEQNQLMLRDKENRNGKLVPEKKFLLTTQEANYTNPYGKSDLALCFWAATFKRGGFKFWLEFTEKYGSPWLVGKHPRQAQTHEIEDLLDSLEQMIGTAVAAIPDDSSISMLESASKGGSSQVFDEFLKYCKSEIAIALLGQNQTTEQESNRASATAGLEVTKEIRNEDVTLVESGFNQLLNWICELNFNMETLPKFELYEQESIDKVQVERDQILSQMGVKFTAQYLHRTYGFEDGDIELTVNNTPKTAEFNEPTLPSNITDGIVEQLEVEGETYIEDWMQTIKDRLSQAESLEDFRNQLDSLIPELNFAEYGELMAWASTTAFLAGRQSVVEEK
>H058-2
MAKKFDLVKEIAVRSHAIDYFSMGQYLPNPDPVLKKMGRDISAYREVLSDSHVAGCVRRRKAAIKGLEWRITPTGNDKTDEILNTLFERLPLPQIITEMLDAALFGYQVLEVMWENQNGLWLPAEVIGKPQEWFVFDEQNQLMLRDKENRNGKLVPEKKFLLTTQEANYTNPYGKSDLALCFWAATFKRGGFKFWLEFTEKYGSPWLVGKHPRQAQTHEIEDLLDSLEQMIGTAVAAIPDDSSISMLESASKGGSSQVFDEFLKYCKSEIAIALLGQNQTTEQESNRASATAGLEVTKEIRNEDVTLVESGFNQLLNWICELNFNMETLPKFELYEQESIDKVQVERDQILSQMGVKFTAQYLHRTYGFEDGDIELTVNNTPKTAEFNEPTLPSNITDGIVEQLEVEGETYIEDWMQTIKDRLSQAESLEDFRNQLDSLIPELNFAEYGELMAWASTTAFLAGRQSVVEEK
>H058-5
MTPKKQDLIRVIASRANAIDYWSFMHYLPNPDPVLKKMGKDISAYREILSDSHVEGCVRRRKAAIKGLEWRITPTGNEKTDEILTALFDRLPMSQIISEILDATLFGYQALEVMWESENGLLLPTAIVGKTQEWFVFDEENQLKLRTKENINGEELPPYRMLLATQNATYINPYGLGDLSLCFWAATFKKGGFKFWLEFMEKYGSPWLVGKHPRQAQIHEIDELLDSMEKMLGTAVAAIPEDSSIDLKESASKGASSQVFDDFLRYCKSEIAIALLGQNQTTEAEANRASATAGLEVTRDIRNDDASLVEGVFNQLLAWICELNFSVDTLPTFELFEQESIDKLQAERDKILTEIGVSFTEQYIHRTYGFEDGDIIMQAVEKAEKSANTADFAEPIPKSVIETIGEQLEVEGEAHVEHWLQSIRNQLGQAESLEDFRNQLDSLIPELSFAEYGELLAWGSTAAQFAGRQSVEDERAKSPSLVKSG
>H067-2
MAKKFDLVKEIAVRSHAIDYFSMGQYLPNPDPVLKKMGRDISAYREVLSDSHVAGCVRRRKAAIKGLEWRITPTGNDKTDEILNTLFERLPLPQIITEMLDAALFGYQVLEVMWENQNGLWLPAEVIGKPQEWFVFDEQNQLMLRDKENRNGKLVPEKKFLLTTQEANYTNPYGKSDLALCFWAATFKRGGFKFWLEFTEKYGSPWLVGKHPRQAQTHEIEDLLDSLEQMIGTAVAAIPDDSSISMLESASKGGSSQVFDEFLKYCKSEIAIALLGQNQTTEQESNRASATAGLEVTKEIRNEDVTLVESGFNQLLNWICELNFNMETLPKFELYEQESIDKVQVERDQILSQMGVKFTAQYLHRTYGFEDGDIELTVNNTPKTAEFNEPTLPSNITDGIVEQLEVEGETYIEDWMQTIKDRLSQAESLEDFRNQLDSLIPELNFAEYGELMAWASTTAFLAGRQSVVEEK
>H074-2
MAKKFDLVKEIAVRSHAIDYFSMGQYLPNPDPVLKKMGRDISAYREVLSDSHVAGCVRRRKAAIKGLEWRITPTGNDKTDEILNTLFERLPLPQIITEMLDAALFGYQVLEVMWENQNGLWLPAEVIGKPQEWFVFDEQNQLMLRDKENRNGKLVPEKKFLLTTQEANYTNPYGKSDLALCFWAATFKRGGFKFWLEFTEKYGSPWLVGKHPRQAQTHEIEDLLDSLEQMIGTAVAAIPDDSSISMLESASKGGSSQVFDEFLKYCKSEIAIALLGQNQTTEQESNRASATAGLEVTKEIRNEDVTLVESGFNQLLNWICELNFNMETLPKFELYEQESIDKVQVERDQILSQMGVKFTAQYLHRTYGFEDGDIELTVNNTPKTAEFNEPTLPSNITDGIVEQLEVEGETYIEDWMQTIKDRLSQAESLEDFRNQLDSLIPELNFAEYGELMAWASTTAFLAGRQSVVEEK
>H077-2
MTVKKQDLIGVIATRAKAIDFWSFMHYLPNPDPVLKKMGRDISAYREVLSDSHVAGCVRRRKAAIKGLEWRITPTGNDKTDEILNTLFERLPLPQIITEMLDAALFGYQVLEVMWENQNGLWLPAEVIGKPQEWFVFDEQNQLMLRDKENRNGKLVPEKKFLLTTQEANYTNPYGKLDLALCFWAATFKRGGFKFWLEFTEKYGSPWLVGKHPRQAQTHEIEDLLDSLEQMIGTAVAAILDDSSISMLESASKGGSSQVFDEFLKYCKSEIAIALLGQNQTTEQESNRASATAGLEVTKEIRNEDVTLVESGFNQLLNWICELNFNMETLPKFELYEQESIDKVQVERDQILSQMGVKFTAQYLHRTYGFEDGDIELTVNNTPKNAEFNEPTLPSNIADGVVEQLEVESEPYVEEWMQTIKDRLSQAESLEDFRNQLDSLIPELNFAEYGELMAWASTTAFLAGRQSVVEEK
>H078-1
MAKKFDLVKEIAVRSHAIDYFSMGQYLPNPDPVLKKMGRDISAYREVLSDSHVAGCVRRRKAAIKGLEWRITPTGNDKTDEILNTLFERLPLPQIITEMLDAALFGYQVLEVMWENQNGLWLPAEVIGKPQEWFVFDEQNQLMLRDKENRNGKLVPEKKFLLTTQEANYTNPYGKSDLALCFWAATFKRGGFKFWLEFTEKYGSPWLVGKHPRQAQTHEIEDLLDSLEQMIGTAVAAIPDDSSISMLESASKGGSSQVFDEFLKYCKSEIAIALLGQNQTTEQESNRASATAGLEVTKEIRNEDVTLVESGFNQLLNWICELNFNMETLPKFELYEQESIDKVQVERDQILSQMGVKFTAQYLHRTYGFEDGDIELTVNNTPKTAEFNEPTLPSNITDGIVEQLEVEGETYIEDWMQTIKDRLSQAESLEDFRNQLDSLIPELNFAEYGELMAWASTTAFLAGRQSVVEEK
>H080-4
MAKKFDLVKEIAVRSHAIDYFSMGQYLPNPDPVLKKMGRDISAYREVLSDSHVAGCVRRRKAAIKGLEWRITPTGNDKTDEILNTLFERLPLPQIITEMLDAALFGYQVLEVMWENQNGLWLPAEVIGKPQEWFVFDEQNQLMLRDKENRNGKLVPEKKFLLTTQEANYTNPYGKSDLALCFWAATFKRGGFKFWLEFTEKYGSPWLVGKHPRQAQTHEIEDLLDSLEQMIGTAVAAIPDDSSISMLESASKGGSSQVFDEFLKYCKSEIAIALLGQNQTTEQESNRASATAGLEVTKEIRNEDVTLVESGFNQLLNWICELNFNMETLPKFELYEQESIDKVQVERDQILSQMGVKFTAQYLHRTYGFEDGDIELTVNNTPKTAEFNEPTLPSNITDGIVEQLEVEGETYIEDWMQTIKDRLSQAESLEDFRNQLDSLIPELNFAEYGELMAWASTTAFLAGRQSVVEEK
>H081-2
MTPKKQDLIRVIASRANAIDYWSFMHYLPNPDPVLKKMGKDISAYREILSDSHVGGCVRRRKAAIKGLEWRITPTGNEKTDEILTALFDRLPMSQIISEILDATLFGYQALEVMWESENGLLLPTAIVGKTQEWFVFDEENQLKLRTKENINGEELPPYRMLLATQNATYINPYGLGDLSLCFWAATFKKGGFKFWLEFMEKYGSPWLVGKHPRQAQIHEIDELLDSMEKMLGTAVAAIPEDSSIDLKESASKGASSQVFDDFLRYCKSEIAIALLGQNQTTEAEANRASATAGLEVTRDIRNDDASLVEGVFNQLLAWICELNFSVDTLPTFELFEQESIDKLQAERDKILTEIGVSFTEQYIHRTYGFEDGDIIMQAVEKAEKSANTADFAEPIPKSVIETIGEQLEVEGEAHVEHWLQSIRNQLGQAESLEDFRNQLDSLIPELSFAEYGELLAWGSTAAQFAGRQSVEDERAKSPSLVKSG
>H081-3
MAKKFDLVKEIAVRSHAIDYFSMGQYLPNPDPVLKKMGRDISAYREVLSDSHVAGCVRRRKAAIKGLEWRITPTGNDKTDEILNTLFERLPLPQIITEMLDAALFGYQVLEVMWENQNGLWLPAEVIGKPQEWFVFDEQNQLMLRDKENRNGKLVPEKKFLLTTQEANYTNPYGKSDLALCFWAATFKRGGFKFWLEFTEKYGSPWLVGKHPRQAQTHEIEDLLDSLEQMIGTAVAAIPDDSSISMLESASKGGSSQVFDEFLKYCKSEIAIALLGQNQTTEQESNRASATAGLEVTKEIRNEDVTLVESGFNQLLNWICELNFNMETLPKFELYEQESIDKVQVERDQILSQMGVKFTAQYLHRTYGFEDGDIELTVNNTPKTAEFNEPTLPSNITDGIVEQLEVEGETYIEDWMQTIKDRLSQAESLEDFRNQLDSLIPELNFAEYGELMAWASTTAFLAGRQSVVEEK
>H105-1
MAKKFDLVKEIAVRSHAIDYFSMGQYLPNPDPVLKKMGRDISAYREVLSDSHVAGCVRRRKAAIKGLEWRIPQQVMTKPTKSMLDAALFGYQVLEVMWENQNGLWLPAEVIGKPQEWFVFDEQNQLMLRDKENRNGKLVPEKKFLLTTQEANYTNPYGKSDLALCFWAATFKRGGFKFWLEFTEKYGSPWLVGKHPRQAQTHEIEDLLDSLEQMIGTAVAAIPDDSSISMLESASKGGSSQVFDEFLKYCKSEIAIALLGQNQTTEQESNRASATAGLEVTKEIRNEDVTLVESGFNQLLNWICELNFNMETLPKFELYEQESIDKVQVERDQILSQMEVKFTAQYLHRTYGFEDGDIELTVNNTPKTAEFNEPTLPSNITDGIVEQLEVEGETYIEDWMQTIKDRLSQAESLEDFRNQLDSLIPELNFAEYGELMAWASTTAFLAGRQSVVEEK
>H106-1
MTPKKQDLIRVIASRANAIDYWSFMHYLPNPDPVLKKMGKDISAYREILSDSHVGGCVRRRKAAIKGLEWRITPTGNEKTDEILTALFDRLPMSQIISEILDATLFGYQALEVMWESENGLLLPTAIVGKTQEWFVFDEENQLKLRTKENINGEELPPYRMLLATQNATYINPYGLGDLSLCFWAATFKKGGFKFWLEFMEKYGSPWLVGKHPRQAQIHEIDELLDSMEKMLGTAVAAIPEDSSIDLKESASKGASSQVFDDFLRYCKSEIAIALLGQNQTTEAEANRASATAGLEVTRDIRNDDASLVEGVFNQLLAWICELNFSVDTLPTFELFEQESIDKLQAERDKILTEIGVSFTEQYIHRTYGFEDGDIIMQAVEKAEKSANTADFAEPIPKSVIETIGEQLEVEGEAHVEHWLQSIRNQLGQAESLEDFRNQLDSLIPELSFAEYGELLAWGSTAAQFAGRQSVEDERAKSPSLVKSG
>H106-4
MAKKFDLVKEIAVRSHAIDYFSMGQYLPNPDPVLKKMGRDISAYREVLSDSHVAGCVRRRKAAIKGLEWRITPTGNDKTDEILNTLFERLPLPQIITEMLDAALFGYQVLEVMWENQNGLWLPAEVIGKPQEWFVFDEQNQLMLRDKENRNGKLVPEKKFLLTTQEANYTNPYGKSDLALCFWAATFKRGGFKFWLEFTEKYGSPWLVGKHPRQAQTHEIEDLLDSLEQMIGTAVAAIPDDSSISMLESASKGGSSQVFDEFLKYCKSEIAIALLGQNQTTEQESNRASATAGLEVTKEIRNEDVTLVESGFNQLLNWICELNFNMETLPKFELYEQESIDKVQVERDQILSQMGVKFTAQYLHRTYGFEDGDIELTVNNTPKTAEFNEPTLPSNITDGIVEQLEVEGETYIEDWMQTIKDRLSQAESLEDFRNQLDSLIPELNFAEYGELMAWASTTAFLAGRQSVVEEK
>H111-3
MAKKFDLVKEIAVRSHAIDYFSMGQYLPNPDPVLKKMGRDISAYREVLSDSHVAGCVRRRKAAIKGLEWRITPTGNDKTDEILNTLFERLPLPQIITEMLDAALFGYQVLEVMWENQNGLWLPAEVIGKPQEWFVFDEQNQLMLRDKENRNGKLVPEKKFLLTTQEANYTNPYGKSDLALCFWAATFKRGGFKFWLEFTEKYGSPWLVGKHPRQAQTHEIEDLLDSLEQMIGTAVAAIPDDSSISMLESASKGGSSQVFDEFLKYCKSEIAIALLGQNQTTEQESNRASATAGLEVTKEIRNEDVTLVESGFNQLLNWICELNFNMETLPKFELYEQESIDKVQVERDQILSQMGVKFTAQYLHRTYGFEDGDIELTVNNTPKTAEFNEPTLPSNITDGIVEQLEVEGETYIEDWMQTIKDRLSQAESLEDFRNQLDSLIPELNFAEYGELMAWASTTAFLAGRQSVVEEK
>H112-4
MAKKFDLVKEIAVRSHAIDYFSMGQYLPNPDPVLKKMGRDISAYREVLSDSHVAGCVRRRKAAIKGLEWRITPTGNDKTDEILNTLFERLPLPQIITEMLDAALFGYQVLEVMWENQNGLWLPAEVIGKPQEWFVFDEQNQLMLRDKENRNGKLVPEKKFLLTTQEANYTNPYGKSDLALCFWAATFKRGGFKFWLEFTEKYGSPWLVGKHPRQAQTHEIEDLLDSLEQMIGTAVAAIPDDSSISMLESASKGGSSQVFDEFLKYCKSEIAIALLGQNQTTEQESNRASATAGLEVTKEIRNEDVTLVESGFNQLLNWICELNFNMETLPKFELYEQESIDKVQVERDQILSQMGVKFTAQYLHRTYGFEDGDIELTVNNTPKTAEFNEPTLPSNITDGIVEQLEVEGETYIEDWMQTIKDRLSQAESLEDFRNQLDSLIPELNFAEYGELMAWASTTAFLAGRQSVVEEK
>H118-1
MAKKFDLVKEIAVRSHAIDYFSMGQYLPNPDPVLKKMGRDISAYREVLSDSHVAGCVRRRKAAIKGLEWRITPTGNDKTDEILNTLFERLPLPQIITEMLDAALFGYQVLEVMWENQNGLWLPAEVIGKPQEWFVFDEQNQLMLRDKENRNGKLVPEKKFLLTTQEANYTNPYGKSDLALCFWAATFKRGGFKFWLEFTEKYGSPWLVGKHPRQAQTHEIEDLLDSLEQMIGTAVAAIPDDSSISMLESASKGGSSQVFDEFLKYCKSEIAIALLGQNQTTEQESNRASATAGLEVTKEIRNEDVTLVESGFNQLLNWICELNFNMETLPKFELYEQESIDKVQVERDQILSQMGVKFTAQYLHRTYGFEDGDIELTVNNTPKTAEFNEPTLPSNITDGIVEQLEVEGETYIEDWMQTIKDRLSQAESLEDFRNQLDSLIPELNFAEYGELMAWASTTAFLAGRQSVVEEK
>H131-3
MAKKFDLVKEIAVRSHAIDYFSMGQYLPNPDPVLKKMGRDISAYREVLSDSHVAGCVRRRKAAIKGLEWRITPTGNDKTDEILNTLFERLPLPQIITEMLDAALFGYQVLEVMWENQNGLWLPAEVIGKPQEWFVFDEQNQLMLRDKENRNGKLVPEKKFLLTTQEANYTNPYGKSDLALCFWAATFKRGGFKFWLEFTEKYGSPWLVGKHPRQAQTHEIEDLLDSLEQMIGTAVAAIPDDSSISMLESASKGGSSQVFDEFLKYCKSEIAIALLGQNQTTEQESNRASATAGLEVTKEIRNEDVTLVESGFNQLLNWICELNFNMETLPKFELYEQESIDKVQVERDQILSQMGVKFTAQYLHRTYGFEDGDIELTVNNTPKTAEFNEPTLPSNITDGIVEQLEVEGETYIEDWMQTIKDRLSQAESLEDFRNQLDSLIPELNFAEYGELMAWASTTAFLAGRQSVVEEK
>H133-3
MAKKFDLVKEIAVRSHAIDYFSMGQYLPNPDPVLKKMGRDISAYREVLSDSHVAGCVRRRKAAIKGLEWRITPTGNDKTDEILNTLFERLPLPQIITEMLDAALFGYQVLEVMWENQNGLWLPAEVIGKPQEWFVFDEQNQLMLRDKENRNGKLVPEKKFLLTTQEANYTNPYGKSDLALCFWAATFKRGGFKFWLEFTEKYGSPWLVGKHPRQAQTHEIEDLLDSLEQMIGTAVAAIPDDSSISMLESASKGGSSQVFDEFLKYCKSEIAIALLGQNQTTEQESNRASATAGLEVTKEIRNEDVTLVESGFNQLLNWICELNFNMETLPKFELYEQESIDKVQVERDQILSQMGVKFTAQYLHRTYGFEDGDIELTVNNTPKTAEFNEPTLPSNITDGIVEQLEVEGETYIEDWMQTIKDRLSQAESLEDFRNQLDSLIPELNFAEYGELMAWASTTAFLAGRQSVVEEK
>H148-2
MTLKKQDLIRIIASRANAIDYWSFMHYLPNPDPVLKKMGKDISAYREILSDSHVGGCVRRRKAAIKGLEWRITPTGNEKTDKILTALFDRLPMSQIISEILDATLFGYQALEVMWESKDGLLLPVAIVGKPQEWFVFDDENQLRLRTKDNINGEELPSYRMLLATQNATYINPYGLGDLSLCFWAATFKKAGFKYWLEFTEKYGSPWLVGKHPRQAQIHEVEDLLDSMEAMLGTAVAAIPDDSTIGLVEGADKSGSSEAFDNFIKYCKSEIAIALLGQNQTTEAEANRASATAGLEVTRDIRNDDASLVEGTFNQLLAWICELNFSVDNLPIFELFEQEIIDKLQAERDKILTEIGVSFTEQYIHRTYGFEEGDIVMQEISANPSLQKKGTDKVDFAEPIPKSVIESIGEQLEVEGEAVVETWLHDIRDRLGQAESLEDFRNQLDSLIPELSYAEYGELLAWGSTAAQFAGRQSVEDERAKSLSFVKRG
>H175-1
MTTKKQDLIGVIATRAKAIDFWSFMHYLPNPDPVLKKMGRDISVYREILSDSHVGGCVRRRKAAIKGLEWRITPTGNEKTDEILVSLFDRLPVNQIINQILDATLFGYQALEVMWASENGLLLPTEIVGKPQEWFVFDEDNRLMLRTKENRNGDIVPEKKFLLATQQADYMNPYGRADLAMCFWAATFKKGGFKFWLEFAEKYGSPWLVGKYPRNANAHEIDELLDSMEKMLGTAVAAIPDDSSIDMLESGSKGGSSQVFDDFLRYCKSEIAIALLGQNQTTEAEANRASATAGLEVTRDIRDDDARMVEGVFNQLLAWICELNFHVDMLPTFELYEQESIDKLQAERDELLVGLGVQFTEQYIMRTYGFEEGDIVVAAPEKSAVKNTADFAEAIPKSIVETIGEQLEVEGEPFVEEWLQSIQDKLSQAESLEDFRNQLDSLIPELSFAEYGKVMAWASTAAHFAGRQSVEDERK
>H179-1
MTTKKQDLIGVIATRAKAIDFWSFMHYLPNPDPVLKKMGRDISVYREILSDSHVGGCVRRRKAAIKGLEWRITPTGNEKTDEILVSLFDRLPVNQIINQILDATLFGYQALEVMWASENGLLLPTEIVGKPQEWFVFDEDNRLMLRTKENRNGDIVPEKKFLLATQQADYMNPYGRADLAMCFWAATFKKGGFKFWLEFAEKYGSPWLVGKYPRNANAHEIDELLDSMEKMLGTAVAAIPDDSSIDMLESGSKGGSSQVFDDFLRYCKSEIAIALLGQNQTTEAEANRASATAGLEVTRDIRDDDARMVEGVFNQLLAWICELNFHVDMLPTFELYEQESIDKLQAERDELLVGLGVQFTEQYIMRTYGFEEGDIVVAAPEKSAVKNTADFAEAIPKSIVETIGEQLEVEGEPFVEEWLQSIQDKLSQAESLEDFRNQLDSLIPELSFAEYGKVMAWASTAAHFAGRQSVEDERK
>H225-4
MTLKKQDLIRIIASRANAIDYWSFMHYLPNPDPVLKKMGKDISAYREILSDSHVGGCVRRRKAAIKGLEWRITPTGNEKTDKILTALFDRLPMSQIISEILDATLFGYQALEVMWESKDGLLLPVAIVGKPQEWFVFDDENQLRLRTKDNINGEELPSYRMLLATQNATYINPYGLGDLSLCFWAATFKKAGFKYWLEFTEKYGSPWLVGKHPRQAQIHEVEDLLDSMEAMLGTAVAAIPDDSTIGLVEGADKSGSSEAFDNFIKYCKSEIAIALLGQNQTTEAEANRASATAGLEVTRDIRNDDASLVEGTFNQLLAWICELNFSVDNLPIFELFEQEIIDKLQAERDKILTEIGVSFTEQYIHRTYGFEEGDIVMQEISANPSLQKKGTDKVDFAEPIPKSVIESIGEQLEVEGEAVVETWLHDIRDRLGQAESLEDFRNQLDSLIPELSYAEYGELLAWGSTAAQFAGRQSVEDERAKSLSFVKRG
>H007-3
MNKFTKQKFNTYLAGVAQDNGEDVAFIANGGQFTVEPTIQQKLENAVLESSDFLKRINVVMVQEMKGSALRLGVLSPVASRTDTNTKARETTDIHSLQENTYSCEQTNFDTHLNYPTLDSWAKFPDFAARVGKLKAERIALDRIMIGWNGTSAATTTNRTSNPLLQDVNKGWLVQIEDKAKARVLKEIEESSGKIEIGAGKTYKNLDALVFALKEDFIPAQYRDDTKLVAIMGSDLLADKYFPLINQEKPSEILAGDTVISQKRVGGLQAVSVPFFPKGTVLVTSLDNLSIYVQEGKVRRHLKDVPERNRVEDYLSSNEAYVVENYEAVAMAKNITILEAPTPISPVAA
>H008-2
MNKFTKQKFNAYLAGVAQDNGEDVAFIANGGQFTVEPTIQQKLENAVLESSDFLKRINVVMVQEMKGSALRLGVLSPVASRTDTNTKARETTDIHSLQENTYSCEQTNFDTHLNYATLDSWAKFPDFAARVGKLKAERIALDRIMIGWNGTSVAATTNRTEHPLLQDVNKGWLVQIEDKAKARVLKEIEESSGKIEVGAGKTYKNLDALVFALKEDFIPAQYRDDTKLVAIMGSDLLADKYFPLINQEKPSEILAGDTVISQKRVGGLQAVSVPFFPKGTVLVTSLDNLSIYVQEGKVRRHLKDVPERNRVEDYLSSNEAYVVENYEAVAMAKNITILEAPAPIPPVAA
>H013-1
MNKFTQQKFNTYVAGVAADNGEDVAFVANGGQFTVEPTIQQKLENAVLESSGFLKRINVVMVQEMKGSALRLGVLSPVASRTDTNTKARETTDIHSLQENTYSCEQTNFDTHLNYATLDSWAKFPDFAARVGKLKAERIALDRIMIGWNGTSVAATTNRTEHPLLQDVNKGWLVQIEDKAKARVLKEIEKSSGKIEIGAGKTYKNLDALVFALKEDFIPAQYRDDTKLVAIMGSDLLADKYFPLINQEKPSEILAGDTVISQKRVGGLQAVSVPFFPKGTVLVTSLDNLSIYVQEGKVRRHLKDVPERNRVEDYLSSNEAYVVENYEAVAMAKNITILEAPAPISPVAA
>H018-5
MNKFTKQKFNTYLAGVAQDNGEDVAFIANGGQFTVEPTIQQKLENAVLESSDFLKRINVVMVQEMKGSALRLGVLSPVASRTDTNTKARETTDIHSLQENTYSCEQTNFDTHLNYPTLDSWAKFPDFAARVGKLKAERIALDRIMIGWNGTSAATTTNRTSNPLLQDVNKGWLVQIEDKAKARVLKEIEESSGKIEIGAGKTYKNLDALVFALKEDFIPAQYRDDTKLVAIMGSDLLADKYFPLINQEKPSEILAGDTVISQKRVGGLQAVSVPFFPKGTVLVTSLDNLSIYVQEGKVRRHLKDVPERNRVEDYLSSNEAYVVENYEAVAMAKNITILEAPTPISPVAA
>H021-1
MNKFTKQKFNAYLAGVAQDNGEDVAFVANGGQFTVEPTIQQKLENAVLESSDFLKRINVVMVQEMKGSALRLGVLSPVASRTDTNTKARETTDIHSLQENTYSCEQTNFDTHLNYPTLDSWAKFPDFSARVGKLKAERIALDRIMIGWNGTSAAATTNRTEHPLLQDVNKGWLVQIEDKAKARVLKEIEKSSGKIEIGAGKTYKNLDALVFALKEDFIPAQYRDDTKLVAIMGSDLLADKYFPLINQEKPSEILAGDTVISQKRVGGLQAVSVPFFPKGTVLVTSLDNLSIYVQEGKVRRHLKDVPERNRVEDYLSSNEAYVVENYEAVAMAKNITILEAPAPIPPVAA
>H045-5
MNKFTKQKFNAYLAGVAQDNGEDVAFVANGGQFTVEPTIQQKLENAVLESSDFLKRINVVMVQEMKGSALRLGVLSPVASRTDTNTKARETTDIHSLQENTYSCEQTNFDTHLNYPTLDSWAKFPDFAARVGKLKAERIALDRIMIGWNGTSAATTTNRTSNPLLQDVNKGWLVQIEDKAKARVLKEIEKSSGKIEIGAGKTYKNLDALVFALKEDFIPAQYRDDTKLVAIMGSDLLADKYFPLINQEKPSEILAGDTVISQKRVGGLQAVSVPFFPKGTVLVTSLDNLSIYVQEGKVRRHLKDVPERNRVEDYLSSNEAYIVENYEAVAMAKNITILEAPAPIEPVAA
>H060-1
MNKFTQQKFQAYIAGVAQDNGEDVAFVANGGQFTVEPTIQQKLENAVLESSDFLKRINVVMVQDMKGSALRLGVLSPVASRTDTNTKARETTDIHSLQENLYSCEQTNFDTHLNYATLDSWAKFPDFAARVGKLKAERIALDRIMIGWNGTSVAATTNRTANPLLQDVNKGWLKQIEDKATARVMKEAKSGTGKIEIGAGKEYKNLDALVYALKEDFIPDQYRDDTKLVAIMGSDLLADKYFPLINQDKPTEQAAGDTIISQKRVGGLQAVTVPYFPKGTVLVTSLDNLSIYVQEGRVRRHLKDVPERNRVEDYLSSNEAYVVENYEAVAMAKNITILDAPTHA
>H064-4
MNKFTKQKFNAYLAGVAQDNGEDVAFIANGGQFTVEPTIQQKLENAVLESSDFLKRINVVMVQEMKGSALRLGVLSPVASRTDTNTKARETTDIHSLQENTYSCEQTNFDTHLNYATLDSWAKFPDFAARVGKLKAERIALDRIMIGWNGTSVAATTNRTEHPLLQDVNKGWLVQIEDKAKARVLKEIEESSGKIEVGAGKTYKNLDALVFALKEDFIPAQYRDDTKLVAIMGSDLLADKYFPLINQEKPSEILAGDTVISQKRVGGLQAVSVPFFPKGTVLVTSLDNLSIYVQEGKVRRHLKDVPERNRVEDYLSSNEAYVVENYEAVAMAKNITILEAPAPIPPVAA
>H077-1
MNKFTKQKFNAYLAGVAQDNGEDVAFIANGGQFTVEPTIQQKLENAVLESSDFLKRINVVMVQEMKGSALRLGVLSPVASRTDTNTKARETTDIHSLQENTYSCEQTNFDTHLNYATLDSWAKFPDFAARVGKLKAERIALDRIMIGWNGTSVAATTNRTEHPLLQDVNKGWLVQIEDKAKARVLKEIEESSGKIEVGAGKTYKNLDALVFALKEDFIPAQYRDDTKLVAIMGSDLLADKYFPLINQEKPSEILAGDTVISQKRVGGLQAVSVPFFPKGTVLVTSLDNLSIYVQEGKVRRHLKDVPERNRVEDYLSSNEAYVVENYEAVAMAKNITILEAPAPIPPVAA
>H100-3
MNKFTKQKFNAYLAGVAQDNGEDVAFVANGGQFTVEPTIQQKLENAVLESSDFLKRINVVMVQEMKGSALRLGVLSPVASRTDTNTKARETTDIHSLQENTYSCEQTNFDTHLNYPTLDSWAKFPDFAARVGKLKAERIALDRIMIGWNGTSAAATTNRTEHPLLQDVNKGWLVQIEDKAKARVLKEIEKSSGKIEIGAGKTYKNLDALVFALKEDFIPAQYRDDTKLVAIMGSDLLADKYFPLINQEKPSEILAGDTVISQKRVGGLQAVSVPFFPKGTVLVTSLDNLSIYVQEGKVRRHLKDVPERNRVEDYLSSNEAYVVENYEAVAMAKNITILEAPTPISPVAA
>H113-2
MNKFTKQKFNAYLAGVAQDNGEDVAFVANGGQFTVEPTIQQKLENAVLESSDFLKRINVVMVQEMKGSALRLGVLSPVASRTDTNTKARETTDIHSLQENTYSCEQTNFDTHLNYPTLDSWAKFPDFAARVGKLKAERIALDRIMIGWNGTSAAATTNRTEHPLLQDVNKGWLVQIEDKAKARVLKEIEKSSGKIEIGAGKTYKNLDALVFALKEDFIPAQYRDDTKLVAIMGSDLLADKYFPLINQEKPSEILAGDTVISQKRVGGLQAVSVPFFPKGTVLVTSLDNLSIYVQEGKVRRHLKDVPERNRVEDYLSSNEAYVVENYEAVAMAKNITILEAPTPISPVAA
>H118-4
MNKFTKQKFNTYLAGVAQDNGEDVAFIANGGQFTVEPTIQQKLENAVLESSDFLKRINVVMVQEMKGSALRLGVLSPVASRTDTNTKARETTDIHSLQENTYSCEQTNFDTHLNYPTLDSWAKFPDFAARVGKLKAERIALDRIMIGWNGTSAATTTNRTSNPLLQDVNKGWLVQIEDKAKARVLKEIEESSGKIEIGAGKTYKNLDALVFALKEDFIPAQYRDDTKLVAIMGSDLLADKYFPLINQEKPSEILAGDTVISQKRVGGLQAVSVPFFPKGTVLVTSLDNLSIYVQEGKVRRHLKDVPERNRVEDYLSSNEAYVVENYEAVAMAKNITILEAPTPISPVAA
>H131-1
MNKFTKQKFNTYLAGVAQDNGEDVAFIANGGQFTVEPTIQQKLENAVLESSDFLKRINVVMVQEMKGSALRLGVLSPVASRTDTNTKARETTDIHSLQENTYSCEQTNFDTHLNYPTLDSWAKFPDFAARVGKLKAERIALDRIMIGWNGTSAATTTNRTSNPLLQDVNKGWLVQIEDKAKARVLKEIEESSGKIEIGAGKTYKNLDALVFALKEDFIPAQYRDDTKLVAIMGSDLLADKYFPLINQEKPSEILAGDTVISQKRVGGLQAVSVPFFPKGTVLVTSLDNLSIYVQEGKVRRHLKDVPERNRVEDYLSSNEAYVVENYEAVAMAKNITILEAPTPISPVAA
>H133-2
MNKFTKQKFNTYLAGVAQDNGEDVAFIANGGQFTVEPTIQQKLENAVLESSDFLKRINVVMVQEMKGSALRLGVLSPVASRTDTNTKARETTDIHSLQENTYSCEQTNFDTHLNYPTLDSWAKFPDFAARVGKLKAERIALDRIMIGWNGTSAATTTNRTSNPLLQDVNKGWLVQIEDKAKARVLKEIEESSGKIEIGAGKTYKNLDALVFALKEDFIPAQYRDDTKLVAIMGSDLLADKYFPLINQEKPSEILAGDTVISQKRVGGLQAVSVPFFPKGTVLVTSLDNLSIYVQEGKVRRHLKDVPERNRVEDYLSSNEAYVVENYEAVAMAKNITILEAPTPISPVAA
>H137-1
MNKFTQQKFQAYIAGVAQDNGEDVAFVANGGQFTVTPTMQQKLENAVLESSDFLKRINVVPVTEMKGSALRLGVLSPVASRTDTNTKARETTDIHNLQENLYSCEQTNFDTHLNYATLDSWAKFPDFATRIGKLKADRIALDRIMIGWNGTSVAATTNRVTNPLLQDVNKGWLVQIKEKATPRVMKEAKSGTGKIEIGEGKEYKNLDALVFALKEDFIPDQYRDDTKLVAIMGSDLLADKYFPLINQSKPSEQAAGDAVISQKRVGGLQAVTVPFFPKGTVLVTSLDNLSIYVQEDRMRRHLKDVPERNRVEDYLSSNEAYVVENYEAVAMAENITVLDAPTHA
>H139-2
MNKFTKQKFNAYLAGVAQDNGEDVAFVANGGQFTVEPTIQQKLENAVLESSDFLKRINVVMVQEMKGSALRLGVLSPVASRTDTNTKARETTDIHSLQENTYSCEQTNFDTHLNYPTLDSWAKFPDFSARVGKLKAERIALDRIMIGWNGTSAAATTNRTEHPLLQDVNKGWLVQIEDKAKARVLKEIEKSSGKIEIGAGKTYKNLDALVFALKEDFIPAQYRDDTKLVAIMGSDLLADKYFPLINQEKPSEILAGDTVISQKRVGGLQAVSVPFFPKGTVLVTSLDNLSIYVQEGKVRRHLKDVPERNRVEDYLSSNEAYVVENYEAVAMAKNITILEAPAPIPPVAA
>H142-1
MNKFTKQKFNAYVAGVAQDNGEDVAFIANGGQFTVEPTIQQKLENAVLESSDFLKRINVVPVTEMKGSALRLGVLSPVASRTDTNTKARETTDIHSLQENTYSCEQTNFDTHLNYATLDSWAKFPDFAARVGKLKAERIALDRIMIGWNGTSVAATTDRTSNPLLQDVNKGWLVQIEDKAKARVLKEIEKSSGKIEIGAGKTYKNLDALVFALKEDFIPAQYRDDTKLVAIMGSDLLADKYFPLINQEKPSEILAGDTVISQKRVGGLQAVSVPFFPKGTVLITSLDNLSIYVQEGKVRRHLKDVPERNRVEDYLSSNEAYVVENYEAVAMAKNITILEAPEPISSVAA
>H149-2
MNKFTQQKFQAYIAGVAQDNGEDVAFVANGGQFTVEPTIQQKLENAVLESSDFLKRINVVMVQDMKGSALRLGVLSPVASRTDTNTKARETTDIHSLQENLYSCEQTNFDTHLNYATLDSWAKFPDFAARVGKLKAERIALDRIMIGWNGTSVAATTNRTSNPLLQDVNKGWLKQIEDKATARVMKEAKSGTGKIEIGEGKEYKNLDALVFALKEDFIPDQYRDDTKLVAIMGSDLLADKYFPLINQSKPSEQAAGDTVISQKRVGGLQAVTVPYFPKGTVLVTSLDNLSIYVQEGRVRRHLKDVPERNRVEDYLSSNEAYVVENYEAVAMAKNITVLDAPTHA
>H184-1
MNKFTKQKFNAYVAGVAQDNGEDVAFIANGGQFTVEPTIQQKLENAVLESSDFLKRINVVMVQEMKGSALRLGVLSPVASRTDTNTKARETTDIHSLQENTYSCEQTNFDTHLNYATLDSWAKFPDFAARIGKLKAERIALDRIMIGWNGTSAAATTNRTEHPLLQDVNKGWLVQIEDKAKARVLKEIEKSSGKIEIGAGKTYKNLNALVFALKEDFIPAQYRDDTKLVAIMGSDLLADKYFPLINQEKPSEILAGDTVISQKRVGGLQAVSVPFFPKGTVLVTSLDNLSIYVQEGKVRRHLKDVPERNRVEDYLSSNEAYVVENYEAVAMAKNITILEAPAPISPVAA
>H199-1
MNKFTKQKFNAYLAGVAQDNGEDVAFVANGGQFTVEPTIQQKLENAVLESSDFLKRINVVMVQEMKGSALRLGVLSPVASRTDTNTKARETTDIHSLQENTYSCEQTNFDTHLNYPTLDSWAKFPDFSARVGKLKAERIALDRIMIGWNGTSAAATTNRTEHPLLQDVNKGWLVQIEDKAKARVLKEIEKSSGKIEIGAGKTYKNLDALVFALKEDFIPAQYRDDTKLVAIMGSDLLADKYFPLINQEKPSEILAGDTVISQKRVGGLQAVSVPFFPKGTVLVTSLDNLSIYVQEGKVRRHLKDVPERNRVEDYLSSNEAYVVENYEAVAMAKNITILEAPAPIPPVAA
>H202-1
MNKFTKQKFNAYVAGVAADNGEDVAFVANGGQFTVEPTIQQKLENAVLESSDFLKRINVVMVQEMKGSALRLGVLSPVASRTDTNTKARETTDIHSLQENTYSCEQTNFDTHLNYPILDSWAKFPDFAARIGKLKAERIALDRIMIGLNGTSVATTTNRTEHPLLQDVNKGWLAQIEDKAKARVLKEVEKSSGKIEIGAGKTYKNLDALVFALKEDFIPAQYRDDTKLVAIMGSDLLADKYFPLINQEKPSEILAGDTVISQKRVGGLQAVSVPFFPKGTVLITSLDNLSIYVQEGKVRRHLKDVPERNRVEDYLSSNEAYVVENYEAVAMAKNITILEAPEPISPLAA
>H210-1
MNKFTQQKFQAYIEGVAQDNGEDVAFVANGGQFTVTPTMQQKLENAVLESSDFLKRINVVPVTEMKGAALRLGVLSPVASRTDTNTKARETTDIHSLQENLYSCEQTNFDTHLNYATLDSWAKFPDFAARIGNLKAQRIALDRIMIGWNGTSVAATTNRTSNPLLQDVNKGWLVQIEEKATARVMKEAKSGTGKIEIGEGKEYKNLDALVFALKEDFIPDQYRDDTKLVAIMGSDLLADKYFPLINQSKPSEQAAGNIVVSQKRVGGLQAVSVPFFPKGTVLVTSLDNLSIYVQDERMRRHLKDAPKRNRVEDYLSSNEAYVVENYEAVAMAKNITVLDAPTHA
>H211-1
MNKFTQQKFQAYIEGVAQDNGEDVAFVANGGQFTVTPTMQQKLENAVLESSDFLKRINVVPVTEMKGAALRLGVLSPVASRTDTNTKARETTDIHSLQENLYSCEQTNFDTHLNYATLDSWAKFPDFAARIGNLKAQRIALDRIMIGWNGTSVAATTNRTSNPLLQDVNKGWLVQIEEKATARVMKEAKSGTGKIEIGEGKEYKNLDALVFALKEDFIPDQYRDDTKLVAIMGSDLLADKYFPLINQSKPSEQAAGNIVVSQKRVGGLQAVSVPFFPKGTVLVTSLDNLSIYVQDERMRRHLKDAPKRNRVEDYLSSNEAYVVENYEAVAMAKNITVLDAPTHA
>H018-1
MNKQAYYALAAALAKHFNQPLDSVLRGESFALKAPEAALLGENIQQRSDFLKGINMVQVAHTKGTKLFGATEKGVTGRKQTGRNLATLDHSQNGYELSETDSGILVNWSLFDSFAIFKDRLVELYSEYFQNQVALDILQIGWNGQSVATNTTKTDLSDVNKGWLKLLQEQRAANFMTESTKSSGKITIFGDNADYANLDDLAFDLKQGLDFRHQNRNDLVFLVGADLVSKETKLIQQKHGLTPTEKAALGSHNLMGSFGGMNAITPPNFPARAAAVTTLKNLSVYTEAESVRRSLRNDEDKKGLVTSYYRQEGYVVEDLGLMTAIDHTKVKLNGEV
>H020-1
MNKQAYYALVAALAKHFNQPMDSILRGESFSLKAPEAALLGENIQQRSDFLKQINMVQVAHIKGQKLFGATEKGITGRKQTGRNLANLDHTQNGFELSETDSGIIVPWALFDSFAIFKDRLVELYSEYFQNQVALDILQIGWNGQSVANNTTKTDLSDVNKGWLKLLQEQRAANFMTESTKSSGKITIFGDNADYANLDDLAFDLKQGLDFRHQNRNDLVFLVGADLVSKETKLIQKKHGLTPTEKAALGSHNLMGSFGGMNAITPPNFPARAAAVTTLKNLSVYTEAESVRRSLRNDEDKKGVVTSYYRQEGYVVEDLGLMTAIDHTKVKLNGEA
>H049-2
MNKQAYYALAAALAKHFNQPLDSVLRGESFALKAPEAALLGENIQQRSDFLKQINMIQVAHMKGQKLFGATEKGVTGRKQTGRNLANLDHTQNGFELAETDSGIIVPWALFDSFAIFKDRLVELYSEYFQNQVALDILQIGWNGKSVADNTTKADLSDVNKGWLKLLQEQRAANFMTESTKSSGKITIFGDNADYANLDDLAFDLKQGLDFRHQNRNDLVFLVGADLISKETKLIQKTHGLTPTEKAALGSHNLMGSFGGMNAITPPNFPARAAAVTTLKNLSVYTEAESVRRSLRNDEDKKGLVTSYYRQEGYVVEDLGLMTAIDHTKVKLNGEV
>H076-2
MNKQAYYALAAALAKHFNQPLDSVLRGESFALKAPEAALLGENIQQRSDFLKGINMVQVAHTKGTKLFGATEKGVTGRKQTGRNLATLDHSQNGYELSETDSGILVNWSLFDSFAIFKDRLVELYSEYFQNQVALDILQIGWNGQSVATNTTKTDLSDVNKGWLKLLQEQRAANFMTESTKSSGKITIFGDNADYANLDDLAFDLKQGLDFRHQNRNDLVFLVGADLVSKETKLIQKKHGLTPTEKAALGSHNLMGSFGGMNAITPPNFPARAAAVTTLKNLSVYTEAESVRRSLRNDEDKKGVVTSYYRQEGYVVEDLGLMTAIDHTKVKLNGEA
>H081-4
MNKQAYYALAAALAKHFNQPLDSVLRGESFALKAPEAALLGENIQQRSDFLKQINMIQVAHMKGQKLFGATEKGVTGRKQTGRNLANLDHTQNGFELAETDSGIIVPWALFDSFAIFKDRLVELYSEYFQNQVALDILQIGWNGKSVADNTTKADLSDVNKGWLKLLQEQRAANFMTESTKSSGKITIFGDNADYANLDDLAFDLKQGLDFRHQNRNDLVFLVGADLISKETKLIQKTHGLTPTEKAALGSHNLMGSFGGMNAITPPNFPARAAAVTTLKNLSVYTEAESVRRSLRNDEDKKGLVTSYYRQEGYVVEDLGLMTAIDHTKVKLNGEV
>H098-5
MNKQAYYALAAALAKHFNQPLDSVLRGESFALKAPEAALLGENIQQRSDFLKGINMVQVAHTKGTKLFGATEKGVTGRKQTGRNLATLDHSQNGYELSETDSGILVNWSLFDSFAIFKDRLVELYSEYFQNQVALDILQIGWNGQSVATNTTKTDLSDVNKGWLKLLQEQRAANFMTESTKSSGKITIFGDNADYANLDDLAFDLKQGLDFRHQNRNDLVFLVGADLVSKETKLIQKKHGLTPTEKAALGSHNLMGSFGGMNAITPPNFPARAAAVTTLKNLSVYTEAESVRRSLRNDEDKKGLVTSYYRQEGYVVEDLGLMTAIDHTKVKLNGEV
>H100-4
MNKQAYYALVAALAKHFNQPMDSILRGESFSLKAPEAALLVENIQQRSDFLKQINMVQVAHIKGQKLFGATEKGITGRKQTGRNLANLEHTQNGFELAETDSGIIVPWSLFDSFAIFKDRLVELYSEYFQNQVALDILQIGWNGQSVATNTTKTDLSDVNKGWLKLLQEQRAANFMTESTKSSGKITIFGDNADYANLDDLAFDLKQGLDFRHQNRNDLVFLVGADLVSKETKLIQKKHGLTPTEKAALGSHNLMGSFGGMNAITPPNFPARAAAVTTLKNLSVYTEAESVRRSLRNDEDKKGVVTYYYRQEGYVVEDLGLMTAIDHTKVKLNGEA
>H102-5
MNKQAYYALAAALAKHFNQPLDSVLRGESFALKAPEAALLGENIQQRSDFLKGINMVQVAHTKGTKLFGATEKGVTGRKQTGRNLATLDHSQNGYELSETDSGILVNWSLFDSFAIFKDRLVELYSEYFQNQVALDILQIGWNGQSVATNTTKTDLSDVNKGWLKLLQEQRAANFMTESTKSSGKITIFGDNADYANLDDLAFDLKQGLDFRHQNRNDLVFLVGADLVSKETKLIQKKHGLTPTEKAALGSHNLMGSFGGMNAITPPNFPARAAAVTTLKNLSVYTEAESVRRSLRNDEDKKGLVTSYYRQEGYVVEDLGLMTAIDHTKVKLNGEV
>H113-5
MNKQAYYALVAALAKHFNQPMDSILRGESFSLKAPEAALLVENIQQRSDFLKQINMVQVAHIKGQKLFGATEKGITGRKQTGRNLANLEHTQNGFELAETDSGIIVPWSLFDSFAIFKDRLVELYSEYFQNQVALDILQIGWNGQSVATNTTKTDLSDVNKGWLKLLQEQRAANFMTESTKSSGKITIFGDNADYANLDDLAFDLKQGLDFRHQNRNDLVFLVGADLVSKETKLIQKKHGLTPTEKAALGSHNLMGSFGGMNAITPPNFPARAAAVTTLKNLSVYTEAESVRRSLRNDEDKKGVVTYYYRQEGYVVEDLGLMTAIDHTKVKLNGEA
>H132-5
MNKQAYYALAAALAKHFNQPLDSVLRGESFALKAPEAALLVENIQQRSDFLKQINMVQVAHIKGQKLFGATEKGITGRKQTGRNLANLEHTQNGFELAETDSGIIVPWSLFDSFAIFKDRLVELYSEYFQNQVALDILQIGWNGQSVATNTTKTDLSDVNKGWLKLLQEQRAANFMTESTKSSGKITIFGDNADYANLDDLAFDLKQGLDFRHQNRNDLVFLVGADLVSKETKLIQQKHGLTPTEKAALGSHNLMGSFGGMNAITPPNFPARAAAVTTLKNLSVYTEAESVRRSLRNDEDKKGLVTSYYRQEGYVVEDLGLMTAIDHTKVKLNGEV
>H178-1
MNKQAYYALAAALAKHFNQPIDSVLRGESFALKAPEAALLGENIQQRSDFLKQINMIQVAHTKGQKLFGATEKGVTGRKQTGRNLANLDHTQNGYELAETDSGIIVPWALFDSFAIFKDRLVELYSEYFQNQVALDILQIGWNGQSVADNTTQTDLSDVNKGWLKLLQEQRAANFMTESTKSSGKITIFGDNADYANLDDLAFDLKQGLDFRHQNRNDLVFLVGADLVSKETKLIQKKHGLTPTEKAALGSHNLMGSFGGMNAITPPNFPARAAAVTTLKNLSVYTEAESVRRSLRNDEDKKGVVTSYYRQEGYVVEDLGLMTAIDHTKVKLNGEE
>H201-2
MKLETEKVFKQFLQDVAGYYGADVTRLENGQSFAIETPKETHLLGNIQKQADFLKKINYVQVDDAKGQLIFGATEGIITGRKENARHYGSVDPSGYGYECVETDSGVLIPWARVDQWGHLAPQFAQMWADYVQRQIALDEIMIGFYGESVGKTTKDPQGKDVNKGWMQFARENKPTQVLTKGKVDGVIRIFGENADYKNLDELAYDLKQGLHERHRDAGDLVFLVGADLVAKEASVVYRGNSLIATEKAALTTHDLMKTFGGMPAMIVPNMPGRAAIVTSLDNLSIYTQKGSIRRSFRDDQDSKAIKDSYYRNQAYAVEDLGKFAAIEFKNVKLDTEE
>H208-3
MNKQAYYALAAALAKHFNQPIDSVLRGESFALKAPEAALLGENIQQRSDFLKQINMIQVAHTKGQKLFGATEKGVTGRKQTGRNLANLDHTQNGFELAETDSGIIVPWALFDSFAIFKDRLVELYSEYFQNQVALDILQIGWNGQSVADNTTKADLSDVNKGWLKLLQEQRAANFMTESTKSSGKITIFGDNADYANLDDLAFDLKQGLDFRHQNRNDLVFLVGADLVSKETKLIQKKHGLTPTEKAALGSHNLMGSFGGMNAITPPNFPARAAAVTTLKNLSVYTEAESVRRSLRNDEDKKGVVTSYYRQEGYVVEDLGLMTAIDHTKVKLNGEA
>H001-1
MMTNDVERALQQPQGSFFMDDAKGFQAISAKALMKVLEKYEKSDRTSQAENIANGFVSRGDAQNHAEVSTNLKNQTGIDLSAYLRNSPNITEKVNALTAGNIQLIKSIRSQYLDKVQNAVMQAMVRGSLNKDLAAQIKDLGKTTEKRAMFIARDQSSKLNAALTQARHEEVGIKKYMWSASLDERVRESHAEKDGQIFEYANPPADTDHPGHDFNCRCVQIPVLDNNEQIVKNSPIVSQQEKQQMRSEWSDDFPDTIIDRKLGDATSHPLYENAKKGSIEDAYQLAKDLVTDDAVNKLKQLVGNKNAILIPVHAEEAVGQNMIPVAIATVLSKKLHIPVDLSIVQATKVSRTGGDGWHRLVYSPAFDGIVPKDKYAIILDDTQTQGGTLASLKGYIIKEKLLHLML
>H002-2
MVNQKLVEIRPHFQANIRQDSFSDTLERWLIELLQAVLIFVDEKEITQFVRGYIHQTANFNGKQFHKVLKSVYSVDVFTTEPWLDDALKIAEWENIRLIKSLPTQTLEKLRSRFTQAVRGGWRWESVVDDVKSILNTNEKRATLIARDQIGKLNGHLTKLRQQNIGVKSYIWRGMLDERERAPHVDREGKQFDWDNPPDDGHPGEPILCRCYAEAVFPEFEDLNGVIYAE
>H011-3
VGYLRGVARNINTMVNQKLVEIRPHFQANIRQDSFSDTLERWLIELLQAVLIFVDEKEIAQFVRGYIHQTENFNGKQFHKVLKSVYSVDVFTTEPWLDDALKIAEWENIRLIKSLPTQTLEKLRSRFTQAVRGGWRWESVVDDVKSILNTNEKRATLIARDQIGKLNGHLTKLRQQNIGVKSYIWRGMLDERERAHHVDREGKQFDWDNPPDDGHPGEPILCRCYAEAVFPEFEDLGRDDAEPIDPISTIKTGKMNLDELFDNSLSGGGNKSFSNFGSVGPALVTLAKESIGLDISGWQHSIDESSIRHILKQHGNEKAENKRGQRAVTKADILMLPQIVSSFDSIDYTGTSDAGSETFLLRKEIGDEIFCVQEVRKRHKKIAVKTMWIRKKKKP
>H013-3
LARNINTTVNQKLVEIRPHFQANIRQDSFSDTLERWLIELLQAVLIFVDEKEITQFVRGYIHQMANFNGKQFHKVLKSVYSVDVFTTEPWLDDALKIAEWENIRLIKSLPTQTLEKLRSRFTQAVRGGWRWESVVDDVKSILNTNEKRATLIARDQIGKLNGHLTKLRQQNIGVKSYIWRGMLDERERAHHVDREGKQFDWDNPPDDGHPGEPILCRCYAEAVFPEFEDLGRDDAEPIDPISTIKTGKMNLDELFDNSLSGGGNKSFSNFGSVDPALVTLAKESIGLDISGWQHSIDESSIRHILKQHGNEKAENKRGQRAVTKADILMLPQIVSSFDSIDYTGTSDAGSETFLLRKEIGDEIFCVQEVRKRHKKIAVKTMWIRKKKKP
>H014-1
VGYLRGLARNINTMVDQKLVEIRPHFQANIRQDSFSDTLERWLIELLQAVLIFVDEKEITQFVRGYIHQTANFNGKQFHKVLKSVYSVDVFTTEPWLDDALKIAEWENIRLIKSLPTQTSEKLRSRFTQAVRGGWRWESVVDDVKSILNTNEKRATLIARDQIGKLNGHLTKLRQQNIGVKSYIWRGMLDERERAHHVDREGKQFDWDNPPDDGHPGEPILCRCYAEAVFPEFEDLGRDDAEPIDPISTIKTGKMNLDELFDNSLSGGGNKSFSNFGSVGPALVTLAKESIGLDISGWQHSIDESSIRHILKQHGNEKAENKRGQRAVTKADILMLPQIVSSFDSIDYTGTSDAGNEMFLLRKEIGDEIFCVQEVRKRHKKIAVKTMWIRKKKKP
>H020-2
VGYLRGVARNINTMVNQKFVEIRPHFKANIRQDSFSDTLERWLIELLQAVLIFVDEKEITQFVRGYIHQTANFNGKQFHKVLKSVYSVDVFTTEPWLDDALKIAEWENIRLIKSLPTQTLEKLRSRFTQAVRGGWRWESVVDDVKSILNTNEKRATLIARDQIGKLNSHLTKLRQQNIGVKSYIWRGMLDERERAHHVDREGKQFDWDNPPDDGHPGEPILCRCYAEAVFPEFEDLGRDDAEPIDPISTIKTGKMNLDELFDNSLSGGGNKSFSNFGSVGPALVTLAKESIGLDISGWQHSIDESSIRHILKQHGNEKAENKRGQRAVTKADILMLPQIVSSFDSIDYTGTSDAGSETFLLRKEIGDEIFCVQEVRKRHKKIAVKTMWIRKKKKP
>H021-2
MVNQKFVEIRPHFKANIRQDSFSDTLERWLIELLQAVLIFVDEKEITQFVRGYIHQTANFNGKQFHKVLKSVYSVDVFTTEPWLDDALKIAEWENIRLIKSLPTQTLEKLRSRFTQAVRGGWRWESVVDDVKSILNTNEKRATLIARDQIGKLNSHLTKLRQQNIGVKSYIWRGMLDERERAHHVDREGKQFDWDNPPDDGHPGEPILCRCYAEAVFPEFEDLGRDDAEPIDPISTIKTGKMNLDELFDNSLSGGGNKSFSNFGSVGPALVTLAKESIGLDISGWQHSIDESSIRHILKQHGNEKAENKRGQRAVTKADILMLPQIVSSFDSIDYTGTSDAGSETFLLRKEIGDEIFCVQEVRKRHKKIAVKTMWIRKKKKP
>H041-4
VGYLRGVARNINTMVNQKLVEIRPHFQANIRQDSFSDTLERWLIELLQAVLIFVDEKEIAQFVRGYIHQTENFNGKQFHKVLKSVYSVDVFTTEPWLDDALKIAEWENIRLIKSLPTQTLEKLRSRFTQAVRGGWRWESVVDDVKSILNTNEKRATLIARDQIGKLNGHLTKLRQQNIGVKSYIWRGMLDERERAHHVDREGKQFDWDNPPDDGHPGEPILCRCYAEAVFPEFEDLGRDDAEPIDPISTTKTGKMNLDELFDNSLSGGGNKSFSNFGLVDPALVTLAKESIGLDISDWRHSIDESSIRHILKQHGNEKAENKRGQRAVTKADILMLPQIVSSFDSIDYTGTSDAGSETFLLRKEIGDEIFCVQEVRKRHKKIAVKTMWIRKKKKP
>H045-2
VGYLRGLARNINTTVNQKLVEIRPHFQANIRQDSFSDTLERWLIELLQAVLIFVDEKEITQFVRGYIHQMANFNGKQFHKVLKSVYSVDVFTTEPWLDDALKIAEWENIRLIKSLPTQTLEKLRSRFTQAVRGGWRWESVVDDVKSILNTNEKRATLIARDQIGKLNGHLTKLRQQNIGVKSYIWRGMLDERERAHHVDREGKQFDWDNPPDDGHPGEPILCRCYAEAVFPEFEDLNGVIYAE
>H078-4
VGYLRGVARNINTMVNQKLVEIRPHFQANIRQDSFSDTLERWLIELLQAVLIFVDEKEIAQFVRGYIHQTENFNGKQFHKVLKSVYSVDVFTTEPWLDDALKIAEWENIRLIKSLPTQTLEKLRSRFTQAVRGGWRWESVVDDVKSILNTNEKRATLIARDQIGKLNGHLTKLRQQNIGVKSYIWRGMLDERERAHHVDREGKQFDWDNPPDDGHPGEPILCRCDAEAVFPEFEDLGRDDAEPIDPISTTKTGKMNLDELFDNSLSGGGNKSFSNFGLVDPALVTLAKESIGLDISDWRHSIDESSIRHILKQHGNEKAENKRGQRAVTKADILMLPQIVSSFDSIDYTGTSDAGSETFLLRKEIGDEIFCVQEVRKRHKKIAVKTMWIRKKKKP
>H087-4
VGYLRGVARNINTMVNQKLVEIRPHFQANIRQDSFSDTLERWLIELLQAVLIFVDEKEIAQFVRGYIHQTENFNGKQFHKVLKSVYSVDVFTTEPWLDDALKIAEWENIRLIKSLPTQTLEKLRSRFTQAVRGGWRWESVVDDVKSILNTNEKRATLIARDQIGKLNGHLTKLRQQNIGVKSYIWRGMLDERERAHHVDREGKQFDWDNPPDDGHPGEPILCRCYAEAVFPEFEDLGRDDAEPIDPISTTKTGKMNLDELFDNSLSGGGNKSFSNFGLVDPALVTLAKESIGLDISDWRHSIDESSIRHILKQHGNEKAENKRGQRAVTKADILMLPQIVSSFDSIDYTGTSDAGSETFLLRKEIGDEIFCVQEVRKRHKKIAVKTMWIRKKKKP
>H093-1
MVNQKLVEIRPHFQANIRQDSFSDTLERWLIELLQAVLIFVDEKEIAQFVRGYIHQTENFNGKQFHKVLKSVYSVDVFTTEPWLDDALKIAEWENIRLIKSLPTQTLEKLRSRFTQAVRGGWRWESVVDDVKSILNTNEKRATLIARDQIGKLNGHLTKLRQQNIGVKSYIWRGMLDERERAHHVDREGKQFDWDNPPDDGHPGEPILCRCDAEAVFPEFEDLGRDDAEPIDPISTTKTGKMNLDELFDNSLSGGGNKSFSNFGLVDPALVTLAKESIGLDISDWRHSIDESSIRHILKQHGNEKAENKRGQRAVTKADILMLPQIVSSFDSIDYTGTSDAGSETFLLRKEIGDEIFCVQEVRKRHKKIAVKTMWIRKKKKP
>H103-1
MVNQKLVEIRPHFQANIRQDSFSDTLERWLIELLQAVLIFVDEKEIAQFVRGYIHQTENFNGKQFHKVLKSVYSVDVFTTEPWLDDALKIAEWENIRLIKSLPTQTLEKLRSRFTQAVRGGWRWESVVDDVKSILNTNEKRATLIARDQIGKLNGHLTKLRQQNIGVKSYIWRGMLDERERAHHVDREGKQFDWDNPPDDGHPGEPILCRCDAEAVFPEFEDLGRDDAEPIDPISTTKTGKMNLDELFDNSLSGGGNKSFSNFGLVDPALVTLAKESIGLDISDWRHSIDESSIRHILKQHGNEKAENKRGQRAVTKADILMLPQIVSSFDSIDYTGTSDAGSETFLLRKEIGDEIFCVQEVRKRHKKIAVKTMWIRKKKKP
>H106-2
VGYLRGLARNINTTVNQKLVEIRPHFQANIRQDSFSDTLERWLIELLQAVLIFVDEKEITQFVRGYIHQMANFNGKQFHKVLKSVYSVDVFTTEPWLDDALKIAEWENIRLIKSLPTQTLEKLRSRFTQAVRGGWRWESVVDDVKSILNTNEKRATLIARDQIGKLNGHLTKLRQQNIGVKSYIWRGMLDERERAHHVDREGKQFDWDNPPDDGHPGEPILCRCYAEAVFPEFEDLNGVIYAE
>H111-1
VGYLRGLARNINTTVNQKLVEIRPHFQANIRQDSFSDTLERWLIELLQAVLIFVDEKEITQFVRGYIHQMANFNGKQFHKVLKSVYSVDVFTTEPWLDDALKIAEWENIRLIKSLPTQTLEKLRSRFTQAVRGGWRWESVVDDVKSILNTNEKRATLIARDQIGKLNGHLTKLRQQNIGVKSYIWRGMLDERERAHHVDREGKQFDWDNPPDDGHPGEPILCRCYAEAVFPEFEDLNGVIYAE
>H123-4
VGYLRGVARNINTMVNQKLVEIRPHFQANIRQDSFSDTLERWLIELLQAVLIFVDEKEIAQFVRGYIHQTENFNGKQFHKVLKSVYSVDVFTTEPWLDDALKIAEWENIRLIKSLPTQTLEKLRSRFTQAVRGGWRWESVVDDVKSILNTNEKRATLIARDQIGKLNGHLTKLRQQNIGVKSYIWRGMLDERERAHHVDREGKQFDWDNPPDDGHPGEPILCRCYAEAVFPEFEDLGRDDAEPIDPISTTKTGKMNLDELFDNSLSGGGNKSFSNFGLVDPALVTLAKESIGLDISDWRHSIDESSIRHILKQHGNEKAENKRGQRAVTKADILMLPQIVSSFDSIDYTGTSDAGSETFLLRKEIGDEIFCVQEVRKRHKKIAVKTMWIRKKKKP
>H130-1
MVNQKLVEIRPHFQANIRQDSFSDTLERWLIELLQAVLIFVDEKEIAQFVRGYIHQTENFNGKQFHKVLKSVYSVDVFTTEPWLDDALKIAEWENIRLIKSLPTQTLEKLRSRFTQAVRGGWRWESVVDDVKSILNTNEKRATLIARDQIGKLNGHLTKLRQQNIGVKSYIWRGMLDERERAHHVDREGKQFDWDNPPDDGHPGEPILCRCYAEAVFPEFEDLGRDDAEPIDPISTIKTGKMNLDELFDNSLSGGGNKSFSNFGSVGPALVTLAKESIGLDISGWQHSIDESSIRHILKQHGNEKAENKRGQRAVTKADILMLPQIVSSFDSIDYTGTSDAGSETFLLRKEIGDEIFCVQEVRKRHKKIAVKTMWIRKKKKP
>H139-1
VGYLRGVARNINTMVNQKFVEIRPHFQANIRQDSFSDILERWLIELLQAVLIFVDEKEITQFVRGYVKQTADFNRRQFHKVLKSVYSVDVFTTEPWLDDALKIAEWENIRLIKSLPTQTLEKLRSRFTQAVRGGWRWESVVDDVKSILNTNEKRATLIARDQIGKLNGHLTKLRQQNIGVKSYIWRGMLDERERAHHVDREGKQFDWDNPPDDGHPGEPILCRCYAEAVFPEFEDLGRDDAEPIDPISTIKTGKMNLDELFDNSLSGGGNKSFSNFGSVDPALVTLAKESIGLDISGWQHSIDESSIRHILKQHGNEKAENKRGQRAVTKADILMLPQIVSSFDSIDYTGTSDAGNETFLLRKEIGDEIFCVQEVRKRHKKIAVKTMWIRKKKKP
>H005-1
MTDDVERAMQQPQGSFFMDDAKGFQAISAKALMKVLEKYEKSDRTSQAENIANGFVSRGDAQNHAEISTNLKNQTGIDLSAYLRNSPNVVERVNELTVSNIQLIKSIRTQYLDKVQNAVTQAMVQGTLNKDLAEQLKKLGKDVESRAMLIARDQSSKLNAALTRARHEEVGIKKYMWSTSGDERVRESHAEKDGLIFEYTNPPADTGHPGHDVNCRCVQIPVLDNNEQIVKNSLIVSQQEKQQMRSEWSDDFPDTIIDRKLGDATSHPLYENAKKGSIEDAYQLAKDLVTDDAVNKLKQLVGNKNAILIPVHAEEAVGRNMIPVAIATVLSKKLHIPVDLSIVQATKVSRTGGDGWHRLVYSPAFDGMVPKDKYAIILDDTQTQGGTLASLKGYIEENKGKVIASYALTGKQYSVQLRLSKDTLAELRSKYGELESWWKKEFGYDFSRLTEWEARFIINSRKTPDEVRNTILARKQA
>H011-2
MSKRTELWYRQQLKQFVKMMTNDVERALQQPQGSFFMDDAKGFQAISARALMKVLEKYEKSDRTSQAENIANGFVGRGDAQNHAEVSTNLKNQTGIDLSAYLRNSPNIAERVNALTAGNIQLIKSIRAQYLDKVQNAVMQAMVRGSLNKDLAAQIKDLGKTTEKRAMFIARDQSSKLNAALTQVRHEEVGIKKYMWSASLDERVRESYAEKDGQIFEYANPPADTGHPGHDVNCRCVQIPVLDDVVNLKSEETELSYQAAEPNKTGKMDLDELFESSIGGGGNKSFSNFGGVNSELIALAKESIGLDITDWQHSIDESSIRHILKQHGNEKAENKRGQRAVTKKDILLLPLVVSAFDSIEYTGTSDSGNETFLIKKEIDDEIFSVQEVRKRHKKIAVKTMWIKRKKKATSSA
>H017-4
MTDDVEIAMQQPQGSFFMDDAKGFQAISAKALMKVLEKYEKSDRTSQAENIANGFVGRGDAQNHAEVSTNLKNQTGIDLSAYLRNSPNIAERVNALTAGNIQLIKSIRAQYLDKVQNAVMQAMVRGSLNKDLAAQIKDLGKTTEKRAMFIARDQSSKLNAALTQARHEDVGIKKYMWSASLDERVRESHAEKDGQIFEYSNPPADTGHPGHDFNCRCVQIPVLDNNEQIVKNSPIVSQQEKQQMRSEWSDDFPDTIIDRKLGDATSHPLYENAKKGSIEDAYQLAKDLVTDDAVNKLKQLVGNKNAILIPVHAEEAVGQNMIPVAIATVLSKKLHIPVDLSIVQATKVSRTGGDGWHRLVYSPAFDGIVPKDKYAIILDDTQTQGGTLASLKGYIEENKGKVIASYALTGKQYSVQLRLSKHTLAELRSKYGELESWWKKEFGYDFSRFTEWEARFIINSRKTPDEVRNTILARKQA
>H020-4
MTDDVERALQQPQGSFFMDDAKGFQAISAKALMKVLEKYEKSDRTSQAENIANGFVGRGDAQNHAEVSTNLKNQTGIDLSAYLRNSPNIAERVNALTAGNIQLIKSIRSQYLDKVQNAVMQAMVRGSLNKDLTAQIKDLGKTTEKRAMFIARDQSSKLNAALTQARHEEVGIKKYMWSASLDERVRESHAEKDGQIFEYSNPPADTGHPGHDFNCRCVQIPVLDNNEQIVKNSPIVSQQEKQQMRSEWSDDFPDTIIDRKLGDATSHPLYENAKKGSIEDAYQLAKDLVTDDAVNKLKQLVGNKNAILIPVHAEEAVGQNMIPVAIATVLSKKLHIPVDLSIVQATKVSRTGGDGWHRLVYSPAFDGIVPKDKYAIILDDTQTQGGTLASLKGYIEENKGKVIASYALTGKQYSVQLRLSKDTLAELRSKYGELESWWKKEFGYDFSRFTEWEARFIINSRKTPDEVRNTILARKQA
>H021-4
MTDDVERALQQPQGSFFMDDAKGFQAISAKALMKVLEKYEKSDRTSQAENIANGFVGRGDAQNHAEVSTNLKNQTGIDLSAYLRNSPNIAERVNALTAGNIQLIKSIRSQYLDKVQNAVMQAMVRGSLNKDLTAQIKDLGKTTEKRAMFIARDQSSKLNAALTQARHEEVGIKKYMWSASLDERVRESHAEKDGQIFEYSNPPADTGHPGHDFNCRCVQIPVLDNNEQIVKNSPIVSQQEKQQMRSEWSDDFPDTIIDRKLGDATSHPLYENAKKGSIEDAYQLAKDLVTDDAVNKLKQLVGNKNAILIPVHAEEAVGQNMIPVAIATVLSKKTPYSC
>H092-4
MTDDVEIAMQQPQGSFFMDDAKGFQAISAKALMKVLEKYEKSDRTSQAENIANGFVGRGDAQNHAEVSTNLKNQTGIDLSAYLRNSPNIAERVNALTAGNIQLIKSIRAQYLDKVQNAVMQAMVRGSLNKDLAAQIKDLGKTTEKRAMFIARDQSSKLNAALTQARHEDVGIKKYMWSASLDERVRESHAEKDGQIFEYSNPPADTGHPGHDFNCRCVQIPVLDNNEQIVKNSPIVSQQEKQQMRSEWSDDFPDTIIDRKLGDATSHPLYENAKKGSIEDAYQLAKDLVTDDAVNKLKQLVGNKNAILIPVHAEEAVGQNMIPVAIATVLSKKLHIPVDLSIVQATKVSRTGGDGWHRLVYSPAFDGIVPKDKYAIILDDTQTQGGTLASLKGYIEENKGKVIASYALTGKQYSVQLRLSKHTLAELRSKYGELESWWKKEFGYDFSRFTEWEARFIINSRKTPDEVRNTILARKQA
>H094-3
MTDDVEIAMQQPQGSFFMDDAKGFQAISAKALMKVLEKYEKSDRTSQAENIANGFVGRGDAQNHAEVSTNLKNQTGIDLSAYLRNSPNIAERVNALTAGNIQLIKSIRAQYLDKVQNAVMQAMVRGSLNKDLAAQIKDLGKTTEKRAMFIARDQSSKLNAALTQARHEDVGIKKYMWSASLDERVRESHAEKDGQIFEYSNPPADTGHPGHDFNCRCVQIPVLDNNEQIVKNSPIVSQQEKQQMRSEWSDDFPDTIIDRKLGDATSHPLYENAKKGSIEDAYQLAKDLVTDDAVNKLKQLVGNKNAILIPVHAEEAVGQNMIPVAIATVLSKKLHIPVDLSIVQATKVSRTGGDGWHRLVYSPAFDGIVPKDKYAIILDDTQTQGGTLASLKGYIEENKGKVIASYALTGKQYSVQLRLSKHTLAELRSKYGELESWWKKEFGYDFSRFTEWEARFIINSRKTPDEVRNTILARKQA
>H110-4
MTDDVEIAMQQPQGSFFMDDAKGFQAISAKALMKVLEKYEKSDRTSQAENIANGFVGRGDAQNHAEVSTNLKNQTGIDLSAYLRNSPNIAERVNALTAGNIQLIKSIRAQYLDKVQNAVMQAMVRGSLNKDLAAQIKDLGKTTEKRAMFIARDQSSKLNAALTQARHEDVGIKKYMWSASLDERVRESHAEKDGQIFEYSNPPADTGHPGHDFNCRCVQIPVLDNNEQIVKNSPIVSQQEKQQMRSEWSDDFPDTIIDRKLGDATSHPLYENAKKGSIEDAYQLAKDLVTDDAVNKLKQLVGNKNAILIPVHAEEAVGQNMIPVAIATVLSKKLHIPVDLSIVQATKVSRTGGDGWHRLVYSPAFDGIVPKDKYAIILDDTQTQGGTLASLKGYIEENKGKVIASYALTGKQYSVQLRLSKHTLAELRSKYGELESWWKKEFGYDFSRFTEWEARFIINSRKTPDEVRNTILARKQA
>H112-2
MTDDVEGAMQQPQGSFFMDDAKGFQAISAKALMKVLEKYEKSDRTSQAENIANGFVGRGDAQNHAEVSTNLKNQTGIDLSAYLRNSPNIAERVNALTRW
MQAMVRGSLNKDLAAQVKDLGKTTEKRAMFIARDQSSKLNAALTQARHEEVGIKKYMWSTSGDERVRESHAEKDGQIFEYANPPADTGHPGHDVNCRCVQIPVLDDVVNLKSEETELSYQAAEPNKTGKMDLDELFESSIGGGGNKSFSNFGGVNSELITLAKESIGLDITDWQHSIDESSIRHILKQHGNEKAENKRGQRAVTKKDILLLPLVVSAFDSIEYTGTSDSGNETFLIKKEIDDEIFSVQEVRKRHKKIAVKTMWIKRKKKATSSA
>H116-4
MTDDVEIAMQQPQGSFFMDDAKGFQAISAKALMKVLEKYEKSDRTSQAENIANGFVGRGDAQNHAEVSTNLKNQTGIDLSAYLRNSPNIAERVNALTAGNIQLIKSIRAQYLDKVQNAVMQAMVRGSLNKDLAAQIKDLGKTTEKRAMFIARDQSSKLNAALTQARHEDVGIKKYMWSASLDERVRESHAEKDGQIFEYSNPPADTGHPGHDFNCRCVQIPVLDNNEQIVKNSPIVSQQEKQQMRSEWSDDFPDTIIDRKLGDATSHPLYENAKKGSIEDAYQLAKDLVTDDAVNKLKQLVGNKNAILIPVHAEEAVGQNMIPVAIATVLSKKLHIPVDLSIVQATKVSRTGGDGWHRLVYSPAFDGIVPKDKYAIILDDTQTQGGTLASLKGYIEENKGKVIASYALTGKQYSVQLRLSKHTLAELRSKYGELESWWKKEFGYDFSRFTEWEARFIINSRKTPDEVRNTILARKQA
>H118-3
MTDDVEGAMQQPQGSFFMDDAKGFQAISAKALMKVLEKYEKSDRTSQAENIANGFVGRGDAQNHAEVSTNLKNQTGIDLSAYLRNSPNIAERVNALTRW
MQAMVRGSLNKDLAAQVKDLGKTTEKRAMFIARDQSSKLNAALTQARHEEVGIKKYMWSTSGDERVRESHAEKDGQIFEYANPPADTGHPGHDVNCRCVQIPVLDDVVNLKSEETELSYQAAEPNKTGKMDLDELFESSIGGGGNKSFSNFGGVNSELITLAKESIGLDITDWQHSIDESSIRHILKQHGNEKAENKRGQRAVTKKDILLLPLVVSAFDSIEYTGTSDSGNETFLIKKEIDDEIFSVQEVRKRHKKIAVKTMWIKRKKKATSSA
>H120-4
MTDDVEIAMQQPQGSFFMDDAKGFQAISAKALMKVLEKYEKSDRTSQAENIANGFVGRGDAQNHAEVSTNLKNQTGIDLSAYLRNSPNIAERVNALTAGNIQLIKSIRAQYLDKVQNAVMQAMVRGSLNKDLAAQIKDLGKTTEKRAMFIARDQSSKLNAALTQARHEDVGIKKYMWSASLDERVRESHAEKDGQIFEYSNPPADTGHPGHDFNCRCVQIPVLDNNEQIVKNSPIVSQQEKQQMRSEWSDDFPDTIIDRKLGDATSHPLYENAKKGSIEDAYQLAKDLVTDDAVNKLKQLVGNKNAILIPVHAEEAVGQNMIPVAIATVLSKKLHIPVDLSIVQATKVSRTGGDGWHRLVYSPAFDGIVPKDKYAIILDDTQTQGGTLASLKGYIEENKGKVIASYALTGKQYSVQLRLSKHTLAELRSKYGELESWWKKEFGYDFSRFTEWEARFIINSRKTPDEVRNTILARKQA
>H130-3
MSKRTELWYRQQLKQFVKMMTNDVERALQQPQGSFFMDDAKGFQAISARALMKVLEKYEKSDRTSQAENIANGFVGRGDAQNHAEVSTNLKNQTGIDLSAYLRNSPNIAERVNALTAGNIQLIKSIRAQYLDKVQNAVMQAMVRGSLNKDLAAQIKDLGKTTEKRAMFIARDQSSKLNAALTQVRHEEVGIKKYMWSASLDERVRESYAEKDGQIFEYANPPADTGHPGHDVNCRCVQIPVLDDVVNLKSEETELSYQAAEPNKTGKMDLDELFESSIGGGGNKSFSNFGGVNSELIALAKESIGLDITDWQHSIDESSIRHILKQHGNEKAENKRGQRAVTKKDILLLPLVVSAFDSIEYTGTSDSGNETFLIKKEIDDEIFSVQEVRKRHKKIAVKTMWIKRKKKATSSA
>H135-1
MTDDVEIAMQQPQGSFFMDDAKGFQAISAKALMKVLEKYEKSDRTSQAENIANGFVGRGDAQNHAEVSTNLKNQTGIDLSAYLRNSPNIAERVNALTAGNIQLIKSIRAQYLDKVQNAVMQAMVRGSLNKDLAAQIKDLGKTTEKRAMFIARDQSSKLNAALTQARHEDVGIKKYMWSASLDERVRESHAEKDGQIFEYSNPPADTGHPGHDFNCRCVQIPVLDNNEQIVKNSPIVSQQEKQQMRSEWSDDFPDTIIDRKLGDATSHPLYENAKKGSIEDAYQLAKDLVTDDAVNKLKQLVGNKNAILIPVHAEEAVGQNMIPVAIATVLSKKLHIPVDLSIVQATKVSRTGGDGWHRLVYSPAFDGIVPKDKYAIILDDTQTQGGTLASLKGYIEENKGKVIASYALTGKQYSVQLRLSKHTLAELRSKYGELESWWKKEFGYDFSRFTEWEARFIINSRKTPDEVRNTILARKQA
>H139-5
MTDDVERALQQPQGSFFMDDAKGFQAISAKALMKVLEKYEKSDRTSQAENIANGFVGRGDAQNHAEVSTNLKNQTGIDLSAYLRNSPNIAERVNALTAGNIQLIKSIRSQYLDKVQNAVMQAMVRGSLNKDLTAQIKDLGKTTEKRAMFIARDQSSKLNAALTQARHEEVGIKKYMWSASLDERVRESHAEKDGQIFEYSNPPADTGHPGHDFNCRCVQIPVLDNNEQIVKNSPIVSQQEKQQMRSEWSDDFPDTIIDRKLGDATSHPLYENAKKGSIEDAYQLAKDLVTDDAVNKLKQLVGNKNAILIPVHAEEAVGQNMIPVAIATVLSKKLHIPVDLSIVQATKVSRTGGDGWHRLVYSPAFDGIVPKDKYAIILDDTQTQGGTLASLKGYIEENKGKVIASYALTGKQYSVQLRLSKDTLAELRSKYGELESWWKKEFGYDFSRFTEWEARFIINSRKTPDEVRNTILARKQA
>H184-3
MTDDVERAMQQPQGSFFMDDAKGFQAISAKALMKVLEKYEKSDRTSQAENIANGFVSRGDAQNHAEVSTNLKNQTGIDLSAYLRNSPNIVERVNELTVSNIQLIKSIRTQYLDKVQNAVM
MVQGTLNKDLGEQLKKLGKDVESRAMLIARDQSSKLNAALTRARHEEVGIKKYMWSTSGDECVRESHAEKDGQIFEYTNPPADTGHPGHDVNCRCVQIPVLDDIVKPESSEDEKESLIQKSGKMELSDLIDSSSGRGGNKLYSDIGSVSSELVAKAKESIGLDISDWQHSVDESGIRHTFKQHGNETTESKRGQRAVTKKDILLLPLIISSFDSIEYAGLSDMGNKTFLIKKEIEDEIFTVQEVRKKHKKLTMKTMWIRRKSKK
>H198-5
MTDNVERAMQQPQGSFFMDDARGFQAISARALMKVLEKYEKSDRTSQAENIANGFVSRGDAQNHAEVSTNLKNQTGIDLSAYLRNSPNIAERVNALTAGNIQLIKSIRLQYLDKVQNAVMQAMVRGSLNKDLTAQIKDLGKTTEKRAMFIARDQSSKLNAALTQARHEEVGIKKYMWSASLDERVRESHAEKDGQIFEYSNPPADTGHPGHDFNCRCVQIPVLDNNEQIVKNSPIVSQQEKQQMRSEWSDDFPDTIIDRKLGDATSHPLYENAKKGSIEDAYQLAKDLVTDDAVNKLKQLVGNKNAILIPVHAEEAVGQNMIPVAIATVLSKKLHIPVDLSIVQATKVSRTGGDGWHRLVYSPAFDGIVPKDKYAIILDDTQTQGGTLASLKGYIEENKGKVIASYALTGKQYSVQLRLSKDTLAELRSKYGELESWWKKEFGYDFSRFTEWEARFIINSRKTPDEVRNTILARKQA
>H199-5
MTDDVERALQQPQGSFFMDDAKGFQAISAKALMKVLEKYEKSDRTSQAENIANGFVGRGDAQNHAEVSTNLKNQTGIDLSAYLRNSPNIAERVNALTAGNIQLIKSIRSQYLDKVQNAVMQAMVRGSLNKDLTAQIKDLGKTTEKRAMFIARDQSSKLNAALTQARHEEVGIKKYMWSASLDERVRESHAEKDGQIFEYSNPPADTGHPGHDFNCRCVQIPVLDNNEQIVKNSPIVSQQEKQQMRSEWSDDFPDTIIDRKLGDATSHPLYENAKKGSIEDAYQLAKDLVTDDAVNKLKQLVGNKNAILIPVHAEEAVGQNMIPVAIATVLSKKLHIPVDLSIVQATKVSRTGGDGWHRLVYSPAFDGIVPKDKYAIILDDTQTQGGTLASLKGYIEENKGKVIASYALTGKQYSVQLRLSKDTLAELRSKYGELESWWKKEFGYDFSRFTEWEARFIINSRKTPDEVRNTILARKQA
>H201-1
MTDDVERAMQQPQGSFFMDDAKGFQAISAKALMKVLEKYEKSDRTSQAENIANGFVSRGDAQNHAEVSTNLKNQTGIDLSAYLRNSPNIVERVNELTVSNIQLIKSIRTQYLDKVQNAVMQAMVQGSLNKDLAEQLKKLGKDVESRAMLIARDQSSKLNAALTRARHEEAGIKKYMWSTSGDERVRESHAEKDGQIFEYTNPPADTGHPGHDVNCRCVQIPVLDDIVKPESSEDEKESLIQKSGKMELSDLIDSSSGRGGNKLYSDIGSVSSELVAKAKESIGLDISDWQHSVDESGIRHTFKQHGNETTESKRGQRAVTKKDILLLPLIISSFDSIEYAGLSDMGNETFLIKKEIEDEIFTVQEVRKKHKKLTMKTMWIRRKSKK
>A001-3
MTSDIERALQQPQRPFFMDDADGFKAISAKALLAYLEKYEKTDRTSQAENIAQGFVSRGDAQNQAEVSTNLKNQTGVDLAGYLRNSPNIAEKVNALTIDNVQLITNISSQYLDKVKSAVTRAMVSGSLNKDLAAQIKAIGQKTEKRAAFIARDQSSKLNAALTQARHEDLGVKKYMWSTAGDERVRDSHEELDGKVFSYDKPPEVGNPGHDFNCFPGQSELKGLPRPEKLYRRWYSGKLTELVTDNGTVLLATPNHPILTSNGIKSIDSVNVGDYLACEIKQTFDTVKLNGKNLIPTIEQVFNSLLLNGVRTSISSSKSGKFHGDFSDSEIEIISIDSFLIDVLNALFIKKLPELGFTNADMVICKALFSTDSHFDLLKCASGSTGSSFMSRFNLLCSLLVAHLTPLELFCLGLGANIGIIGKQIPANNISRDVEMFSNHIFACAALIHGKDFINWQRDRIMSLVAPNFGHRYTDSFETLSKRLLVTTNNSANFGNAQSLGIEFRRVVNKVVTQASCHIYNLQTVSGYYNINSVFVSNCRCVAIPVFDEAQSKAKAQETLSEPVKENLTLSIDKLVEKSKKIEQTITADINNITIKAGGKLVGLENRLKTAPSIKRKIEAEVADGFSKSLSLNKIGDAIRYTTVFKEGDFVTRYKAMQYLLAIKGYKTIIVKNTWKNDSAYTGVNTFIQNEDGDVFEMQYHTQQSFDLKNGLLHKIYKQFRNPKTPFHEKEKLLLEMRKLSSKIKVPKGIELIEDKK
>A020-2
MTDDIERALQQPQGSFFMDDAEGFKAISAKALLAYLEKYEKTDRTSQAENIAQGFVSRGDAQNQAEVSTNLKNQTGVDLAGYLRNSPNIAEKVNALTIDNVQLITNISSQYLDKVKSAVTRAMVSGSLNKDLAAQIKAIGQKTEKRAAFIARDQSSKLNAALTQARHEDLGVKKYMWSTAGDERVRDSHEELDGKVFSYDKPPEVGNPGHDFNCFPGQSELKGLPRPEKLYRRWYSGKLTELVTDNGTVLLATPNHPILTSNGIKSIDSVNVGDYLACEIKQTFDTVKLNGKNLIPTIEQVFNSLLLNGVRTSISSSKSGKFHGDFSDSEIEIISIDSFLIDVLNALFIKKLPELGFTNADMVICKALFSTDSHFDLLKCASGSTGSSFMSRFNLLCSLLVAHLTPLELFCLGLGANIGIIGKQIPANNISRDVEMFSNHIFACAALIHGKDFINWQRDRIMSLVAPNFGHRYTDSFETLSKRLLVTTNNSANFGNAQSLGIEFRRVVNKVVTQASCHIYNLQTVSGYYNINSVFVSNCRCVAIPVFDEAQSKAKAQETLSEPVKENLTLSIDKLVEKSKKIEQTITADINNITIKAGGKLVGLENRLKTAPSIKRKIEAEVADGFSKSLSLNKIGDAIRYTTVFKEGDFVTRYKAMQYLLAIKGYKTIIVKNTWKNDSAYTGVNTFIQNEDGDVFEMQYHTQQSFDLKNGLLHKIYKQFRNPKTPFHEKEKLLLEMRKLSSKIKVPKGIELIEDKK
>A024-1
MTEDIERALQQPQGSFFMDDAEGFKAISAKSLLAYLEKYEKTDRTSQAENIAQGFVSRGDAQNQAELSTNIKNQTGVDLAGYLRNSPNITEKVNAMTTANVQLIKSIRSQYLDKVQNAVTQAVVNGALNKDLVQQIKDIGKTTEKRAIFIARDQSSKLNATLTQARHEDVGVTKYMWSTSGDERVRDSHAEKDGQIFEYANPPADTGHPGHDFNCRCVQIAVFDDVVSQMPKGERDPVKETEQETAKELPIAETTVELIDKLKGINVEHNPVQLLKENLSFEKIIDKLAGGDMTGGSCVSLALSYIGNRSGLDVTDYRGGDSCKFFSYVSNIRKLFSASGIATKTFEVYKESKEIAGILNAKLELNKEYYLSAGRHAAIVRRVDAGLEYLEMQSSVKNGWMPFDKYGSIIKTLQKRFGCRLRPDKYGFSSKVLLADVDSFKSRKSDLKQILGYLNTAKDKQKKGSFGGEK
>A026-1
MTDDIERALQQPQGSFFMDDAEGFKAISAKALLAYLEKYEKTDRTSQAENIAQGFVSRGDAQNQAEVSTNLKNQTGVDLAGYLRNSPNIAEKVNALTIDNVQLITNISSQYLDKVKSAVTRAMVSGSLNKDLAAQIKAIGQKTEKRAAFIARDQSSKLNAALTQARHEDLGVKKYMWSTAGDERVRDSHEELDGKVFSYDKPPEVGNPGHDFNCFPGQSELKGLPRPEKLYRRWYSGKLTELVTDNGTVLLATPNHPILTSNGIKSIDSVNVGDYLACEIKQTFDTVKLNGKNLIPTIEQVFNSLLLNGVRTSISSSKSGKFHGDFSDSEIEIISIDSFLIDVLNALFIKKLPELGFTNADMVICKALFSTDSHFDLLKCASGSTGSSFMSRFNLLCSLLVAHLTPLELFCLGLGANIGIIGKQIPANNISRDVEMFSNHIFACAALIHGKDFINWQRDRIMSLVAPNFGHRYTDSFETLSKRLLVTTNNSANFGNAQSLGIEFRRVVNKVVTQASCHIYNLQTVSGYYNINSVFVSNCRCVAIPVFDEAQSKAKAQETLSEPVKENLTLSIDKLVEKSKKIEQTITADINNITIKAGGKLVGLENRLKTAPSIKRKIEAEVADGFSKSLSLNKIGDAIRYTTVFKEGDFVTRYKAMQYLLAIKGYKTIIVKNTWKNDSAYTGVNTFIQNEDGDVFEMQYHTQQSFDLKNGLLHKIYKQFRNPKTPFHEKEKLLLEMRKLSSKIKVPKGIELIEDKK
>H151-1
LHFRYDAHLRQQVYKRLNALQKLLINRISAIGIEALPAKKLDKLLTELQTEIAKTYQETTAYTQDELSGFLSLEAAKISQLYNDEIGFDLFNDVPKERIKAIKNVAVIEGQPLEAWWNKQRADLAFKFEGIIRSGVAEGKQNGQLATEVRELMSVSRRTAETLVITAVAKVADTAHEALRDANLDILQGEEHLSTLDMRTSTVCQVRDGKRWDLDKKPIGHNIPYKRPPLHPRCRSILQLVTKSWEELGVQGMQEIPTSTRASMNGQVDERVNYESWLNSKTAEEKEQILGKGKADLWQRGVITFSDMLDQSGRALTLRELDELSNIPEAIRAIRRTHWSDEFKAKTESIYYAFAKEGIIIDYHGLSRFGDRLAKTGLSLEEAIEFVKNNKPNYIDSRNGRFVIFDEVLKVAVIQSNKDGQIISFFKKGKIEGKDEWIKI
>H224-2
LHFRYDAHLRQQVYKRLNALQKLLINRISAIGIEALPAKKLDKLLTELQTEIAKTYQETTAYTQDELSGFLSLEAAKISQLYNDEIGFDLFNDVPKERIKAIKNVAVIEGQPLEAWWNKQRADLAFKFEGIIRSGVAEGKQNGQLATEVRELMSVSRRTAETLVITAVAKVADTAHEALRDANLDILQGEEHLSTLDMRTSTVCQVRDGKRWDLDKKPIGHNIPYKRPPLHPRCRSILQLVTKSWEELGVQGMQEIPTSTRASMNGQVDERVNYESWLNSKTAEEKEQILGKGKADLWQRGVITFSDMLDQSGRALTLRELDELSNIPEAIRAIRRTHWSDEFKAKTESIYYAFAKEGIIIDYHGLSRFGDRLAKTGLSLEEAIEFVKNNKPNYIDSRNGRFVIFDEVLKVAVIQSNKDGQIISFFKKGKIEGKDEWIKI
>H225-3
LYFRYDAHLRQQVYKRLNALQKLLINRISAIGVEALPAKKLDKLLTELQTEIAKTYQETTAYTQDELSGFLSLEAAKISQLYNDEIGFDLFNDVPKERIKAIKNVAVIEGQPLEAWWNKQRADLAFKFEGIIRSGVAEGKQNGQLATEVRELMSVSRRTADTLVITSVAKVADTAHEALRDANLDILQGEEHLSTLDMRTSTVCQVRDGKQWDLGKKPIGHNIPYKRPPLHPRCRSILQLVTKSWEELGVQGMQEMPTSTRASMDGPVDERVNYESWLNSKTAEEKEQILGKGKADLWQRGVITFSDMLDQSGRALTLRDLQKSYTQSWIAEDIYQRISEEVKNSLKIQAFKAAYNITHHELVAMKAYTSELYWDLNYNMRNDNLTLTDKRFIAVVNQGLDKVPAYNGMTYRDTTLPDEVLEKYQIGKIVTEKAFTSSSIDNSLSTFKGNVRFIIQSKNGKIIEDISDYPDEREVLFKDRTKFFIKDRYMNGNVTVIEAREL
>H054-3
MGQEIAKSFKRIDQIFKQIKIEVRQLLDSSLTPRFKTNALEEITSTDLAELLETIQRILDRNLLSGAEDGGQLWIDAFIDTATKKGTQSAVTDLTLQSETYRNSRNLGSILFNPQYMKTLSIAHTANYATWKGVSAAVRKELAEIITEAIFNGDNVKVTARSIKDRLNVSNRRAKLIAQTEQLAAYRRAEWAEAEEARKELGLNTKLLHFSALKPTTRLTHAARHGKCFDVDEVKEWYSKDGNRFNCYCKQSVIVLNKDGKSDIEPLLKSLSDERENWVGALRKKRNEEK
>H173-1
MGQEIAKSFKRIDQIFKQIKIEVRQLLDSSLTPRFKTNALEEITSTDLAELLETIQRILDRNLLSGAEDGGQLWIDAFIDTATKKGTQSAVTDLTLQSETYRNSRNLGSILFNPQYMKTLSIAHTANYATWKGVSAAVRKELAEIITEAIFNGDNVKVTARSIKDRLNVSNRRAKLIAQTEQLAAYRRAEWAEAEEARKELGLNTKLLHFSALKPTTRLTHAARHGKCFDVDEVKEWYSKDGNRFNCYCKQSVIVLNKDGKSDIEPLLKSLSDERENWVGALRKKRNEEK
>H200-2
LHFRYDAHLRQQVYKRLNTLQKSLINRISAIGVEGLSAKKLDKLLTELQTEIAKTYQETTAYTQDELSGFLSFEASKISQLYNDEIGFDLFNDVPKERIKAIKNVAVIEGQPLEAWWNKQRADLAFKFEGIIRSGVAEGKQNGQLTTEVRELMNISRRNAETLVITAVAKVADTAHEELRDANLDILSGEEHLSTLDMRTSAVCQVRDGKRWDLDKKPIGHNIPYKRPPLHPRCRSILQLVTKSWEELGVQGMDEMPTSTRASMNGQVDERINYESWLHSKTHEEREQVLGKGKADLWERGVITFSDMLDQSGRALTLRDLQKSYTQSWIAEDIYQRISEEVKNSLKIQAFKAAYNITHHELVAMKAYTSELYWDLNYNMRNDNLTLTDKRFIAVVNQGLDKVPAYNGMTYRDTTLPDEVLEKYQIGKIVTEKAFMSSSIDNSLSTFKGNVRFIIQSKNGKIIEDISDYPDEREVLFKDRTKFFIKDRYMNGNVTVIEAREL
>H143-1
LHFRYDAHLRQQVYKRLNALQKSLINRISAIGVEALPAKKLDKLLTELKSEIAKTYQETTAYTQDELSGFLWLEASKINQLYNGEVGFDLFNAVSKERIKAIKNVAVIEGQPLEAWWNKQRADLAFKFEGIIRSGVAEGKQNGQLATEVRELMNISRRNAETLVITAVAKVADTAHEELRDANLDILSGEEHLSTLDMRTSTVCQVRDGKRWDLDKKPIGHNIPYKRPPLHPRCRSILQLVTKSWEELGVQGMDEMPTSTRASMNGQIDERINYESWLNNKTAEEKEQVLGKGKADLWERGVITFSDMLDQSGRPLTLLDLQDQAEIPKAIRVIRRAHWSEEFKAKTEKIYYDFANEGIIIDHHGLGRLGERLVKAKLTVVEAIQIVKNTPINYIDKRNGRYVRFNQERKVAIIQSNIDDQIITFERKTTPNLDNWKPYE
>H156-1
LESLLADRKILLFRYDAHLRREIYKKLTALQKQLINKISVVGVDGVNQRELNLLLKEVKELVTETYNHISDYSSDELNSLLPLETVAVHKIYNAAFKFDLFSPVPEYKIKAIKRTVIVAGSPLNDWWAKQGDDVAFKFSGIIRQGMLDGKQTSQLVTETKELLQGSRRWAETLVRTAVMKVHDKAHEVLRDENADIIKGEQHISTLDLRTSDICRARDGKSWNLDKKPIGHNLPYQRPPLHPNCRSTLRLVTKSWRELGLDADDVPESTRASMDGQVKDNLNYEDWLKSKTTEQQDEVLGKGKADLWRKGIITFRDMIDQSGRPLTLKELKELYE
>H027-1
LLKNHPAKVTVYIDGLAASMASVIAMAGNEVIMPENAMMMIHKPWGIQGGDAEDMRKYADLLDKVENTLIPAYANKTGKTPEELAEMLSAETWLNGKECVEQGFADKLAEPLVAMASIKSRKLEDFENMPKAMKDMLFKPQGNAGASAPQATPTPAQPAPTEPVNQAPTAPVDNTAQVQAELNKRNADIKAVFAPFGTTHNDLLVECLGDLSITADQAKDKLLAKLGAGTTPSAAVTPYADNGNIVGDSVKQSLLARAGIDKDKVNAKDNAYNAMTLRELARASLVDRGISVSGQNAMSMVGLAFTHSSSDFGQILIDVAHKSLLKGWETAAENFDQFTSRGTLTDFRAAKRVGLGDFGYLPQVGEGEEYTYGTIGDEGASVALATYGQLFSITRQAIINDDMHLLTKIPEKMGQAARATIAKLVFALLTGNAIAQDGKALFDASHKNTLTGAALDVTNIDKAIQMMNGFVNTRGEPLAIEPDFMLLPTSLYTRAKQVLGSASVEGADINSGIINPIRDIVPTVKSARLQVADPKSWYLINKEAIEVSYLDGIDTPYMEQQQGFTVDGVSTKVRIDAGVNVIDYRGVVKVTNK
>H032-2
LLKNHPANVTVYIDGLAASMASVIAMAGNEVIMPENAMMMIHKPWGIQGGDAEDMRKYADLLDKVENTLIPAYASKTGKTPEELAEMLSAETWLNGKECVEQGFADKLAEPLVAMASIKSRKLEDFENMPKAMKDMLFKPQGNAGASAPQATPTPAQPAPTEPVNQAPTAPVDNTAQVQAELNKRNADIKAVFAPFGTTHNDLLVECLGDLSITADQAKDKLLAKLGAGTTPSAAVTPYADNGNIVGDSVKQSLLARAGIDKDKVNAKDNAYNAMTLRELARASLVDRGISVSSQNAMSMVGLAFTHSSSDFGQILIDVAHKSLLKGWETAAENFDQFTSRGTLTDFRAAKRVGLGDFGYLPQVGEGEEYTYGTIGDEGASVALATYGQLFSITRQAIINDDMHLLTKIPEKMGQAARATIAKLVFALLTGNAIAQDGKALFDASHKNTLTGAALDVTNIDKAIQMMNGFVNTRGEPLAIEPDFMLLPTSLYTRAKQVLGSASVEGADINSGIINPIRDIVPTVKSARLQVADPKSWYLINKEAIEVSYLDGIDTPYMEQQQGFTVDGVSTKVRIDAGVNVIDYRGIVKVTNK
>H033-4
LLKNHPANVTVYIDGLAASMASVIAMAGNEVIMPENAMMMIHKPWGIQGGDAEDMRKYADLLDKVENTLIPAYASKTGKTPEELAEMLSAETWLNGKECVEQGFADKLAEPLVAMASIKSRKLEDFENMPKAMKDMLFKPQGNAGASAPQATPTPAQPAPTEPVNQAPTAPVDNTAQVQAELNKRNADIKAVFAPFGTTHNDLLVECLGDLSITADQAKDKLLAKLGAGTTPSAAVTPYADNGNIVGDSVKQSLLARAGIDKDKVNAKDNAYNAMTLRELARASLVDRGISVSSQNAMSMVGLAFTHSSSDFGQILIDVAHKSLLKGWETAAENFDQFTSRGTLTDFRAAKRVGLGDFGYLPQVGEGEEYTYGTIGDEGASVALATYGQLFSITRQAIINDDMHLLTKIPEKMGQAARATIAKLVFALLTGNAIAQDGKALFDASHKNTLTGAALDVTNIDKAIQMMNGFVNTRGEPLAIEPDFMLLPTSLYTRAKQVLGSASVEGADINSGIINPIRDIVPTVKSARLQVADPKSWYLINKEAIEVSYLDGIDTPYMEQQQGFTVDGVSTKVRIDAGVNVIDYRGIVKVTNK
>H034-3
LLKNHPANVTVYIDGLAASMASVIAMAGNEVIMPENAMMMIHKPWGIQGGDAEDMRKYADLLDKVENTLIPAYASKTGKTPEELAEMLSAETWLNGKECVEQGFADKLAEPLVAMASIKSRKLEDFENMPKAMKDMLFKPQGNAGASAPQATPTPAQPAPTEPVNQAPTAPVDNTAQVQAELNKRNADIKAVFAPFGTTHNDLLVECLGDLSITADQAKDKLLAKLGAGTTPSAAVTPYADNGNIVGDSVKQSLLARAGIDKDKVNAKDNAYNAMTLRELARASLVDRGISVSGQNAMSMVGLAFTHSSSDFGQILIDVAHKSLLKGWETAAENFDQFTSRGTLTDFRAAKRVGLGDFGYLPQVGEGEEYTYGTIGDEGASVALATYGELFSITRQAIINDDMHLLTKIPEKMGQAARATIAKLVFALLTGNAIAQDGKKLFDASHKNSFDNAALDVTNIDKAIQMMNGFVNTRGEPLAIEPDFMLLPTSLYTRAKQVLGSASVEGADINSGIINPIRDIVPTVKSARLQVANPKSWYLINKEAIEVSYLDGIDTPYMEQQQGFTVDGVSTKVRIDAGVNVIDYRGVVKVTNK
>H037-3
LLKNHPAKVTVYIDGLAASMASVIAMAGNEVIMPENAMMMIHKPWGIQGGDAEDMRKYADLLDKVENTLIPAYASKTGKTPEELAEMLSAETWLNGKECVEQGFADKLAEPLVAMASIKSRKLEDFENMPKAMKDMLFKPQGNAGASAPQATPTPAQPAPTEPVNQAPTAPVDNTAQVQAELNKRNADIKAVFAPFGTTHNDLLVECLGDLSITADQAKDKLLAKLGAGTTPSAAVTPYADNGNIVGDSVKQSLLARAGIDKDKVNAKDNAYNTMTLRELARASLVDRGISVSGQNAMSMVGLAFTHSSSDFGQILIDVAHKSLLKGWETAAENFDQFTSRGTLTDFRAAKRVGLGDFGYLPQVGEGEEYTYGTIGDEGASVALATYGQLFSITRQAIINDDMHLLTKIPEKMGQAARATIAKLVFALLTGNAIAQDGKKLFDASHKNSFDNAALDVTNIDKAIQMMNGFVNTRGEPLAIEPDFMLLPTSLYTRAKQVLGSASVEGADINSGIINPIRDIVPTVKSARLQVADPKSWYLINKEAIEVSYLDGIDTPYMEQQQGFTVDGVSTKVRIDAGVNVIDYRGIVKVTNK
>H040-3
LLKNHPAKVTVYIDGLAASMASVIAMAGNEVIMPENAMMMIHKPWGIQGGDAEDMRKYADLLDKVENTLIPAYASKTGKTPEELAEMLSAETWLNGKECVEQGFADKLAEPLVAMASIKSRKLEDFENMPKAMKDMMFKPQGNAGASAPQATPTPAQPAPTEPVNQAPTAPVDNTAQVQAELNKRNADIKAVFAPFGTTHNDLLVECLGDLSITADQAKDKLLAKLGAGTTPSAAVTPYADNGNIVGDSVKQSLLARAGIDKDKVNAKDNAYNAMTLRELARASLVDRGISVSSQNAMSMVGLAFTHSSSDFGQILIDVAHKSLLKGWETAAENFDQFTSRGTLTDFRAAKRVGLGDFGYLPQVGEGEEYTYGTIGDEGASVALATYGQLFSITRQAIINDDMHLLTKIPEKMGQAARATIAKLVFALLTGNAIAQDGKKLFDGSHKNSFDNAALDVANIDKAIQMMNGFVNTRGEPLAIEPDFMLLPTSLYTRAKQVLGSASVEGADINSGIINPIRDIVPTVKSARLQVANPKSWYLINKEAIEVSYLDGIDTPYMEQQQGFTVDGVSTKVRIDAGVNVIDYRGIVKVTNK
>H043-5
LLKNHPAKVTVYIDGLAASMASVIAMAGNEVIMPENAMMMIHKPWGIQGGDAEDMRKYADLLDKVENTLIPAYASKTGKTPEELAEMLSAETWLNGKECVEQGFADKLAEPLVAMASIKSRKLEDFENMPKAMKDMLFKPQGNAGASAPQATPTPAQPAPTEPVNQAPTAPVDNTAQVQAELNKRNADIKAVFAPFGTTHNDLLVECLGDLSITADQAKDKLLAKLGAGTTPSAAVTPYADNGNIVGDSVKQSLLARAGIDKDKVNAKDNAYNAMTLRELARASLVDRGISVSSQNAMSMVGLAFTHSSSDFGQILIDVAHKSLLKGWETAAENFDQFTSRGTLTDFRAAKRVGLGDFGYLPQVGEGEEYTYGTIGDEGASVALATYGQLFSITRQAIINDDMHLLTKIPEKMGQAARATIAKLVFALLTGNAIAQDGKALFDASHKNTLTGAALDVTNIDKAIQMMNGFVNTRGEPLAIEPDFMLLPTSLYTRAKQVLGSASVEGADINSGIINPIRDIVPTVKSARLQVADPKSWYLINKEAIEVSYLDGIDTPYMEQQQGFTVDGVSTKVRIDAGVNVIDYRGIVKVTNK
>H044-1
LLKNHPAKVTVYIDGLAASMASVIAMAGNEVIMPENAMMMIHKPWGIQGGDAEDMRKYADLLDKVENTLIPAYASKTGKTPEELAEMLSAETWLNGKECVEQGFADKLAEPLVAMASIKSRKLEDFENMPKAMKDMLFKPQGNAGASAPQATPTPAQPAPTEPVNQAPTAPVDNTAQVQAELNKRNADIKAVFAPFGTTHNDLLVECLGDLSITADQAKDKLLAKLGAGTTPSAAVTPYADNGNIVGDSVKQSLLARAGIDKDKVNAKDNAYNAMTLRELARASLVDRGISVSSQNAMSMVGLAFTHSSSDFGQILIDVAHKSLLKGWETAAENFDQFTSRGTLTDFRAAKRVGLGDFGYLPQVGEGEEYTYGTIGDEGASVALATYGQLFSITRQAIINDDMHLLTKIPEKMGQAARATIAKLVFALLTGNAIAQDGKALFDASHKNTLTGAALDVTNIDKAIQMMNGFVNTRGEPLAIEPDFMLLPTSLYTRAKQVLGSASVEGADINSGIINPIRDIVPTVKSARLQVADPKSWYLINKEAIEVSYLDGIDTPYMEQQQGFTVDGVSTKVRIDAGVNVIDYRGIVKVTNK
>H068-1
LLKNHPAKVTVYIDGLAASMASVIAMAGNEVIMPENAMMMIHKPWGIQGGDAEDMRKYADLLDKVENTLIPAYASKTGKTPEELAEMLSAETWLNGKECVEQGFADKLAEPLVAMASIKSRKLEDFENMPKAMKDMLFKPQGNAGASAPQATPTPAQPAPTEPVNQAPTAPVDNTAQVQAELNKRNADIKAVFAPFGTTHNDLLVECLGDLSITADQAKDKLLAKLGAGTTPSAAVTPYADNGNIVGDSVKQSLLARAGIDKDKVNAKDNAYNAMTLRELARASLVDRGISVSSQNAMSMVGLAFTHSSSDFGQILIDVAHKSLLKGWETAAENFDQFTSRGTLTDFRAAKRVGLGDFGYLPQVGEGEEYTYGTIGDEGASVALATYGQLFSITRQAIINDDMHLLTKIPEKMGQAARATIAKLVFALLTGNAIAQDGKALFDASHKNTLTGAALDVTNIDKAIQMMNGFVNTRGEPLAIEPDFMLLPTSLYTRAKQVLGSASVEGADINSGIINPIRDIVPTVKSARLQVADPKSWYLINKEAIEVSYLDGIDTPYMEQQQGFTVDGVSTKVRIDAGVNVIDYRGIVKVTNK
>H079-3
LLKNHPAKVTVYIDGLAASMASVIAMAGNEVIMPENAMMMIHKPWGIQGGDAEDMRKYADLLDKVENTLIPAYANKTGKTPEELAEMLSAETWLNGKECVEQGFADKLAEPLVAMASIKSRKLEDFENMPKAMKDMLFKPQGNAGASAPQATPTPAQPAPTEPVNQAPTAPVDNTAQVQAELNKRNADIKAVFAPFGTTHNDLLVECLGDLSITADQAKDKLLAKLGAGTTPSAAVTPYADNGNIVGDSVKQSLLARAGIDKDKVNAKDNAYNAMTLRELARASLVDRGISVSGQNAMSMVGLAFTHSSSDFGQILIDVAHKSLLKGWETAAENFDQFTSRGTLTDFRAAKRVGLGDFGYLPQVGEGEEYTYGTIGDEGASVALATYGQLFSITRQAIINDDMHLLTKIPEKMGQAARATIAKLVFALLTGNAIAQDGKALFDASHKNTLTGAALDVTNIDKAIQMMNGFVNTRGEPLAIEPDFMLLPTSLYTRAKQVLGSASVEGADINSGIINPIRDIVPTVKSARLQVADPKSWYLINKEAIEVSYLDGIDTPYMEQQQGFTVDGVSTKVRIDAGVNVIDYRGIVKVTNK
>H084-4
LLKNHPANVTVYIDGLAASMASVIAMAGNEVIMPENAMMMIHKPWGIQGGDAEDMRKYADLLDKVENTLIPAYASKTGKTPEELAEMLSAETWLNGKECVEQGFADKLAEPLVAMASIKSRKLEDFENMPKAMKDMLFKPQGNAGASAPQATPTPAQPAPTEPVNQAPTAPVDNTAQVQAELNKRNADIKAVFAPFGTTHNDLLVECLGDLSITADQAKDKLLAKLGAGTTPSAAVTPYADNGNIVGDSVKQSLLARAGIDKDKVNAKDNAYNAMTLRELARASLVDRGISVSSQNAMSMVGLAFTHSSSDFGQILIDVAHKSLLKGWETAAENFDQFTSRGTLTDFRAAKRVGLGDFGYLPQVGEGEEYTYGTIGDEGASVALATYGQLFSITRQAIINDDMHLLTKIPEKMGQAARATIAKLVFALLTGNAIAQDGKALFDASHKNTLTGAALDVTNIDKAIQMMNGFVNTRGEPLAIEPDFMLLPTSLYTRAKQVLGSASVEGADINSGIINPIRDIVPTVKSARLQVADPKSWYLINKEAIEVSYLDGIDTPYMEQQQGFTVDGVSTKVRIDAGVNVIDYRGIVKVTNK
>H097-4
LLKNHPANVTVYIDGLAASMASVIAMAGNEVIMPENAMMMIHKPWGIQGGDAEDMRKYADLLDKVENTLIPAYASKTGKTPEELAEMLSAETWLNGKECVEQGFADKLAEPLVAMASIKSRKLEDFENMPKAMKDMLFKPQGNAGASAPQATPTPAQPAPTEPVNQAPTAPVDNTAQVQAELNKRNADIKAVFAPFGTTHNDLLVECLGDLSITADQAKDKLLAKLGAGTTPSAAVTPYADNGNIVGDSVKQSLLARAGIDKDKVNAKDNAYNAMTLRELARASLVDRGISVSSQNAMSMVGLAFTHSSSDFGQILIDVAHKSLLKGWETAAENFDQFTSRGTLTDFRAAKRVGLGDFGYLPQVGEGEEYTYGTIGDEGASVALATYGQLFSITRQAIINDDMHLLTKIPEKMGQAARATIAKLVFALLTGNAIAQDGKALFDASHKNTLTGAALDVTNIDKAIQMMNGFVNTRGEPLAIEPDFMLLPTSLYTRAKQVLGSASVEGADINSGIINPIRDIVPTVKSARLQVADPKSWYLINKEAIEVSYLDGIDTPYMEQQQGFTVDGVSTKVRIDAGVNVIDYRGIVKVTNK
>H098-4
LLKNHPANVTVYIDGLAASMASVIAMAGNEVIMPENAMMMIHKPWGIQGGDAEDMRKYADLLDKVENTLIPAYASKTGKTPEELAEMLSAETWLNGKECVEQGFADKLAEPLVAMASIKSRKLEDFENMPKAMKDMLFKPQGNAGASAPQATPTPAQPAPTEPVNQAPTAPVDNTAQVQAELNKRNADIKAVFAPFGTTHNDLLVECLGDLSITADQAKDKLLAKLGAGTTPSAAVTPYADNGNIVGDSVKQSLLARAGIDKDKVNAKDNAYNAMTLRELARASLVDRGISVSSQNAMSMVGLAFTHSSSDFGQILIDVAHKSLLKGWETAAENFDQFTSRGTLTDFRAAKRVGLGDFGYLPQVGEGEEYTYGTIGDEGASVALATYGQLFSITRQAIINDDMHLLTKIPEKMGQAARATIAKLVFALLTGNAIAQDGKALFDASHKNTLTGAALDVTNIDKAIQMMNGFVNTRGEPLAIEPDFMLLPTSLYTRAKQVLGSASVEGADINSGIINPIRDIVPTVKSARLQVADPKSWYLINKEAIEVSYLDGIDTPYMEQQQGFTVDGVSTKVRIDAGVNVIDYRGIVKVTNK
>H099-1
LLKNHPAKVTVYIDGLAASMASVIAMAGNEVIMPENAMMMIHKPWGIQGGDAEDMRKYADLLDKVENTLIPAYASKTGKTPEELAEMLSAETWLNGKECVEQGFADKLAEPLVAMASIKSRKLEDFENMPKAMKDMLFKPQGNAGASAPQATPTPAQPAPTEPVNQAPTAPVDNTAQVQAELNKRNADIKAVFAPFGTTHNDLLVECLGDLSITADQAKDKLLAKLGAGTTPSAAVTPYADNGNIVGDSVKQSLLARAGIDKDKVNAKDNAYNAMTLRELARASLVDRGISVSSQNAMSMVGLAFTHSSSDFGQILIDVAHKSLLKGWETAAENFDQFTSRGTLTDFRAAKRVGLGDFGYLPQVGEGEEYTYGTIGDEGASVALATYGQLFSITRQAIINDDMHLLTKIPEKMGQAARATIAKLVFALLTGNAIAQDGKALFDASHKNTLTGAALDVTNIDKAIQMMNGFVNTRGEPLAIEPDFMLLPTSLYTRAKQVLGSASVEGADINSGIINPIRDIVPTVKSARLQVADPKSWYLINKEAIEVSYLDGIDTPYMEQQQGFTVDGVSTKVRIDAGVNVIDYRGIVKVTNK
>H102-1
LLKNHPANVTVYIDGLAASMASVIAMAGNEVIMPENAMMMIHKPWGIQGGDAEDMRKYADLLDKVENTLIPAYASKTGKTPEELAEMLSAETWLNGKECVEQGFADKLAEPLVAMASIKSRKLEDFENMPKAMKDMLFKPQGNAGASAPQATPTPAQPAPTEPVNQAPTAPVDNTAQVQAELNKRNADIKAVFAPFGTTHNDLLVECLGDLSITADQAKDKLLAKLGAGTTPSAAVTPYADNGNIVGDSVKQSLLARAGIDKDKVNAKDNAYNAMTLRELARASLVDRGISVSSQNAMSMVGLAFTHSSSDFGQILIDVAHKSLLKGWETAAENFDQFTSRGTLTDFRAAKRVGLGDFGYLPQVGEGEEYTYGTIGDEGASVALATYGQLFSITRQAIINDDMHLLTKIPEKMGQAARATIAKLVFALLTGNAIAQDGKALFDASHKNTLTGAALDVTNIDKAIQMMNGFVNTRGEPLAIEPDFMLLPTSLYTRAKQVLGSASVEGADINSGIINPIRDIVPTVKSARLQVADPKSWYLINKEAIEVSYLDGIDTPYMEQQQGFTVDGVSTKVRIDAGVNVIDYRGIVKVTNK
>H131-2
LLKNHPANVTVYIDGLAASMASVIAMAGNEVIMPENAMMMIHKPWGIQGGDAEDMRKYADLLDKVENTLIPAYASKTGKTPEELAEMLSAETWLNGKECVEQGFADKLAEPLVAMASIKSRKLEDFENMPKAMKDMLFKPQGNAGASAPQATPTPAQPAPTEPVNQAPTAPVDNTAQVQAELNKRNADIKAVFAPFGTTHNDLLVECLGDLSITADQAKDKLLAKLGAGTTPSAAVTPYADNGNIVGDSVKQSLLARAGIDKDKVNAKDNAYNAMTLRELARASLADRGISVSGQNAMSMVGLAFTHSSSDFGQILIDVAHKSLLKGWETAAENFDQFTSRGTLTDFRAAKRVGLGDFGYLPQVGEGEEYTYGTIGDEGASVALATYGQLFSITRQAIINDDMHLLTKIPEKMGQAARATIAKLVFALLTGNAIAQDGKALFDASHKNTLTGAALDVTNIDKAIQMMNGFVNTRGEPLAIEPDFMLLPTSLYTRAKQVLGSASVEGADINSGIINPIRDIVPTVKSARLQVADPKSWYLINKEAIEVSYLDGIDTPYMEQQQGFTVDGVSTKVRIDAGVNVIDYRGIVKVTNK
>H132-3
LLKNHPANVTVYIDGLAASMASVIAMAGNEVIMPENAMMMIHKPWGIQGGDAEDMRKYADLLDKVENTLIPAYASKTGKTPEELAEMLSAETWLNGKECVEQGFADKLAEPLVAMASIKSRKLEDFENMPKAMKDMLFKPQGNAGASAPQATPTPAQPAPTEPVNQAPTAPVDNTAQVQAELNKRNADIKAVFAPFGNTHNDLLVECLGDLSITADQAKDKLLAKLGAGTTPSAAPTAYAGNGNIVGDSVKQSLLARAGIDKDKVDAKDNAYNAMTLRELARASLVDRGISVSGHNAMSMVGLAFTHSSSDFGQILIDVAHKSLLKGWETAVENFDQFTSRSTLTDFRAAKRVGLGDFGYLPQVGEGEEYTYGTIGDEGASVALATYGQLFSITRQAIINDDMHLLTKIPEKMGQAARATIAKLVFALLTGNAIAQDGKALFDASHKNTLTGASLDVTSIDKAIQMMNGFVNTRGEPLAIEPDFMLLPTSLYTRAKQVLGSASVEGADINSGIINPIRDIVPTVKSARLQVADPKSWYLINKEAIEVSYLDGIDTPYMEQQQGFTVDGVSTKVRIDAGVNVIDYRGIVKVTNK
>H017-2
MKWYNINAKSTDTADISIYDEIGGWGISAQQFAKDFKALGNNLKQINLHIHSPGGDVFDGIAIYNLLKNHPANVTVYIDGLAASMASVIAMAGNEVIMPENAMMMIHKPWGIQGGDAEDMRKYADLLDKVENTLIPAYASKTGKTPEELAEMLSAETWLNGKECVEQGFADKLAEPLVAMASIKSRKLEDFENMPKAMKDMLFKPQGNAGASAPQATPTPAQPAPTEPVNQAPTAPVDNTAQVQAELNKRNADIKAVFAPFGTTHNDLLVECLGDLSITADQAKDKLLAKLGAGTTPSAAVTPYADNGNIVGDSVKQSLLARAGIDKDKVNAKDNAYNAMTLRELARASLVDRGISVSGQNAMSMVGLAFTHSSSDFGQILIDVAHKSLLKGWETAAENFDQFTSRGTLTDFRAAKRVGLGDFGYLPQVGEGEEYTYGTIGDEGASVALATYGQLFSITRQAIINDDMHLLTKIPEKMGQAARATIAKLVFALLTGNAIAQDGKKLFDASHKNSFDNAALDVTNIDKAIQMMNGFVNTRGEPLAIEPDFMLLPTSLYTRAKQVLGSASVEGADINSGIINPIRDIVPTVKSARLQVADPKSWYLINKEAIEVSYLDGIDTPYMEQQQGFTVDGVSTKVRIDAGVNVIDYRGIVKVTNK
>H050-1
LLKNHPANVTVYIDGLAASMASVIAMAGNEVIMPENAMMMIHKPWGIQGGDAEDMRKYADLLDKVENTLIPAYANKTGKTPEELAEMLSAETWLNGKECVEQGFADKLAEPLVAMASIKSRKLEDFENMPKAMKDMLFKPQGNAGASAPQATPTPAQPAPTVPVNQAPTAPVDNTAQVQAELNKRNADIKAVFAPFGTTHNDLLVECLGDLSITPDQAKDKLLAKLGAGTTPSAAPTAYAGNGNIVGDSVKQSLLARAGIDKDKADAKDNAYNAMTLRELARASLVDRGISVAGQNAMSMVGLAFTHSSSDFGQILIDVAHKSLLKGWETAAENFDQFTSRGTLTDFRAAKRVGLGDFGYLPQVGEGEEYTYGTIGDEGASVALATYGQLFSITRQAIINDDMHLLTKIPEKMGQAARATIAKLVFALLTGNAIAQDGKKLFDGSHKNSFDNAALDVANIDKAIQMMNGFVNTRGEPLAIEPDFMLLPTSLYTRAKQVLGSASVEGADINSGIINPIRDIVPTVKSARLQVADPKSWYLINKEAIEVSYLDGIDTPYMEQQQGFTVDGVSTKVRIDAGVNVIDYRGIVKVTNK
>H086-5
MKWYNINAKSTDTADISIYDEIGGWGISAQQFAKDFKALGNNLKQINLHIHSPGGDVFDGIAIYNLLKNHPANVTVYIDGLAASMASVIAMAGNEVIMPENAMMMIHKPWGIQGGDAEDMRKYADLLDKVENTLIPAYASKTGKTPEELAEMLSAETWLNGKECVEQGFADKLAEPLVAMASIKSRKLEDFENMPKAMKDMLFKPQGNAGASAPQATPTPAQPAPTEPVNQAPTAPVDNTAQVQAELNKRNADIKAVFAPFGTTHNDLLVECLGDLSITADQAKDKLLAKLGAGTTPSAAVTPYADNGNIVGDSVKQSLLARAGIDKDKVNAKDNAYNAMTLRELARASLVDRGISVSGQNAMSMVGLAFTHSSSDFGQILIDVAHKSLLKGWETAAENFDQFTSRGTLTDFRAAKRVGLGDFGYLPQVGEGEEYTYGTIGDEGASVALATYGQLFSITRQAIINDDMHLLTKIPEKMGQAARATIAKLVFALLTGNAIAQDGKKLFDASHKNSFDNAALDVTNIDKAIQMMNGFVNTRGEPLAIEPDFMLLPTSLYTRAKQVLGSASVEGADINSGIINPIRDIVPTVKSARLQVADPKSWYLINKEAIEVSYLDGIDTPYMEQQQGFTVDGVSTKVRIDAGVNVIDYRGIVKVTNK
>H089-5
MKWYNINAKSTDTADISIYDEIGGWGISAQQFAKDFKALGNNLKQINLHIHSPGGDVFDGIAIYNLLKNHPANVTVYIDGLAASMASVIAMAGNEVIMPENAMMMIHKPWGIQGGDAEDMRKYADLLDKVENTLIPAYASKTGKTPEELAEMLSAETWLNGKECVEQGFADKLAEPLVAMASIKSRKLEDFENMPKAMKDMLFKPQGNAGASAPQATPTPAQPAPTEPVNQAPTAPVDNTAQVQAELNKRNADIKAVFAPFGTTHNDLLVECLGDLSITADQAKDKLLAKLGAGTTPSAAVTPYADNGNIVGDSVKQSLLARAGIDKDKVNAKDNAYNAMTLRELARASLVDRGISVSGQNAMSMVGLAFTHSSSDFGQILIDVAHKSLLKGWETAAENFDQFTSRGTLTDFRAAKRVGLGDFGYLPQVGEGEEYTYGTIGDEGASVALATYGQLFSITRQAIINDDMHLLTKIPEKMGQAARATIAKLVFALLTGNAIAQDGKKLFDASHKNSFDNAALDVTNIDKAIQMMNGFVNTRGEPLAIEPDFMLLPTSLYTRAKQVLGSASVEGADINSGIINPIRDIVPTVKSARLQVADPKSWYLINKEAIEVSYLDGIDTPYMEQQQGFTVDGVSTKVRIDAGVNVIDYRGIVKVTNK
>H091-4
MVVTMKWYNINAKSTDTADISIYDEIGGWGISAQQFAKDFKALGNNLKQINLHIHSPGGDVFDGIAIYNLLKNHPANVTVYIDGLAASMASVIAMAGNEVIMPENAMMMIHKPWGIQGGDAEDMRKYADLLDKVENTLIPAYASKTGKTPEELAEMLSAETWLNGKECVEQGFADKLAEPLVAMASIKSRKLEDFENMPKAMKDMLFKPQGNAGASAPQATPTPAQPAPTEPVNQAPTAPVDNTAQVQAELNKRNADIKAVFAPFGTTHNDLLVECLGDLSITADQAKDKLLAKLGAGTTPSAAVTPYADNGNIVGDSVKQSLLARAGIDKDKVNAKDNAYNAMTLRELARASLVDRGISVSGQNAMSMVGLAFTHSSSDFGQILIDVAHKSLLKGWETAAENFDQFTSRGTLTDFRAAKRVGLGDFGYLPQVGEGEEYTYGTIGDEGASVALATYGQLFSITRQAIINDDMHLLTKIPEKMGQAARATIAKLVFALLTGNAIAQDGKKLFDASHKNSFDNAALDVTNIDKAIQMMNGFVNTRGEPLAIEPDFMLLPTSLYTRAKQVLGSASVEGADINSGIINPIRDIVPTVKSARLQVADPKSWYLINKEAIEVSYLDGIDTPYMEQQQGFTVDGVSTKVRIDAGVNVIDYRGIVKVTNK
>H095-4
MKWYNINAKSTDTADISIYDEIGGWGISAQQFAKDFKALGNNLKQINLHIHSPGGDVFDGIAIYNLLKNHPANVTVYIDGLAASMASVIAMAGNEVIMPENAMMMIHKPWGIQGGDAEDMRKYADLLDKVENTLIPAYASKTGKTPEELAEMLSAETWLNGKECVEQGFADKLAEPLVAMASIKSRKLEDFENMPKAMKDMLFKPQGNAGASAPQATPTPAQPAPTEPVNQAPTAPVDNTAQVQAELNKRNADIKAVFAPFGTTHNDLLVECLGDLSITADQAKDKLLAKLGAGTTPSAAVTPYADNGNIVGDSVKQSLLARAGIDKDKVNAKDNAYNAMTLRELARASLVDRGISVSGQNAMSMVGLAFTHSSSDFGQILIDVAHKSLLKGWETAAENFDQFTSRGTLTDFRAAKRVGLGDFGYLPQVGEGEEYTYGTIGDEGASVALATYGQLFSITRQAIINDDMHLLTKIPEKMGQAARATIAKLVFALLTGNAIAQDGKKLFDASHKNSFDNAALDVTNIDKAIQMMNGFVNTRGEPLAIEPDFMLLPTSLYTRAKQVLGSASVEGADINSGIINPIRDIVPTVKSARLQVADPKSWYLINKEAIEVSYLDGIDTPYMEQQQGFTVDGVSTKVRIDAGVNVIDYRGIVKVTNK
>H101-4
MKWYNINAKSTDTADISIYDEIGGWGISAQQFAKDFKALGNNLKQINLHIHSPGGDVFDGIAIYNLLKNHPANVTVYIDGLAASMASVIAMAGNEVIMPENAMMMIHKPWGIQGGDAEDMRKYADLLDKVENTLIPAYASKTGKTPEELAEMLSAETWLNGKECVEQGFADKLAEPLVAMASIKSRKLEDFENMPKAMKDMLFKPQGNAGASAPQATPTPAQPAPTEPVNQAPTAPVDNTAQVQAELNKRNADIKAVFAPFGTTHNDLLVECLGDLSITADQAKDKLLAKLGAGTTPSAAVTPYADNGNIVGDSVKQSLLARAGIDKDKVNAKDNAYNAMTLRELARASLVDRGISVSGQNAMSMVGLAFTHSSSDFGQILIDVAHKSLLKGWETAAENFDQFTSRGTLTDFRAAKRVGLGDFGYLPQVGEGEEYTYGTIGDEGASVALATYGQLFSITRQAIINDDMHLLTKIPEKMGQAARATIAKLVFALLTGNAIAQDGKKLFDASHKNSFDNAALDVTNIDKAIQMMNGFVNTRGEPLAIEPDFMLLPTSLYTRAKQVLGSASVEGADINSGIINPIRDIVPTVKSARLQVADPKSWYLINKEAIEVSYLDGIDTPYMEQQQGFTVDGVSTKVRIDAGVNVIDYRGIVKVTNK
>H108-3
MKWYNINAKSTDTADISIYDEIGGWGISAQQFAKDFKALGNNLKQINLHIHSPGGDVFDGIAIYNLLKNHPANVTVYIDGLAASMASVIAMAGNEVIMPENAMMMIHKPWGIQGGDAEDMRKYADLLDKVENTLIPAYASKTGKTPEELAEMLSAETWLNGKECVEQGFADKLAEPLVAMASIKSRKLEDFENMPKAMKDMLFKPQGNAGASAPQATPTPAQPAPTEPVNQAPTAPVDNTAQVQAELNKRNADIKAVFAPFGTTHNDLLVECLGDLSITADQAKDKLLAKLGAGTTPSAAVTPYADNGNIVGDSVKQSLLARAGIDKDKVNAKDNAYNAMTLRELARASLVDRGISVSGQNAMSMVGLAFTHSSSDFGQILIDVAHKSLLKGWETAAENFDQFTSRGTLTDFRAAKRVGLGDFGYLPQVGEGEEYTYGTIGDEGASVALATYGQLFSITRQAIINDDMHLLTKIPEKMGQAARATIAKLVFALLTGNAIAQDGKKLFDASHKNSFDNAALDVTNIDKAIQMMNGFVNTRGEPLAIEPDFMLLPTSLYTRAKQVLGSASVEGADINSGIINPIRDIVPTVKSARLQVADPKSWYLINKEAIEVSYLDGIDTPYMEQQQGFTVDGVSTKVRIDAGVNVIDYRGIVKVTNK
>H122-5
MKWYNINAKSTDTADISIYDEIGGWGISAQQFAKDFKALGNNLKQINLHIHSPGGDVFDGIAIYNLLKNHPANVTVYIDGLAASMASVIAMAGNEVIMPENAMMMIHKPWGIQGGDAEDMRKYADLLDKVENTLIPAYASKTGKTPEELAEMLSAETWLNGKECVEQGFADKLAEPLVAMASIKSRKLEDFENMPKAMKDMLFKPQGNAGASAPQATPTPAQPAPTEPVNQAPTAPVDNTAQVQAELNKRNADIKAVFAPFGTTHNDLLVECLGDLSITADQAKDKLLAKLGAGTTPSAAVTPYADNGNIVGDSVKQSLLARAGIDKDKVNAKDNAYNAMTLRELARASLVDRGISVSGQNAMSMVGLAFTHSSSDFGQILIDVAHKSLLKGWETAAENFDQFTSRGTLTDFRAAKRVGLGDFGYLPQVGEGEEYTYGTIGDEGASVALATYGQLFSITRQAIINDDMHLLTKIPEKMGQAARATIAKLVFALLTGNAIAQDGKKLFDASHKNSFDNAALDVTNIDKAIQMMNGFVNTRGEPLAIEPDFMLLPTSLYTRAKQVLGSASVEGADINSGIINPIRDIVPTVKSARLQVADPKSWYLINKEAIEVSYLDGIDTPYMEQQQGFTVDGVSTKVRIDAGVNVIDYRGIVKVTNK
>H142-3
MASVIAMAGNEVIMPENAMMMIHKPWGIQGGDAEDMRKYADLLDKVENTLIPAYANKTGKTPEELAEMLSAETWLNGKECVEQGFADKLAEPLVAMASIKSRKLEDFENMPKAMKDMLFKPQGNAGASAPQATQTESTVPVNKVTQVVVNNAQVQAELNKRNADIKAVFAPFGTTHNDLLVECLGDLSITADQAKDKLLAKLGAGTTPSAAVTPYADNGNIVGDSVKQSLLARAGIDKDKVNAKDNAYNAMTLRELARASLVDRGISVAGQNAMSMVGLAFTHSSSDFGQILIDVAHKSLLKGWETAAENFDQFTSRGTLTDFRAAKRVGLGDFGYLPQVGEGEEYTYGTIGDEGASVALATYGQLFSITRQAIINDDMHLLTKIPEKMGQAARATIAKLVFALLTGNAIAQDGKKLFDGSHKNSFDNAALDVANIDKAIQMMNGFVNTRGEPLAIEPDFMLLPTSLYTRAKQVLGSASVEGADINSGIINPIRDIVPTVKSARLQVADPKSWYLINKEAIEVSYLDGIDTPYIEQQNGFTVDGVSTKVRIDAGVNVIDYRGIVKVTNK
>H221-2
LLKNHPANVTVYIDGLAASMASVIAMAGNEVIMPENAMMMIHKPWGIQGGDAEDMRKYADLLDKVENTLIPAYANKTGKTPEELAEMLSAETWLNGKECVEQGFADKLAEPLVAMASIKSRKLEDFENMPKAMKDMLFKPQGNAGASAPQATPTPAQPAPTVPVNQAPTAPVDNTAQVQAELNKRNADIKAVFAPFGTTHNDLLVECLGDLSITPDQAKDKLLAKLGAGTTPSAAPTAYAGNGNIVGDSVKQSLLARAGIDKDKADAKDNAYNAMTLRELARASLVDRGISVAGQNAMSMVGLAFTHSSSDFGQILIDVAHKSLLKGWETAAENFDQFTSRGTLTDFRAAKRVGLGDFGYLPQVGEGEEYTYGTIGDEGASVALATYGQLFSITRQAIINDDMHLLTKIPEKMGQAARATIAKLVFALLTGNAIAQDGKKLFDGSHKNSFDNAALDVANIDKAIQMMNGFVNTRGEPLAIEPDFMLLPTSLYTRAKQVLGSASVEGADINSGIINPIRDIVPTVKSARLQVADPKSWYLINKEAIEVSYLDGIDTPYMEQQQGFTVDGVSTKVRIDAGVNVIDYRGIVKVTNK
>H225-5
LGVSAASFAQDLKSCGNNLKQINLHIHSPGGNVFDGIAIYNLLKNHPANVTVYIDGLAASMASVIAMAGNEVIMPENAMMMIHKPWGIQGGDAEDMRKYADLLDKVENTLIPAYANKTGKTPEELAEMLSAETWLNGKECVEQGFANKLAEPLVAMASIKSRKLEDFEKMPNEIKNMLFKPQGNAGVAAPQATSTHAQPTPTEPVNQAPTAPVDNTAQVQAELNKRNADIKAVFAPFGTTHNDLLVECLGDLSITADQAKDKLLAKLGAGTTPSAAVMPYADNGNIVGDSVKQSLLARAGIDKDKADAEDNAYNAMTLRELARASLVDRGISVAGQNAMGMVGLAFTHSSSDFGQILIDVAHKSLLKGWETAAENFDQFTSRGTLTDFRAAKRVGLGDFGYLPQVGEGEEYTYGTIGDEGASVALATYGQLFSITRQAIINDDMHLLTKIPEKMGQAARATIAKLVFALLTGNAIAQDGKKLFDASHKNSFDNAALDVANIDKAIQMMNGFVNTRGEPLAIEPDFMLLPTSLYTRAKQVLGSASVEGADINSGIINPIRDIVPTVKSARLQVADPKSWYLINKEAIEVSYLDGIDTPYMEQQQGFTVDGVSTKVRIDAGVNVIDYRGIVKVTNK
>A041-1
MAKLHELQEKRRNIAAQMRTLHDKIGDNAWTDEQRTEWNKMKTELDGVDALISREEELRSMDEKFVKEQEAAEAEKRAQKDGEKTLSVDERRGQAFNAFLRNGLTNLTPEERQALNEMRAQGVGVNDHGGYTVPKEMQARIVEQMKAYGGIASVAQILTTSDGRTIEWITADGTTEEGELIGENTAATEADTSFGIANLGAKKLSSKIIRVSNELLQDSAINIESYLADRIAQRIGRAEAKYLIQGTGAGTPAQPKGLAASVTGTTAAKVAGKVDWLDINALLHSVDPAYRNVGNSRLAFNDNTFKVLKEMVDAQNRPLWLPDVAGVAPSTILGKQYVIDQGIADIAKDAKFLYFGDFNRFVVRRVAYMTLKRLVERYAEFDQTAFLAFHRFDCVLEDTSAIKALIGK
>H125-1
MATTKSTDISQRTQVYAEAKMLAHAEPVLILTKLGQTKPIPQNKSQVIKFRRPKPFAPALTPLTEGVRPESQKMVYEDVECRLQQFGAWTEITDVIQDTHEDPVLSDMTMLSGEQAAETTELATWGAISGGTNVIFANGSATSQVNTALKLEHVRAAVRKLQRNRAKKKTNILDGSIKYGTKPIEAAYIAVCHTDLEADIRNLPGFTSVAEYGSRQPIVPQEFGTVENVRFITTPLLTPTANAGASATGKVLSTGGSNADVYKIAIFGQEAYAVCPLKGKDAAQILVRNPGKAEKGDELGQTGSVGWKTWWAGKILNDAWLVRLEVAATAL
>H129-2
MATTKSTDISQRTQVYAEAKMLAHAEPVLILTKLGQTKPIPQNKSQVIKFRRPKPFAPALTPLTEGVRPESQKMVYEDVECRLQQFGAWTEITDVIQDTHEDPVLSDMTMLSGEQAAETTELATWGAISGGTNVIFANGSATSQVNTALKLEHVRAAVRKLQRNRAKKKTNILDGSIKYGTKPIEAAYIAVCHTDLEADIRNLPGFTSVAEYGSRQPIVPQEFGTVENVRFITTPLLTPTANAGASATGKVLSTGGSNADVYKIAIFGQEAYAVCPLKGKDAAQILVRNPGKAEKGDELGQTGSVGWKTWWAGKILNDAWLVRLEVAATAL
>H213-2
MPKLHELQEKRRNIAAQMRTLHDKIGDNAWTDEQRAEWNKMKTELDGVDAVIAREEELRSMDEKFVKEQEAAEAEKRAKHDGEKTKTADEMRAQAFNVFLRNGLGELSQEERQALAEMRAQGVGVNDKGGYTVPKEMQARIVEQMKAYGGIAQVAQILTTSDGRTIEWITADGTTEEGELIGENTAATEADTSFGIASLGAKKLSSKIIRVSNELLQDSAINIESYLADRIAQRIGRAEAKYLIQGTGAGTPAQPKGLAASVTGTTAAKVAGKVDWLDINALLHSVDPAYRNVGNSRLAFNDNTFKVLKEMVDAQNRPLWLPDVAGVAPSTILGKQYVIDQGIADIAKDAKFLYFGDFNRFVVRRVAYMTLKRLVERYAEFDQTAFLAFHRFDCVLEDTSAIKALIGK
>H177-1
MRLFSFKERGKIMAKLHELQEKRRNIAAQMRQLNDEIGEKTWTEEQRTKWDAMKSELGGVESQIEREESLRSTDALFVEEQRQIETESKPVIDVEVKRSQAFNSFLRRGLGELSQEERQVMAELRAQAAGTDNKGGYTVPKEMQARIAEQMKAFGGIASVAQILNTADGRVITWATANGTAEEGELIGENAAANELDTEFGTAELGAKKLSSKIIRVSNELLQDSGVDIEEYLSRRIAERIGRAEAKYLIQGTGVGSPAQPKGLQTAVTGVTQAAAAAVAWQDFNALIHSVDPAYRNVGNTRLAFNDNTLKTLKEMVDGQKRPLWLPDVAGVAPATILGHQYVIDQGIEDIGSGKKFAYFGDFSRFIIRRVSGMTLRRLVERYAEFDQVGFLAFHRFDCVLEDVSAIKALTGK
>H180-2
MRLFSFKERGKIMAKLHELQEKRRNIAAQMRQLNDEIGEKTWTEEQRTKWDAMKSELGGVESQIEREESLRSTDALFVEEQRQIETESKPVIDVEVKRSQAFNSFLRRGLGELSQEERQVMAELRAQAAGTDNKGGYTVPKEMQARIVEQMKAFGGIANVAKIINTADGRVIAWATANGTAEEGELVGENAAATELDTDFGTAELGAKKLSSKIIRVSNELLQDSGVNIEEYLSGRIAERIGRAEAKYLIQGTGVGSPAQPKGLQTAVTGVTQAAAAAVAWQDFNALIHSVDPAYRNVGNTRLAFNDNTLKTLKEMVDGQKRPLWLPDVAGVAPATILGHQYVIDQGIEDIGSGKKFAYFGDFSRFIIRRVSGMTLRRLVERYAEFDQVGFLAFHRFDCVLEDVSAIKALTGK
>H217-1
MRLFSFKERGKIMAKLHELQEKRRNIAAQMRQLNDEIGEKTWTEEQRTKWDSMKSELGGVESQIEREESLRSTDALFVEEQRQIETESKPVIDVEVKRSQAFNSFLRRGLGELSQEERQVMAELRAQAAGTDNKGGYTVPKEMQARIAEQMKAFGGIASVAQILNTADGRVITWATANGTAEEGELIGENAAATELDTEFGTAELGAKKLSSKIIRVSNELLQDSGVDIEEYLSRRIAERIGRAEAKYLIQGTGVGSPAQPKGLQTAVTGVTQAAAAAVAWQDFNALIHSVDPAYRNVGNTRLAFNDNTLKTLKEMVDGQKRPLWLPDVAGVAPATILGHQYVIDQGIEDIGSGKKFAYFGDFSRFIIRRVSGMTLRRLVERYAEFDQVGFLAFHRFDCVLEDVSAIKALTGK
>A040-1
MSEQEKNVEQLAAELKKATDSVKDLGEELKGKMANGEKGLEDLKWRVDEALTTITDAKSRLDDIEQKMARRGVGQEAEKSIAQQLMETEGFKLFAQDPRSGKSAKLSLKATITSLTTDAAGSAGALVVEHRVPGIVAAPNRQLTIRDLLMPGTTDSNAITYVREKGFTNNAGPQASEGAKKAQSDLQFEEVTTGVKTLAHFVKASRQILDDASMLQSYINGRLTYGLKLKEDLQLLNGDGTGGGLQGIMQTAQAFADPAKLASYTIIDQLRLALLQVVLAEYPSNGFVLNPIDWAKIELEKDTMGRHIIGNPQSLAQPTLWGIPVVQTQAMTAGSFLTGAFDLGAQIFDRQQSGIAVSTENEDDFVKNLVTILCEERLALAIYRPESFVKGTLAAKK
